# Supplementary material for: Epidermal progenitors suppress GRHL3-mediated differentiation through intronic polyadenylation promoted by CPSF-HNRNPA3 collaboration
Source: Nat Commun. 2021 Jan 19;12:448. doi: 10.1038/s41467-020-20674-3 (PMC7815847; doi:10.1038/s41467-020-20674-3)
Supplement: Supplementary file 5 — Supplementary Data 1 [file 41467_2020_20674_MOESM5_ESM.xlsx]

## Sheet: UDvsDF_DE_Intron_v08082020
Supplementary Data 1. List of Differentially Used Intronic Polyadenylation Sites during Keratinocyte Differentiation
IpA_Sites	UD1_FPU_3'READS	UD2_FPU_3'READS	DF1_FPU_3'READS	DF2_FPU_3'READS	Count_UD1_3'READS	Count_UD2_3'READS	Count_DF1_3'READS	Count_DF2_3'READS	LogFC_FPU_UDvsDF_3'READS	Annotation	RNAseq_UD_FPU	RNAseq_DF_FPU	LogFC_FPU_UDvsDF_RNAseq
chr17 79126659 79126661	0.454545	0.555556	0.25	0	5	5	2	0	-1.84868	Intron	0.212766	0.0184843	-3.5249
chr16 89209345 89209359	0.155556	0.142857	0	0	7	5	0	0	-5.97349	Intron	0.0061212	0.00328839	-0.896432
chr14 75526441 75526480	0.11039	0.0860656	0	0.0103093	17	21	0	1	-3.59028	Intron	0.0640049	0.0115714	-2.46762
chr16 4133772 4133781	0.105263	0.136364	0.0135135	0.0769231	4	6	1	3	-1.17951	Intron	0.00311818	0.00160746	-0.955922
chr2 236959880 236959882	0.222222	0.232558	0	0.2	8	10	0	3	-1.02499	Intron	0.0103413	0.00561482	-0.8811
chr7 150820717 150820727	0.112334	0.135088	0.0303594	0.0434783	296	308	49	64	-1.54933	Intron	0.229998	0.089889	-1.35541
chr1 36451921 36451925	0.107143	0.225	0.0882353	0	6	9	3	0	-1.73028	Intron	0.0422128	0.00390472	-3.43439
chr1 36451971 36451979	0.178571	0.225	0.0588235	0	10	9	2	0	-2.55708	Intron	0.0377694	0.0117142	-1.68896
chr6 135708913 135708923	0.235294	0.0980392	0.0277778	0.0177515	36	10	5	3	-2.57933	Intron	0.0367377	0.0217234	-0.758012
chr6 109976977 109977004	0.1	0.0147059	0.0176471	0.0117994	8	1	6	4	-1.63617	Intron	0.0860585	0.0223714	-1.94366
chr5 125900106 125900142	0.257669	0.203742	0.0714286	0.0942408	126	98	10	18	-1.26832	Intron	0.0284767	0.0133457	-1.09341
chr17 7982232 7982252	0.6	1	0.122905	0.1171	3	4	44	63	-2.53702	Intron	0.743802	0.0168872	-5.46092
chr17 7946374 7946427	0.234043	0.277778	0.076	0.0898204	11	10	19	15	-1.4628	Intron	0.115034	0.0382427	-1.5888
chr17 7946506 7946535	0.191489	0.222222	0.024	0.011976	9	8	6	2	-3.23628	Intron	0.0674336	0.0158567	-2.08837
chr17 8014965 8014979	0.586207	0.413793	0.124661	0.0845921	17	12	46	28	-2.05594	Intron	0.0871586	0.00606428	-3.84523
chr3 49455950 49455953	0.97	0.901408	0.5625	0	97	64	9	0	-1.57848	Intron	0.622407	0.248756	-1.32312
chr13 111557368 111557375	0.0588235	0.12987	0	0.0701754	4	10	0	4	-1.17059	Intron	0.107266	0.0339641	-1.65911
chr2 69330563 69330582	0.23913	0.119565	0	0	11	11	0	0	-6.23353	Intron	0.00819611	0.00430849	-0.927758
chr5 149004364 149004370	0.266667	0.315789	0.00760456	0.0131004	4	6	2	3	-4.40997	Intron	0.00897935	0.00148299	-2.59811
chrX 2838424 2838426	0.0549451	0.133333	0	0	5	10	0	0	-5.29607	Intron	0.0343643	0.00675219	-2.34748
chr5 94892713 94892715	0.634615	0.640449	0.0833333	0.129032	66	57	4	4	-2.42209	Intron	0.0117172	0.0040978	-1.51571
chr17 42262631 42262640	0.0909091	0.40625	0	0	2	13	0	0	-6.67792	Intron	0.120482	0.0497512	-1.27601
chr2 242599999 242600051	0.149281	0.184932	0	0.00350877	83	108	0	1	-5.28614	Intron	0.0210066	0.00363152	-2.5322
chr13 25265565 25265596	0.416667	0	0.0115761	0.00454133	5	0	13	5	-4.21769	Intron	0.00543183	0.001605	-1.75886
chr16 84482733 84482747	0	0.5	0.0280899	0.0201342	0	1	30	18	-3.13015	Intron	0.165746	0.0264802	-2.64598
chr7 134347855 134347860	0.102041	0.101266	0	0	5	8	0	0	-5.43031	Intron	0.0353165	0.0031837	-3.47157
chr7 134349880 134349882	0.0612245	0.151899	0	0	3	12	0	0	-5.49922	Intron	0.0135833	0.0031837	-2.09305
chr9 136932142 136932145	0.2	0.0416667	0	0	10	2	0	0	-5.63799	Intron	0.0031248	0.00128189	-1.2855
chr6 26460518 26460544	0.339623	0.35443	0.12	0.0689655	18	28	3	2	-1.71606	Intron	0.117096	0.00942507	-3.63504
chr15 36987068 36987080	0.275	0.181818	0.037037	0	11	6	1	0	-3.34109	Intron	0.00672495	0.00216403	-1.6358
chr1 154183475 154183502	0.124069	0.0703422	0.0116279	0.0514706	50	37	6	21	-1.36377	Intron	0.000822093	0.000541394	-0.602624
chr1 151023279 151023308	0.363636	0.133333	0.0416667	0.0909091	8	2	1	2	-1.72973	Intron	0.218069	0.124688	-0.806456
chr21 47741316 47741344	0.25974	0.215909	0	0	20	19	0	0	-6.60706	Intron	0.0905169	0.0535396	-0.757582
chr5 126388193 126388235	0.0416667	0.166667	0	0	3	17	0	0	-5.44072	Intron	0.190623	0.110213	-0.79043
chr6 42093672 42093709	0.75	0.663004	0.117564	0.134052	210	181	83	87	-2.28536	Intron	0.0162574	0.00624893	-1.37941
chr15 63626471 63626473	0.129032	0.0147059	0.0451128	0.0119048	12	1	12	3	-1.09916	Intron	0.00120521	0.000506013	-1.25204
chrX 15716379 15716438	0.272727	0.5	0.0869565	0	15	14	2	0	-2.95692	Intron	0.210574	0.140477	-0.583995
chr19 44138028 44138030	0.651163	0.417722	0.0160183	0.0112676	56	33	7	4	-4.90424	Intron	0.00212721	0.000355859	-2.57958
chr19 7662409 7662415	0.333333	0.5	0.0821918	0.0296296	9	10	12	4	-2.71473	Intron	0.152064	0.0307984	-2.30375
chr17 4875295 4875298	0.310606	0.144509	0.025	0.0866142	41	25	4	11	-1.78701	Intron	0.0190939	0.0092564	-1.04459
chr7 94165237 94165239	0.5	0.241379	0	0.0769231	10	7	0	1	-3.05251	Intron	0.0121507	0.0018379	-2.72491
chr2 202106975 202106977	0.170213	0.0645161	0	0	8	4	0	0	-5.63085	Intron	0.0481071	0.024855	-0.952713
chr20 32106403 32106411	0.436364	0.292683	0.0512821	0	24	12	2	0	-3.58431	Intron	0.00360534	0.00148346	-1.28117
chr4 15513271 15513282	0.0164835	0.101215	0	0	3	25	0	0	-4.66868	Intron	0.0748279	0.0124844	-2.58345
chr3 42793885 42793893	0.8	1	0.208333	0.382353	4	1	5	13	-1.41138	Intron	1.14754	0.118765	-3.27237
chr9 15971894 15971896	0.47619	0.107143	0	0.105263	10	3	0	2	-2.27558	Intron	0.40724	0.177936	-1.19452
chr16 83589038 83589061	0.120805	0.123648	0.0275387	0.033543	72	80	16	16	-1.78894	Intron	0.00239775	0.000194549	-3.62348
chr17 72998687 72998724	0.170455	0.076087	0.0162602	0.0263158	15	7	2	4	-2.27785	Intron	0.150297	0.0482111	-1.64038
chr20 40125446 40125464	0.234375	0.244444	0	0	15	11	0	0	-6.61773	Intron	0.00682967	0.00243843	-1.48586
chr11 880864 880875	0.0876712	0.113757	0.0083682	0.00442478	32	43	2	1	-3.41017	Intron	0.139025	0.0549548	-1.33902
chr11 882331 882361	0.205479	0.222222	0.0711297	0.0530973	75	84	17	12	-1.57219	Intron	0.213001	0.0904095	-1.23631
chr15 78884139 78884163	0.201835	0.156028	0	0	22	22	0	0	-6.23143	Intron	0.0175623	0.00876424	-1.00278
chr15 78884302 78884311	0.275229	0.255319	0	0.2	30	36	0	1	-1.24485	Intron	0.0175623	0.00876424	-1.00278
chr11 46811470 46811502	0.275132	0.272109	0.0819672	0.0943396	52	80	5	5	-1.42754	Intron	0.00238607	0.000720409	-1.72775
chr19 45568817 45568822	0.131579	0.217391	0.0526316	0	5	10	2	0	-2.49932	Intron	0.0647948	0.0428367	-0.59703
chr16 11260827 11260891	0.030303	0.155738	0	0.00649351	4	19	0	1	-3.99613	Intron	0.0768129	0.0206316	-1.89649
chr1 36200865 36200874	0.142857	0.072	0	0	14	9	0	0	-5.47527	Intron	0.0886466	0.0172117	-2.36467
chr2 165599964 165599974	0.105263	0.0930233	0.0394432	0.0308989	4	4	17	11	-1.2625	Intron	0.00329794	0.00133382	-1.306
chr3 3213845 3213872	0.128205	0.126761	0.0229885	0.0140845	10	9	2	1	-2.47017	Intron	0.0602845	0.0035128	-4.1011
chr2 208436948 208436950	0.123077	0.120805	0.0350877	0.0263158	16	18	4	2	-1.77907	Intron	0.000673537	0.000366019	-0.879839
chr1 16797197 16797212	0.526316	0.35	0	0	10	7	0	0	-7.48097	Intron	0.0472654	0.0267618	-0.820607
chr11 45894329 45894340	0.0869565	0.142857	0.0361446	0	4	8	3	0	-2.39807	Intron	0.075643	0.042796	-0.82173
chr8 113644312 113644325	0.4	0.466667	0.176471	0	6	7	3	0	-2.12013	Intron	0.37037	0.163934	-1.17585
chr2 242684537 242684572	0.186667	0.115942	0	0	14	8	0	0	-5.99225	Intron	0.0741696	0.0473934	-0.646143
chr5 112320346 112320355	0.0825	0.121951	0.0193705	0.012987	33	45	8	5	-2.37129	Intron	0.0327742	0.0117919	-1.47477
chr9 126147445 126147461	0.140212	0.165877	0.0186916	0.0253807	53	70	4	5	-2.49916	Intron	0.0188245	0.00594884	-1.66193
chr1 10522470 10522536	0.135135	0.112116	0.06	0.0212766	65	62	9	3	-1.38518	Intron	0.0144075	0.00807824	-0.834703
chr5 138754748 138754758	0.375	0.402597	0.0625	0.0714286	21	31	1	1	-2.31705	Intron	0.040674	0.0166389	-1.28954
chr10 11798279 11798289	0.16	0.0444444	0	0	8	2	0	0	-5.43504	Intron	0.0966226	0.0210231	-2.20038
chr10 11799897 11799904	0.4	0.355556	0.272727	0	20	16	3	0	-1.32185	Intron	0.0168425	0.00700771	-1.26509
chr13 78472327 78472336	0.15493	0.0425532	0.0477876	0.0302613	11	2	27	22	-1.11321	Intron	0.190896	0.0734214	-1.37851
chr14 34418508 34418552	0	0.2	0.0234114	0.027195	0	1	28	35	-1.72373	Intron	0.0311526	0.00256608	-3.60172
chr5 60136870 60136872	0.235294	0	0.0276243	0.0286458	4	0	10	11	-1.79243	Intron	0.00189861	7.60682e-05	-4.64151
chr17 78392618 78392638	0.15493	0.0625	0	0.0229885	11	5	0	2	-2.8768	Intron	0.0267618	0.0128182	-1.06199
chr17 78394331 78394336	0.28169	0.375	0.0879121	0.172414	20	30	8	15	-1.18156	Intron	0.044603	0.0238052	-0.905867
chr8 23291342 23291362	0.181818	0.0689655	0.0263158	0.0769231	18	8	1	2	-1.04875	Intron	0.00666646	0.00226227	-1.55915
chr9 112060606 112060609	0.333333	0.27027	0.0186047	0.0366492	10	10	4	7	-3.16204	Intron	0.000884877	0.000264683	-1.74121
chr2 120866038 120866060	0.135135	0.171053	0.0454545	0.0895522	10	13	3	6	-1.01758	Intron	0.016468	0.00978842	-0.750513
chr7 143193855 143193864	0.206897	0.333333	0	0	6	4	0	0	-6.82152	Intron	0.434783	0.0311526	-3.80287
chr12 1558793 1558795	0.0153846	0.138462	0	0	1	9	0	0	-5.04293	Intron	0.00130273	0.000418043	-1.63981
chr1 6502133 6502149	0.209677	0.425	0	0	13	34	0	0	-7.05282	Intron	0.23766	0.00573329	-5.37339
chr1 6502354 6502358	0.241935	0.2125	0.0126582	0	15	17	2	0	-4.61411	Intron	0.115783	0.00573329	-4.33592
chr4 5815998 5816087	0.325153	0.316901	0.105263	0.0833333	53	45	4	5	-1.60634	Intron	0.0518015	0.0148724	-1.80035
chr9 130732409 130732412	0.327273	0.239583	0	0.0105263	18	23	0	2	-5.07271	Intron	0.0247402	0.00123442	-4.32496
chr4 89911152 89911161	0.324324	0.212121	0	0	12	7	0	0	-6.77777	Intron	0.148242	0.0899101	-0.721402
chr14 75201133 75201140	0.153846	0.154639	0	0	8	15	0	0	-6.02092	Intron	0.000660778	0.000349638	-0.918304
chr1 59763485 59763487	0.421053	0.1	0	0	8	2	0	0	-6.76465	Intron	0.114943	0.0332226	-1.79068
chr6 110059613 110059632	0.104167	0.31746	0.045977	0.030303	5	20	4	2	-2.26677	Intron	0.40072	0.259589	-0.626365
chr2 164553629 164553631	0.106796	0.0218978	0.0227273	0.0172414	11	3	9	5	-1.40482	Intron	0.0129255	0.00587889	-1.1366
chr14 85998731 85998787	0.348387	0.328612	0.0996564	0.11838	108	116	29	38	-1.47642	Intron	0.00460537	0.00059903	-2.94262
chr10 13837956 13837960	0.06	0.1	0	0	6	11	0	0	-5.06568	Intron	0.0297151	0.00537346	-2.46727
chr17 78076525 78076536	0.346667	0.294737	0.0675105	0.112426	26	28	16	19	-1.66908	Intron	0.156919	0.0239298	-2.71314
chr17 78079999 78080010	0.2	0.147368	0.0253165	0.0236686	15	14	6	4	-2.58209	Intron	0.042796	0.0079766	-2.42363
chr11 11383555 11383573	0.357143	0.378378	0.136364	0.125	25	28	3	2	-1.29802	Intron	0.0696759	0.0312175	-1.1583
chr19 1398598 1398623	0.0289855	0.147541	0	0.0119048	2	9	0	1	-3.29301	Intron	0.0472236	0.0127065	-1.89394
chr6 10523658 10523665	0.277778	0.337349	0.0465116	0.0545455	15	28	2	3	-2.41686	Intron	0.0902151	0.0538048	-0.745635
chr5 95149539 95149554	0.421053	0.131579	0.0657534	0.0970464	8	5	24	23	-1.54456	Intron	0.0277521	0.00561735	-2.30464
chr7 79829630 79829641	0.123077	0.0507246	0.0293333	0.0412371	16	7	22	28	-1.10996	Intron	0.000203496	0.000122428	-0.733062
chr14 76667045 76667049	0.1	0.152672	0.0420168	0.0416667	15	20	5	5	-1.40918	Intron	0.00264698	0.0013192	-1.00468
chr9 139233457 139233467	0.642857	0.636364	0.215054	0.141414	27	14	20	14	-1.6932	Intron	0.197926	0.0289137	-2.77514
chr1 24650158 24650168	0.68	0.294118	0.00353982	0.00180832	17	5	2	1	-6.51176	Intron	0.0288369	0.000933321	-4.9494
chr1 24669755 24669769	0.28	0.352941	0.143363	0.124774	7	6	81	69	-1.08852	Intron	0.0096123	0.00519993	-0.88639
chr7 106837554 106837567	0.0594059	0.132743	0.0371134	0.0138067	6	15	18	7	-1.69575	Intron	0.0171213	0.00587508	-1.54311
chr3 13544678 13544714	0.0823529	0.11465	0.0125	0.0549451	14	18	1	5	-1.34918	Intron	0.0214235	0.00139645	-3.93935
chr19 41768934 41768946	0.294266	0.266263	0.10609	0.118734	349	352	54	45	-1.16273	Intron	0.000821636	0.000240842	-1.77041
chr4 84240328 84240358	0.216	0.0857143	0.00954198	0.027972	27	12	5	12	-2.67716	Intron	0.0482057	0.013156	-1.87349
chr2 20821935 20821952	0.105634	0.14094	0.0526316	0	15	21	5	0	-1.98488	Intron	0.026445	0.00223164	-3.56682
chr2 163164174 163164178	0.122449	0.0637584	0.0186335	0.00909091	24	19	3	1	-2.39363	Intron	0.0340441	0.0166611	-1.03092
chr1 24485341 24485361	0.175258	0.171171	0.029703	0	17	19	3	0	-3.20278	Intron	0.00640943	0.00114929	-2.47945
chr1 24487855 24487869	0.195876	0.0810811	0.00990099	0	19	9	1	0	-4.12806	Intron	0.0320472	0.0149408	-1.10094
chr3 190348041 190348079	0.345455	0.283019	0.025	0.169231	19	15	1	11	-1.52964	Intron	0.0238609	0.0048852	-2.28816
chr7 2647188 2647199	0.126866	0.0917431	0	0.0857143	17	10	0	3	-1.16499	Intron	0.0239558	0.010202	-1.23153
chr1 63952116 63952151	0.0947533	0.124006	0.055336	0.0373444	121	156	14	9	-1.02726	Intron	0.0167636	0.0016889	-3.31118
chr20 42799382 42799398	0.121212	0.101695	0.0276243	0.00588235	12	12	5	1	-2.41532	Intron	0.0393185	0.0092564	-2.08668
chr20 42805456 42805460	0.020202	0.152542	0.0165746	0.00588235	2	18	3	1	-2.56057	Intron	0.0318292	0.0154273	-1.04486
chr2 210961037 210961073	0.411765	0.482759	0.181159	0.10241	7	14	25	17	-1.47074	Intron	0.0635786	0.0161238	-1.97935
chr3 20116753 20116756	0.948718	0.808824	0	0.0925926	111	55	0	10	-4.04005	Intron	0.00666519	0.000287844	-4.53328
chr1 33234853 33234856	0.163793	0.156364	0.0450237	0.0354391	38	43	38	23	-1.79812	Intron	0.00354059	0.001379	-1.36037
chr2 61315638 61315648	0.0655738	0.114943	0.027027	0.0454545	4	10	1	1	-1.13011	Intron	0.14111	0.0879223	-0.682521
chr2 61316813 61316836	0.196721	0.126437	0	0	12	11	0	0	-6.08574	Intron	0.0416611	0.0138825	-1.58544
chr3 42984227 42984243	0.114583	0.0855615	0	0.0243902	22	16	0	9	-2.68965	Intron	0.240135	0.0565144	-2.08715
chr3 42984273 42984281	0.713542	0.839572	0.0752427	0.0785908	137	157	31	29	-3.1612	Intron	0.175537	0.0432768	-2.02011
chr1 205404013 205404017	0.0514706	0.143939	0.0130062	0.0114322	7	19	44	36	-2.62118	Intron	0.0546448	0.0347893	-0.651439
chr1 205408335 205408345	0.558824	0.606061	0.00857227	0.00793903	76	80	29	25	-5.62909	Intron	0.117096	0.0373663	-1.64788
chr1 205410841 205410869	0.257353	0.159091	0.00472953	0.0120673	35	21	16	38	-4.1277	Intron	0.163934	0.0167504	-3.29085
chr10 126187064 126187086	0.697674	0.78882	0.223881	0.352941	90	127	15	24	-1.2199	Intron	0.0934108	0.0274833	-1.76503
chr10 47131906 47131923	0.144414	0.103594	0.0620155	0.0355556	53	49	16	8	-1.13309	Intron	0.00319872	0.00203445	-0.65286
chr19 42994451 42994453	0.148649	0.152542	0.00404858	0.0019802	11	9	2	1	-4.73835	Intron	0.0262467	0.00587889	-2.15852
chr16 1016483 1016500	0.153846	0.0416667	0.0319149	0	14	2	3	0	-2.29808	Intron	0.0780031	0.0161031	-2.2762
chr19 49000108 49000130	0.5	0.153846	0	0.0506329	4	2	0	8	-3.36933	Intron	0.095518	0.0429024	-1.15471
chr8 12608828 12608830	0.434783	0.16129	0.12766	0	10	5	6	0	-2.03072	Intron	0.00393236	0.00129528	-1.60213
chr12 7016805 7016866	0.421053	0.410256	0.105263	0.20339	40	32	6	12	-1.27676	Intron	0.0902151	0.0208189	-2.11548
chr8 143852608 143852622	0.333333	0	0.0162162	0.03463	2	0	42	73	-2.41226	Intron	0.0998573	0.0349707	-1.51372
chr8 143856533 143856537	0.333333	0	0.00965251	0.00379507	2	0	25	8	-4.06347	Intron	0.271041	0.0894891	-1.59873
chr11 63916083 63916133	0.805704	0.820663	0.176471	0.142857	452	421	57	41	-2.15468	Intron	0.127758	0.0227199	-2.49139
chr18 32670693 32670696	0.178571	0.232143	0	0	10	13	0	0	-6.42929	Intron	0.00752899	0.00165536	-2.18531
chr19 45803601 45803603	0.165803	0.06639	0.00941176	0.0631868	32	16	4	23	-1.47727	Intron	0.00203575	0.00134886	-0.593818
chr19 19452549 19452560	0.231884	0.184615	0.0375	0.0886076	16	12	3	7	-1.54934	Intron	0.00806322	0.00143246	-2.49286
chr5 112783801 112783849	0.407143	0.382253	0.102244	0.0944206	114	112	41	44	-1.80119	Intron	0.00599096	0.00325566	-0.879836
chr1 204486367 204486370	0.564516	0.543478	0.137931	0.121212	35	25	4	4	-1.93941	Intron	0.00399947	0.00163908	-1.28693
chr2 170668761 170668767	0.402299	0.238095	0.0588235	0.102564	35	10	2	4	-1.76838	Intron	0.00831334	0.00482526	-0.784823
chr22 18342920 18342927	0.155844	0.0898876	0	0.0769231	12	8	0	2	-1.41134	Intron	0.0226112	0.0150557	-0.586725
chr17 55351837 55351849	0.153846	0.185	0.0923077	0.0410959	36	37	12	6	-1.18107	Intron	0.0160603	0.00435502	-1.88275
chr5 16777975 16777978	0.216374	0.222591	0.00884956	0.0401606	74	67	2	10	-2.86142	Intron	0.000788637	0.000345531	-1.19055
chr9 138904527 138904529	0.155172	0.135922	0	0.0449438	18	14	0	4	-2.38007	Intron	0.00905229	0.00355408	-1.34881
chr20 25486198 25486212	0.030303	0.344828	0	0	1	10	0	0	-6.27807	Intron	0.218069	0.070922	-1.62048
chr22 29975701 29975710	0.122995	0.0171569	0.03	0	23	7	3	0	-1.90841	Intron	0.00970423	0.00246536	-1.97681
chr1 212910297 212910314	0.0833333	0.1	0	0	6	10	0	0	-5.25552	Intron	0.043537	0.0260281	-0.742172
chr8 126194605 126194613	0.111111	0.0357143	0	0	9	4	0	0	-4.97039	Intron	0.0871426	0.0358252	-1.28241
chr17 9086985 9086999	0.363636	0.181818	0	0	8	2	0	0	-6.83187	Intron	0.0118906	0.00640615	-0.892293
chr14 105838131 105838181	0.149533	0.0817308	0	0.0253165	32	17	0	4	-2.84694	Intron	0.0937435	0.0339773	-1.46415
chr18 77940734 77940742	0.215909	0.220183	0	0.0147059	19	24	0	2	-4.34011	Intron	0.0172728	0.00417583	-2.04836
chr20 2818669 2818687	0.214286	0.0196078	0	0.00934579	21	2	0	1	-3.92203	Intron	0.604982	0.220264	-1.45766
chr1 55520677 55520679	0.151899	0.0381679	0	0	24	10	0	0	-5.33208	Intron	0.00141824	0.000512269	-1.46913
chr7 99000759 99000761	0.043956	0.101124	0.016	0.0147059	4	9	2	2	-1.91751	Intron	0.000685448	0.000194096	-1.82028
chr2 232643719 232643730	0.147059	0.0869565	0	0	5	6	0	0	-5.59667	Intron	0.0292263	0.0129127	-1.17847
chrX 24552525 24552537	0.104167	0.152318	0.0421053	0.0694444	10	23	4	5	-1.03277	Intron	0.0381194	0.00675219	-2.4971
chr1 33807348 33807355	0.166667	0.0925926	0.0204082	0	14	5	1	0	-3.24381	Intron	0.00475347	0.00207426	-1.19638
chr19 43998545 43998577	0.133333	0.11828	0	0.00564972	10	11	0	3	-4.49513	Intron	0.0287547	0.00839474	-1.77624
chr2 160831875 160831889	0.142857	0.0654206	0.00382409	0.00987654	13	7	2	4	-3.37241	Intron	0.00574647	0.000430274	-3.73935
chr11 16846473 16846480	0.6	1	0.0487805	0.344828	3	1	2	10	-1.80871	Intron	0.000695362	0.000232013	-1.58356
chr1 208387564 208387572	0.131148	0.0229885	0	0	8	2	0	0	-5.00446	Intron	0.0099108	0.00229305	-2.11173
chr10 118192612 118192627	0.157895	0	0.0134615	0.0261348	6	0	14	19	-1.73998	Intron	0.00193791	0.000356378	-2.44302
chrX 24860057 24860097	0.177778	0.162791	0	0	8	7	0	0	-6.16139	Intron	0.00111099	4.83557e-05	-4.52201
chr15 58008311 58008315	0.259259	0.26087	0.0461538	0.0102041	7	6	6	1	-2.97434	Intron	0.419162	0.132676	-1.6596
chr15 58008447 58008453	0.407407	0.434783	0.0923077	0.0408163	11	10	12	4	-2.4857	Intron	0.173938	0.0536781	-1.69617
chr5 89786588 89786595	0.19403	0.397959	0.166667	0	13	39	2	0	-1.67071	Intron	0.0252119	0.0157025	-0.683106
chr22 46618340 46618363	0.285714	0.227273	0	0	10	10	0	0	-6.74543	Intron	0.0232209	0.00510117	-2.18652
chr19 45900766 45900781	0.12828	0.0431965	0.0383275	0.0233516	44	20	33	17	-1.23477	Intron	0.00285834	0.00114153	-1.32421
chr4 121736223 121736225	0.545455	0.428571	0	0	12	15	0	0	-7.63359	Intron	0.0277692	0.0172117	-0.690096
chr11 36473655 36473661	0.0636943	0.121387	0.0298507	0.0142857	10	21	2	1	-1.83091	Intron	0.00672442	0.00261712	-1.36143
chr19 43586309 43586311	1	0	0.134831	0.0825243	1	0	24	17	-1.99521	Intron	0.491803	0.310559	-0.663214
chr18 12793671 12793684	0.104575	0.19457	0.0494297	0.0677291	16	43	13	17	-1.13957	Intron	0.0535685	0.0299329	-0.839656
chr1 174927296 174927327	0.401786	0.402062	0.0208333	0.0316742	45	39	4	7	-3.68962	Intron	0.197157	0.011386	-4.11402
chr20 34319284 34319291	0.0764331	0.119667	0.0161507	0.030914	60	115	12	23	-1.78082	Intron	0.00992717	0.00585268	-0.762286
chr13 50120634 50120654	0.253968	0.131148	0.0434783	0.04	16	8	1	1	-1.96626	Intron	0.0267839	0.00882094	-1.60236
chr1 17746825 17746831	0.146552	0.0268817	0.0298404	0.0151659	34	10	43	16	-1.67027	Intron	0.0012725	0.000800291	-0.669071
chr17 73646443 73646449	0.0575221	0.111732	0	0.02	13	20	0	3	-2.64544	Intron	0.0606926	0.0340225	-0.835031
chr6 125284959 125285003	0.281046	0.260606	0.103245	0.107595	43	43	35	34	-1.20477	Intron	0.00879055	0.00260065	-1.75708
chr15 61468266 61468280	0.278689	0.5	0.00366468	0	17	36	8	0	-6.43852	Intron	0.0217297	0.000116467	-7.5436
chr1 92790237 92790262	0.115385	0.16129	0.0588235	0.0526316	6	5	1	1	-1.14238	Intron	0.0284389	0.0133562	-1.09035
chr17 37005446 37005470	0.120833	0.14897	0.0390071	0.029316	58	94	11	9	-1.73957	Intron	0.00722619	0.00180234	-2.00337
chr6 166889195 166889209	0.129412	0.170455	0.0526316	0.0441989	11	15	10	8	-1.41154	Intron	0.0016284	0.000633673	-1.36164
chr6 166901919 166901921	0.0588235	0.102273	0.00526316	0.0220994	5	9	1	4	-2.19926	Intron	0.0048852	0.000633673	-2.94661
chr10 64010399 64010407	0.425	0.314815	0	0.178571	17	17	0	5	-1.81002	Intron	0.122489	0.0480307	-1.35062
chr18 67686087 67686089	0.727273	0.55	0.263158	0	8	11	5	0	-2.11048	Intron	0.00497991	0.000818755	-2.60462
chr3 45750266 45750277	0.101695	0.145161	0	0	6	9	0	0	-5.70563	Intron	0.00139788	0.000563031	-1.31196
chr8 26239860 26239871	1	0	0.131148	0.186047	1	0	8	16	-1.44519	Intron	0.731707	0.287908	-1.34566
chr8 57218033 57218044	0.0526316	0.112	0.0178891	0.0311111	6	14	10	14	-1.48312	Intron	0.00424508	0.00234563	-0.855815
chr3 47121345 47121348	0.137931	0.115385	0.0416667	0	4	6	1	0	-2.32641	Intron	0.0121174	0.00756239	-0.680164
chr4 140453715 140453735	0.189189	0.131313	0.0322581	0.0780142	7	13	6	11	-1.31047	Intron	0.00228116	0.00142967	-0.674091
chr4 140453789 140453794	0.027027	0.151515	0.0430108	0	1	15	8	0	-1.8017	Intron	0.00476971	0.00194955	-1.29076
chr2 73276387 73276416	0.0933333	0.194444	0	0.0434783	7	14	0	1	-2.41142	Intron	0.0559027	0.0133869	-2.0621
chr5 145442853 145442906	0.378378	0.362126	0.139908	0.151203	112	109	61	44	-1.19533	Intron	0.0362569	0.0183327	-0.983839
chr22 51155751 51155753	0.0535714	0.142857	0	0	3	8	0	0	-5.38427	Intron	0.0435786	0.0249377	-0.805293
chr22 51155787 51155815	0.125	0.107143	0	0	7	6	0	0	-5.61729	Intron	0.0640861	0.0249377	-1.36169
chr15 45492384 45492386	0.5	0.357143	0.0142518	0	12	5	6	0	-5.36473	Intron	0.0332226	0.00116185	-4.83768
chr17 3512173 3512185	0.0855615	0.128205	0.0322581	0.037037	16	20	2	2	-1.38763	Intron	0.0858458	0.0543764	-0.658765
chr19 16965707 16965731	0.0772059	0.153257	0.0434783	0.0162602	21	40	7	2	-1.73882	Intron	0.0587516	0.0282521	-1.05627
chr19 16965846 16965878	0.191176	0.145594	0.0807453	0.0325203	52	38	13	4	-1.39912	Intron	0.0548086	0.0159686	-1.77917
chr20 45237349 45237358	0.357143	0.219512	0	0	10	9	0	0	-6.88085	Intron	0.249785	0.0184843	-3.75631
chr6 3356167 3356169	0.111111	0.333333	0.0279503	0.0687023	1	3	9	18	-1.96531	Intron	0.00292312	0.000682734	-2.09812
chr4 9880643 9880648	0.295918	0.340206	0	0	29	33	0	0	-7.02463	Intron	0.0366586	0.0111899	-1.71196
chr17 19599052 19599054	1	0.666667	0	0.0869565	4	2	0	6	-3.98219	Intron	10	0.0826446	-6.91886
chr3 45814768 45814777	0.809524	0.769231	0.135135	0.139535	17	30	5	6	-2.3223	Intron	0.074813	0.0348432	-1.10241
chr3 14489572 14489656	0.204301	0.246753	0.05	0.0366972	19	19	6	4	-2.18518	Intron	0.0289711	0.00991867	-1.5464
chr3 14490189 14490203	0.0537634	0.103896	0.0166667	0.0275229	5	8	2	3	-1.60257	Intron	0.0173827	0.0059512	-1.5464
chr20 61293904 61293928	0.117647	0.258065	0	0.00382653	2	8	0	3	-5.39729	Intron	0.186635	0.0240122	-2.95838
chr4 186236009 186236011	0.4	0.342857	0.195122	0.0978261	10	12	16	9	-1.19236	Intron	0.0360093	0.0169249	-1.08922
chr17 4432971 4432973	0	0.666667	0.0477941	0.0373134	0	2	13	10	-2.77529	Intron	0.0554529	0.000901957	-5.94206
chr20 13055587 13055598	0.147541	0.0980392	0.0265957	0.0206897	9	5	20	15	-2.13636	Intron	0.00149231	0.00010028	-3.89545
chr5 100190318 100190324	0.294118	0.28	0	0	5	7	0	0	-6.87681	Intron	0.536044	0.248756	-1.10762
chr3 36496181 36496206	0.115702	0.108844	0	0.0116279	14	16	0	1	-3.69963	Intron	0.0900901	0.0483092	-0.899071
chr2 74061335 74061338	0.123077	0.0491803	0.0338983	0	8	6	2	0	-2.07011	Intron	0.00110779	0.000682082	-0.699665
chr4 27020442 27020466	0.117647	0.0897436	0.0273973	0.015873	10	7	2	1	-2.01479	Intron	0.029994	0.0167424	-0.841167
chr2 197034887 197034904	0.361345	0.421769	0.196262	0.056	43	62	21	7	-1.4548	Intron	0.00315585	0.000444425	-2.82802
chr1 24717306 24717308	0.264516	0.163866	0	0	41	39	0	0	-6.45613	Intron	0.0105925	0.00502968	-1.0745
chr1 24717480 24717490	0.103226	0.155462	0.00956938	0.00473934	16	37	2	1	-3.64306	Intron	0.0105925	0.00301781	-1.81147
chr1 24741044 24741046	0.141935	0.0336134	0.00956938	0.014218	22	8	2	3	-2.48953	Intron	0.0148295	0.00502968	-1.55993
chr11 59498344 59498368	0.352273	0.429752	0.0348432	0.043956	62	104	10	12	-3.10288	Intron	0.00900431	0.00423956	-1.0867
chr5 150031895 150031905	0.0595238	0.116959	0.0428571	0	10	20	3	0	-1.80536	Intron	0.214592	0.121457	-0.821147
chr5 150033685 150033720	0.22619	0.222222	0.0857143	0.0731707	38	38	6	3	-1.33395	Intron	0.0681646	0.0404858	-0.751606
chr5 150033785 150033795	0.267857	0.28655	0.0571429	0.0731707	45	49	4	3	-1.91423	Intron	0.0479677	0.0134953	-1.82961
chr1 43872388 43872422	0.228814	0.222222	0.0416667	0.0333333	27	22	2	2	-2.38265	Intron	0.063563	0.0137325	-2.21059
chr14 102931887 102931896	0.134615	0.173913	0.0294118	0	7	12	1	0	-3.0768	Intron	0.0159383	0.00794983	-1.0035
chr19 54672786 54672790	0.181818	0.106383	0.0271493	0.0247934	20	10	6	3	-2.1963	Intron	0.0076864	0.00224165	-1.77775
chr19 54672909 54672932	0.1	0.0638298	0.00452489	0.0578512	11	6	1	7	-1.13256	Intron	0.038432	0.00224165	-4.09967
chr5 87588107 87588134	0.139535	0.1	0	0.0135135	6	5	0	1	-3.6294	Intron	0.0229253	0.00268745	-3.09263
chrX 153238666 153238676	0.111111	0.0853659	0.0147059	0.0285714	8	7	2	3	-1.93706	Intron	0.18711	0.0542888	-1.78516
chr15 42550055 42550069	0.186441	0.134328	0.0697674	0.0416667	11	9	3	1	-1.31406	Intron	0.00189848	0.000854273	-1.15208
chr17 76008569 76008597	0.529412	0.685714	0.266667	0.214286	9	24	4	3	-1.19211	Intron	0.115968	0.00684463	-4.08261
chr17 38651896 38651968	0.508183	0.47962	0.142558	0.158402	1863	1718	136	115	-1.5172	Intron	0.00212865	0.00104239	-1.03005
chr9 135814457 135814460	0.0961538	0.142857	0	0	5	9	0	0	-5.63083	Intron	0.0037991	0.00117911	-1.68797
chr14 76176170 76176172	0.162162	0.0617284	0	0	12	5	0	0	-5.56402	Intron	0.0222717	0.00908265	-1.29403
chr18 9379782 9379786	0.50365	0.411043	0.120968	0.206897	69	67	15	24	-1.32773	Intron	0.000369636	0.000234516	-0.656417
chr13 96642705 96642708	0.157895	0.230769	0.0294118	0.0697674	3	9	1	3	-1.73604	Intron	0.0194679	0.00757002	-1.36273
chr19 1597803 1597837	0.164258	0.157388	0.0539773	0.0671982	250	229	57	59	-1.19389	Intron	0.0424974	0.0161255	-1.39803
chr16 58047447 58047481	0.670455	0.506173	0.5	0	118	82	6	0	-1.09328	Intron	0.0702239	0.0433189	-0.696965
chr3 49146106 49146111	0.157895	0.0353982	0.0571429	0.0222222	9	8	6	1	-1.06504	Intron	0.103093	0.0281024	-1.87518
chr10 11606118 11606128	0.390244	0.416667	0.0222222	0.106383	16	20	2	10	-2.40967	Intron	0.0152865	0.0059338	-1.36523
chrY 14886398 14886400	0.178571	0.347826	0.133333	0	5	8	2	0	-1.81512	Intron	0.00486753	0.00144907	-1.74807
chrX 2714896 2714961	0.157143	0.28169	0.0615385	0.0334728	11	20	16	8	-2.02161	Intron	0.00628536	0.00181719	-1.79028
chr8 144536433 144536435	0.067029	0.111406	0	0	37	42	0	0	-5.21884	Intron	0.12274	0.0691776	-0.827235
chr8 144536587 144536589	0.228261	0.265252	0.0789474	0.0909091	126	100	3	3	-1.33311	Intron	0.310199	0.19216	-0.690885
chr8 145972164 145972166	0.0888889	0.175	0	0	4	7	0	0	-5.77242	Intron	0.0578035	0.0384502	-0.588166
chr15 57208923 57208930	0.1	0.171429	0	0	8	12	0	0	-5.81174	Intron	0.0640861	0.0407498	-0.653219
chr6 43324627 43324634	0.112676	0.194444	0.05	0.0802139	24	35	11	15	-1.02729	Intron	0.00885964	0.00485201	-0.868664
chr19 8576222 8576224	0.162791	0.434783	0	0.0441176	7	20	0	3	-3.43461	Intron	0.470756	0.295617	-0.671252
chr19 22020032 22020040	0.1	0.0892857	0	0	5	5	0	0	-5.2992	Intron	0.0144467	0.00494805	-1.54581
chr4 10452513 10452525	0.190476	0.346939	0.122807	0.0618557	12	17	7	6	-1.35118	Intron	0.00730209	0.00284075	-1.36204
chr3 48314708 48314742	0.113208	0.020979	0	0	12	3	0	0	-4.84365	Intron	0.0284706	0.0159055	-0.839947
chr16 30425517 30425538	0.545455	0.285714	0.375	0	12	4	3	0	-1.00393	Intron	0.109622	0.0458142	-1.25867
chr19 38027424 38027435	0.5125	0.505747	0	0	41	44	0	0	-7.72876	Intron	0.21398	0.053135	-2.00974
chr19 53999502 53999526	0.34375	0.0588235	0	0	11	1	0	0	-6.39567	Intron	0.0822098	0.0345803	-1.24936
chr7 149545660 149545679	0.126761	0.309091	0	0	9	17	0	0	-6.51581	Intron	0.178059	0.0669758	-1.41064
chr6 28356876 28356878	0.361702	0.133333	0.037037	0.0833333	17	8	1	2	-1.80547	Intron	0.135072	0.0799017	-0.757433
chr17 1051357 1051378	0.0238095	0.0274725	0.19469	0.0705882	5	5	22	6	2.43611	Intron	0.00356252	0.0239403	2.74847
chr19 50380148 50380245	0.0619195	0.0711365	0.403787	0.417778	80	87	661	564	2.76599	Intron	0.0740827	0.194693	1.39399
chr2 202605902 202605908	0.0138889	0.048	0.0833333	0.155172	1	6	4	9	2.05444	Intron	0.0086192	0.0315173	1.87052
chr17 4109908 4109910	0.0183486	0	0.0102041	0.111111	2	0	1	11	2.66137	Intron	0.000343395	0.00663668	4.27252
chr11 43347833 43347843	0.0213777	0.0154321	0.117647	0.078125	9	10	26	15	2.41066	Intron	0.00160207	0.00414453	1.37127
chr8 1851714 1851719	0.047619	0.0350877	0.0604396	0.113636	6	6	11	15	1.1716	Intron	0.0187131	0.0284618	0.604979
chr8 1852093 1852095	0.0238095	0.0292398	0.104396	0.0530303	3	5	19	7	1.62553	Intron	0.00719735	0.0160871	1.16037
chr14 21554820 21554822	0.230769	0.0967742	0.314286	0.393939	3	3	11	13	1.24288	Intron	0.0193092	0.038432	0.993022
chr7 107242329 107242339	0.0688406	0.0451128	0.184211	0.0666667	19	18	14	5	1.24374	Intron	0.00515798	0.00950433	0.88178
chr16 30862297 30862308	0.16156	0.126911	0.412865	0.486631	58	83	353	273	1.81014	Intron	0.0352637	0.0536584	0.605619
chr22 23537606 23537608	0.111111	0	0	0.361111	1	0	0	13	1.80881	Intron	0.0621118	0.191571	1.62494
chr11 200934 200992	0.0646388	0.0404624	0.164319	0.260116	17	14	35	45	2.15655	Intron	0.0225588	0.0466722	1.04887
chr16 85730919 85730950	0.015625	0.0339806	0.150538	0.186667	3	7	14	14	2.8368	Intron	0.00253514	0.0065881	1.3778
chr21 47741674 47741722	0.220779	0.193182	0.375	0.666667	17	17	6	4	1.51282	Intron	0.115895	0.184414	0.670125
chr7 25218696 25218701	0.0983607	0	0.333333	0.217391	6	0	2	5	2.61401	Intron	0.212235	0.35461	0.740572
chr19 44128987 44129011	0.0116279	0.113924	0.331808	0.338028	1	9	145	120	2.54661	Intron	0.00212721	0.0131668	2.62987
chr3 42788266 42788286	0.2	0	0.541667	0.382353	1	0	13	13	2.36776	Intron	0.163934	0.593824	1.85692
chr19 8369597 8369600	0.0393939	0.0249307	0.173333	0.27907	13	9	13	12	2.91778	Intron	0.0184388	0.0404858	1.13467
chr16 22429978 22430024	0.0447761	0.0119048	0.0860215	0.142857	3	1	8	13	2.11968	Intron	0.00338181	0.0145785	2.10798
chr13 25496214 25496222	0.0971429	0.0464135	0.107143	0.153846	17	11	3	2	1.03013	Intron	0.0029753	0.0249377	3.06722
chr2 25018782 25018788	0.0682927	0.0363636	0.047619	0.25641	14	10	1	10	1.64045	Intron	0.00269453	0.00574383	1.09198
chr2 202001274 202001331	0.240458	0.231034	0.448387	0.526656	63	67	278	326	1.17987	Intron	0.0189148	0.0328087	0.794563
chr20 40114208 40114246	0.1875	0.111111	0.529412	0.363636	12	5	9	12	1.74325	Intron	0.00682967	0.0121921	0.836065
chr8 61734871 61734873	0	0	0.189189	0.526316	0	0	7	10	7.42485	Intron	0.00220216	0.00347102	0.65644
chr2 220406168 220406202	0.0491159	0.0840649	0.132847	0.163445	175	316	182	186	1.30761	Intron	0.0103493	0.0156375	0.595478
chr7 73793658 73793660	0	0.0357143	0.0660377	0.131206	0	4	21	37	2.45811	Intron	0.00260349	0.00654879	1.33078
chr16 81538244 81538247	0.0864198	0.0510204	0.21164	0.130435	7	5	40	24	1.42501	Intron	0.000539947	0.00168458	1.6415
chr18 72165047 72165063	0.00517241	0.0125874	0.107937	0.0416667	3	9	34	11	2.91862	Intron	0.00231519	0.00683257	1.5613
chr8 139790134 139790157	0.242331	0.263699	0	1	79	77	0	4	1.19063	Intron	0.0826096	0.177936	1.10698
chr8 139861012 139861021	0.0245399	0.0205479	0.166667	0	8	6	2	0	1.93204	Intron	0.0190638	0.0355872	0.900525
chr5 115594227 115594233	0.0337553	0.0177936	0.119497	0.0325203	8	5	19	4	1.61481	Intron	0.000479823	0.000900874	0.908822
chr15 64473373 64473383	0.05	0	0.0217391	0.101695	4	0	1	6	1.43435	Intron	0.00056815	0.00105474	0.892546
chr13 113880163 113880216	0.0456432	0.0760234	0.285714	0.216216	11	13	16	16	2.14019	Intron	0.00642811	0.0232162	1.85267
chr8 145676502 145676511	0.363799	0.264407	0.623171	0.696721	203	156	511	425	1.25029	Intron	0.138665	0.315825	1.18752
chr20 61518567 61518569	0.0140845	0.0214592	0.0306122	0.10989	3	5	6	20	2.04508	Intron	0.00212259	0.00587677	1.4692
chr15 66591082 66591094	0.109375	0.0547945	0.333333	0	7	4	4	0	1.13617	Intron	0.00164447	0.0121803	2.88885
chr2 232995554 232995592	0.0110701	0.00917431	0.0487805	0.157143	3	2	4	11	3.22162	Intron	0.0357001	0.215664	2.59478
chr2 183604365 183604377	0.0248619	0.0468019	0.0777778	0.166667	18	30	7	17	1.84482	Intron	0.00153001	0.00689826	2.17269
chr14 74142716 74142728	0.122807	0.0769231	0.666667	0.111111	7	4	14	1	2.07278	Intron	0.0128833	0.04329	1.74854
chr6 116601270 116601290	0.0918367	0.0394089	0.401709	0.505376	18	8	94	94	2.88736	Intron	0.000373967	0.00225498	2.59213
chr6 116756036 116756046	0.0459184	0.0591133	0.162393	0.166667	9	12	38	31	1.74275	Intron	0.00261777	0.0145548	2.47509
chr13 96282136 96282155	0.103896	0.125	0.222222	0.285714	8	10	2	2	1.31802	Intron	0.0499853	0.0831947	0.734987
chr7 55224627 55224643	0.123474	0.108138	0.222537	0.267591	91	97	472	521	1.20532	Intron	2.11327e-05	0.000527684	4.64213
chr6 53158879 53158890	0.045977	0.0242826	0.0288462	0.12963	20	11	3	14	1.32204	Intron	0.00767734	0.0179683	1.22677
chr8 109468560 109468562	0.131579	0.0746269	0.08	0.3125	5	5	4	10	1.05581	Intron	0.010587	0.0166945	0.65708
chr3 69037971 69037980	0.0895522	0.0909091	0.333333	0.166667	6	7	7	3	1.61682	Intron	0.0235932	0.0487185	1.0461
chr12 1458825 1458828	0	0	0.192308	0.22449	0	0	5	11	6.64948	Intron	0.000781637	0.00125413	0.682115
chr7 132938753 132938758	0.166667	0.203125	0.409639	0.28125	6	13	34	18	1.03016	Intron	0.00306091	0.0107411	1.81111
chr8 28560040 28560048	0.0273224	0.0255102	0.1	0.0633803	10	10	12	9	1.68393	Intron	0.00500432	0.0129702	1.37395
chr5 175881577 175881579	0.175	0.120567	0.414286	0.303571	14	17	29	17	1.40561	Intron	0.000836563	0.00153053	0.871488
chr4 90031672 90031679	0	0	0.266667	0.3	0	0	8	12	7.12179	Intron	0.0127065	0.14985	3.55988
chr10 15354712 15354714	0.232558	0	0	0.555556	10	0	0	5	1.46492	Intron	0.00555247	0.0262467	2.24094
chr6 54740377 54740384	0.153846	0	0	0.405405	2	0	0	15	1.5206	Intron	0.00116266	0.00218643	0.911153
chr14 45636387 45636395	0.029703	0.111111	0.263158	0	3	10	5	0	1.00968	Intron	0.186071	0.302234	0.69981
chr11 33768291 33768309	0.0540541	0.0412371	0.195804	0.261364	4	4	28	46	2.39439	Intron	0.0212981	0.0542369	1.34855
chr14 39869839 39869855	0.0505051	0.0247934	0.142857	0.0576923	5	3	10	6	1.52952	Intron	0.00168322	0.00718288	2.09334
chr17 27222284 27222309	0.0209302	0.0273632	0.075	0.139785	9	11	9	13	2.23846	Intron	0.0074549	0.0118455	0.668083
chr14 89792674 89792691	0.133333	0.0571429	0.256098	0.243243	4	2	21	18	1.55273	Intron	0.00135851	0.00467751	1.78371
chr11 11328077 11328082	0.0571429	0.0135135	0	0.625	4	1	0	10	3.28395	Intron	0.00302939	0.0104058	1.78029
chr2 233600752 233600763	0	0.025974	0.0655738	0.133333	0	4	8	14	2.86947	Intron	0.00604929	0.0219288	1.85799
chr9 131280063 131280066	0	0	0.0857143	0.177215	0	0	6	14	5.99481	Intron	0.00121948	0.0167869	3.78299
chr14 31674589 31674607	0.011236	0.0141844	0.13369	0.150106	1	2	75	71	3.44297	Intron	0.000186633	0.0011783	2.65843
chr4 89577382 89577399	0.012987	0.0340909	0.0528846	0.101382	1	3	11	22	1.75622	Intron	0.00497303	0.00805294	0.69539
chr2 138724977 138725029	0.105263	0.0897436	0.545455	0.538462	4	7	12	7	2.5858	Intron	0.0996678	0.294785	1.56446
chr4 83346557 83346559	0.0273556	0.0723861	0.28125	0.406667	9	27	54	61	2.91303	Intron	0.023119	0.0386283	0.740579
chr16 84164566 84164606	0.181416	0.206107	0.444767	0.457143	41	54	153	112	1.38993	Intron	0.00980359	0.0267561	1.44849
chr9 27036844 27036852	0.097561	0.195652	0.461538	0.235294	4	9	6	4	1.37049	Intron	0.0187116	0.0312449	0.739688
chr13 21141977 21141979	0.027027	0.0634921	0	0.346154	2	4	0	9	2.023	Intron	0.039032	0.109204	1.4843
chr7 23451624 23451626	0	0.0204082	0.0839695	0.133333	0	3	11	18	3.32874	Intron	0.000286854	0.000481209	0.746349
chr13 52024346 52024363	0.00833333	0.0434783	0.116883	0.0737327	1	5	36	16	1.95843	Intron	0.00997274	0.0237133	1.24963
chr16 19731906 19731912	0	0.00326797	0.122066	0.0877193	0	1	26	15	4.90053	Intron	0.0116234	0.0546448	2.23305
chr2 187501387 187501419	0	0.0149254	0.0490798	0.18705	0	4	8	26	3.76037	Intron	0.000387692	0.000993621	1.35778
chr9 115392114 115392139	0	0	0.314286	0.232877	0	0	22	17	7.03741	Intron	0.00561482	0.0107735	0.94018
chr1 200576665 200576676	0	0.0680272	0.0952381	0.125	0	10	2	3	1.80491	Intron	0.00298668	0.00480538	0.686109
chr15 40676942 40676944	0.0424242	0.0273775	0.213675	0.215827	28	19	25	30	2.68307	Intron	0.00745356	0.0200746	1.42937
chr4 14630379 14630385	0	0	0.150943	0.25	0	0	8	17	6.63316	Intron	0.0552486	0.113379	1.03714
chr10 6834127 6834177	0	0.1	0.336683	0.375	0	1	67	60	2.9084	Intron	0.00387567	0.0334258	3.10844
chr7 156684529 156684538	0.11828	0.0943396	0.311111	0.298077	11	10	42	31	1.67971	Intron	0.000160202	0.000263013	0.715235
chr16 79630368 79630378	0.111111	0	0.130064	0.124717	1	0	61	55	1.3531	Intron	0.0230592	0.0491701	1.09244
chr16 79630406 79630408	0.111111	0	0.117271	0.0907029	1	0	55	40	1.06226	Intron	0.0230592	0.0499237	1.11438
chr1 204524071 204524098	0.145161	0.173913	0.344828	0.363636	9	8	10	12	1.27729	Intron	0.0653246	0.0999836	0.614065
chr13 20235317 20235334	0.0504732	0.0364964	0.0569106	0.138462	16	10	7	18	1.26613	Intron	0.000751823	0.0154473	4.36081
chr7 24702386 24702388	0.0864198	0.1125	0.225806	0.27027	7	9	7	10	1.4364	Intron	0.000553679	0.0201428	5.18507
chr3 15092332 15092350	0.0579044	0.0699301	0.146277	0.154242	63	70	55	60	1.38394	Intron	0.0191157	0.0303158	0.665309
chr6 76551772 76551783	0.0769231	0.0923077	0.136223	0.181818	4	6	44	54	1.03003	Intron	0.000322362	0.000723921	1.16715
chr8 71075465 71075470	0	0.107143	0.0532544	0.170732	0	3	9	14	1.21905	Intron	0.00263089	0.0173774	2.72359
chr8 71082320 71082328	0.0434783	0	0.0295858	0.121951	1	0	5	10	1.90318	Intron	0.00263089	0.00935704	1.8305
chr1 16767934 16767942	0.0726257	0.0200573	0.264249	0.368852	13	7	51	45	2.85414	Intron	0.00385511	0.0375175	3.28272
chr18 55712695 55712736	0.0603015	0.0517016	0.0809524	0.137558	96	79	51	89	1.07463	Intron	0.00292934	0.0146556	2.3228
chr8 24775120 24775137	0.208955	0.0217391	0.170213	0.260274	14	1	8	19	1.03048	Intron	0.0994904	0.169352	0.767391
chr18 70415005 70415021	0.380952	0.254902	0.666667	0.625	48	26	8	5	1.19942	Intron	0.174643	0.263523	0.593516
chr1 78384055 78384088	0.34375	0.329897	0.785714	1	33	32	11	6	1.53951	Intron	0.0163026	0.0383142	1.23278
chr16 69695441 69695443	0	0	0.038961	0.1875	0	0	3	15	5.7847	Intron	0.000556762	0.001691	1.60274
chr1 236226825 236226859	0.0227273	0.0877193	0.505155	0.634409	1	5	49	59	3.49337	Intron	0.00378644	0.0713946	4.2369
chr10 33488348 33488350	0.0222222	0.161765	0.5	0	1	11	2	0	1.55853	Intron	0.00160077	0.011107	2.79463
chr7 44529504 44529514	0.121951	0.197183	0.470588	0.235294	10	14	24	8	1.30149	Intron	0.00462501	0.00755912	0.708763
chr9 134086749 134086760	0.166667	0.134328	0.422222	0.56	11	9	19	14	1.83078	Intron	0.00380662	0.040674	3.41752
chr1 228548948 228548960	0.0879121	0.0547945	0.234043	0.226415	8	4	11	12	1.79748	Intron	0.0198334	0.0607698	1.61542
chr2 220420478 220420486	0.023622	0.0309735	0.0888889	0.108434	6	7	12	9	1.95054	Intron	0.0176606	0.0522332	1.56443
chr1 86852050 86852077	0	0.204082	0.28125	0.166667	0	10	9	6	1.27827	Intron	0.04141	0.0890135	1.10405
chr7 44647289 44647297	0.0294118	0.0268817	0.145374	0.165854	7	5	33	34	2.51247	Intron	0.00465814	0.0092816	0.994619
chr7 44664658 44664704	0.0840336	0.107527	0.202643	0.170732	20	20	46	35	1.08297	Intron	0.0119041	0.0228946	0.943545
chr5 38919653 38919680	0.0338983	0.0533333	0.142045	0.165138	2	4	25	18	1.90032	Intron	0.00350936	0.0100777	1.52189
chr3 52718825 52718836	0.0923077	0.0810811	0.445161	0.374194	12	12	69	58	2.38933	Intron	0.000287513	0.00549423	4.25622
chr2 70220513 70220522	0	0.0357143	0.241379	0.607143	6	1	14	34	4.58971	Intron	0.0151286	0.030581	1.01536
chr9 5539130 5539142	0.298507	0.340909	0.75	1	0	30	3	1	1.58482	Intron	0.00375893	0.0277008	2.88154
chr2 197787420 197787422	0.0273973	0.0819672	0.0689655	0.151899	20	5	6	12	1.17056	Intron	0.00811557	0.0172791	1.09027
chr1 249211260 249211321	0.08	0.117647	0.315789	0.346154	2	2	6	9	1.85788	Intron	0.115949	0.189608	0.709527
chr4 516623 516640	0.152542	0.210526	0.403846	0.571429	2	28	42	44	1.55247	Intron	0.0133113	0.0274242	1.0428
chr2 160899063 160899102	0.0769231	0.0654206	0.189293	0.108642	18	7	99	44	1.21428	Intron	0.00114929	0.00301192	1.38994
chr2 160899127 160899129	0.0769231	0.0654206	0.181644	0.101235	7	7	95	41	1.14021	Intron	0.00114929	0.00301192	1.38994
chr11 16809207 16809212	0	0	0.585366	0.448276	7	0	24	13	7.97762	Intron	0.00903971	0.0206492	1.19174
chr16 72148426 72148447	0	0	0.424242	0.2	0	0	14	12	7.24655	Intron	0.00245038	0.0915615	5.22366
chr16 72152995 72153002	0	0	0.151515	0.333333	0	0	5	20	6.90892	Intron	0.00245038	0.0173224	2.82157
chr16 72162110 72162136	0	0	0.0909091	0.233333	0	0	3	14	6.33647	Intron	0.00245038	0.0173224	2.82157
chr14 50124169 50124171	0.0748299	0.0305344	0	0.25	0	4	0	3	1.42718	Intron	0.00304229	0.00832639	1.45254
chr14 94694179 94694189	0.0714286	0.153846	0.428571	0.405405	11	4	18	15	2.00314	Intron	0.130797	0.4482	1.77682
chr16 67937043 67937053	0.011236	0.08	0.506849	0.301205	2	6	37	25	3.21689	Intron	0.0102728	0.0174805	0.766915
chr14 58712188 58712205	0.00481799	0.0049505	0.118467	0.083779	1	12	68	47	3.98203	Intron	0.000727079	0.00371206	2.35204
chr1 109967876 109967887	0.0361446	0.0182648	0.103704	0.0694444	9	8	14	5	1.76557	Intron	0.00109246	0.00326776	1.58072
chr17 38137802 38137805	0.0140665	0.0153531	0.142086	0.131737	9	15	79	66	3.16932	Intron	0.00764354	0.0255076	1.73861
chr17 38138901 38138937	0.00895141	0.0235415	0.0917266	0.111776	11	23	51	56	2.62385	Intron	0.00134886	0.00714213	2.40461
chr5 145668678 145668696	0.326389	0.265861	0.536145	0.721154	7	88	89	150	1.21989	Intron	0.0149386	0.0241998	0.695954
chr8 30419843 30419845	0.015625	0.0643275	0.102041	0.142857	94	11	5	3	1.69635	Intron	0.00274198	0.0182815	2.7371
chr10 43622260 43622289	0.5	0.458333	0.888889	1	2	11	8	7	1.11455	Intron	0.290456	1.42857	2.29818
chr13 34521046 34521053	0.110795	0.0688836	0.307692	0.235294	7	29	8	4	1.70976	Intron	0.00079658	0.00646412	3.02056
chr20 3969123 3969125	0	0	0.00840336	0.118644	39	0	1	14	5.02611	Intron	0.000694396	0.00233991	1.75262
chr2 217394281 217394314	0.0145623	0.0249608	0.117359	0.112949	0	478	1655	1366	2.54845	Intron	0.0023076	0.00777348	1.75217
chr6 166745261 166745293	0.0186916	0.0106101	0.175781	0.306818	258	4	45	81	4.03372	Intron	0.00446147	0.0134164	1.58841
chrX 19657434 19657441	0	0	0.149425	0.159722	6	0	26	23	6.25576	Intron	0.000382248	0.00178569	2.2239
chr16 46654385 46654387	0.043956	0.0495868	0.444444	0	0	6	4	0	2.33956	Intron	0.000666356	0.00290613	2.12474
chr17 3508316 3508329	0.0534759	0.0128205	0.225806	0.0740741	4	2	14	4	2.27067	Intron	0.000686766	0.00526223	2.93779
chr19 16973856 16973878	0.00367647	0.00383142	0.10559	0.113821	10	1	17	14	4.34462	Intron	0.0185324	0.14863	3.00361
chr3 45799424 45799426	0	0	0.405405	0.255814	1	0	15	11	7.33342	Intron	0.074813	0.313589	2.06751
chr20 48432659 48432669	0.0148148	0.0235294	0	0.410256	0	2	0	16	3.41339	Intron	0.00212721	0.00666223	1.64704
chr14 70466486 70466498	0	0.0075188	0.190476	0.758621	2	1	4	22	6.43561	Intron	0.000301196	0.0131406	5.44719
chr16 88742647 88742678	0.0735294	0.219512	0.2	0.466667	0	9	2	7	1.31058	Intron	0.13624	0.259481	0.929481
chr5 9549281 9549285	0.234043	0.209581	0.497006	0.516667	5	35	83	62	1.32259	Intron	0.206929	0.509823	1.30086
chr20 17948308 17948350	0.297821	0.271457	0.631399	0.581538	33	136	185	189	1.26553	Intron	0.029397	0.0529232	0.848232
chr19 11258274 11258276	0.0454545	0.0957447	0.176471	0.1	123	18	3	1	1.1153	Intron	0.0113628	0.0178465	0.651327
chr20 13145115 13145117	0.0655738	0.0588235	0.139628	0.122759	7	3	105	89	1.18669	Intron	0.00149231	0.00511427	1.77698
chr1 113153076 113153115	0.151899	0.198718	0.367647	0.323077	4	31	25	21	1.14646	Intron	0.0362007	0.0555409	0.617534
chr1 110587208 110587212	0.125	0.444444	0.538462	0.7	12	4	7	14	1.25041	Intron	0.00634437	0.0185154	1.54518
chr7 129077275 129077277	0	0.0151515	0	0.222222	1	1	0	10	3.65878	Intron	0.000663086	0.00617157	3.21837
chr6 158488564 158488579	0.0241935	0.0677966	0.15625	0.0810811	0	8	5	3	1.45822	Intron	0.000433257	0.0139626	5.0102
chrX 70587173 70587193	0.473684	0.347826	0.95	0.7375	3	8	57	59	1.17311	Intron	0.0387676	0.0860872	1.15095
chr1 11082042 11082049	0.0810811	0.0175439	0.0714286	0.255319	9	1	4	12	1.82603	Intron	0.00112683	0.00609928	2.43637
chr17 29227319 29227334	0.0769231	0.0288462	0.194444	0.0666667	3	3	7	2	1.43587	Intron	0.0330782	0.052202	0.658227
chr9 103102382 103102396	0.0994475	0.116402	0.252033	0.241071	9	22	31	27	1.35396	Intron	0.0171723	0.0289137	0.751669
chr20 36765867 36765880	0.0695652	0.0286738	0.25	0	18	8	2	0	1.45837	Intron	0.00329359	0.114943	5.12511
chr15 66639539 66639543	0.39726	0.27972	0.701754	0.903846	16	40	40	47	1.42736	Intron	0.000623403	0.0018379	1.55982
chr19 36037077 36037092	0.0354839	0.0566728	0.116251	0.10978	58	93	196	165	1.38919	Intron	0.00550111	0.00880329	0.67832
chr17 31260477 31260490	0.0444444	0.0859375	0.3	0	66	11	3	0	1.3047	Intron	0.000230942	0.00142025	2.62055
chr11 1319359 1319384	0.019432	0.0179294	0.108296	0.0981673	4	31	637	541	2.50731	Intron	0.00224321	0.0073223	1.70673
chr18 34366750 34366784	0.170455	0.150943	0.427586	0.352518	39	80	62	49	1.44571	Intron	0.04117	0.0665931	0.693779
chr7 65705903 65705905	0.0211268	0.00985222	0.441176	0.293103	75	2	30	17	4.51389	Intron	0.132431	0.245028	0.887706
chr10 116719760 116719779	0.52	0.380952	0.769231	1	3	8	10	3	1.10995	Intron	0.0263934	0.0445905	0.756557
chr14 76385539 76385541	0.0675676	0.0740741	0.352941	0.0714286	13	6	6	2	1.68678	Intron	0.00247463	0.00908265	1.8759
chr1 162558258 162558270	0.0743982	0.0864865	0.24507	0.348315	5	48	87	93	1.9919	Intron	0.00388858	0.00704951	0.858279
chr6 96970828 96970860	0.08	0.0441176	0.319149	0.346154	34	3	30	27	2.51943	Intron	0.00188905	0.00794572	2.07252
chr13 96534180 96534183	0.105263	0	0.588235	0.44186	4	0	20	19	3.42091	Intron	0.00648929	0.0529902	3.02959
chr10 1096156 1096166	0.0434783	0.0769231	0.0964912	0.175439	2	5	11	20	1.28286	Intron	0.0117255	0.0636473	2.44045
chr10 1096192 1096199	0.0144928	0.0461538	0.0877193	0.192982	3	3	10	22	2.26535	Intron	0.00609727	0.0488885	3.00326
chr8 11055341 11055348	0	0.0645161	0.333333	0.355556	1	4	29	32	3.49908	Intron	0.00833102	0.0216493	1.37775
chr16 67439748 67439753	0.0607477	0.0756972	0.102941	0.195652	0	19	7	9	1.29237	Intron	0.0842778	0.144247	0.775315
chr11 57467218 57467228	0	0.00645161	0.076555	0.123967	13	1	16	15	4.34894	Intron	0.000203165	0.000577578	1.50736
chr11 64852453 64852482	0.369565	0.415929	0.749035	0.772727	0	47	194	153	1.08824	Intron	0.0215424	0.127691	2.5674
chr19 53588891 53588896	0.2	0.0909091	0.363636	0.388889	51	1	8	7	1.54316	Intron	0.0131406	0.0333111	1.34197
chr19 9783474 9783476	0	0.0322581	0.0581395	0.204545	3	2	5	18	3.0474	Intron	0.000519184	0.00140706	1.43837
chr19 58303101 58303121	0.0289855	0.02	0.102362	0.0917431	0	2	13	10	2.0276	Intron	0.0281024	0.0773897	1.46145
chr4 479343 479351	0.0319149	0.0107527	0.0598291	0.152778	4	1	7	11	2.39422	Intron	0.0152757	0.03333	1.12559
chr19 53927333 53927338	0.0615385	0.0833333	0.219178	0.2	3	5	16	8	1.64028	Intron	0.0019604	0.00464324	1.24399
					4
