# Supplementary material for: Epidermal progenitors suppress GRHL3-mediated differentiation through intronic polyadenylation promoted by CPSF-HNRNPA3 collaboration
Source: Nat Commun. 2021 Jan 19;12:448. doi: 10.1038/s41467-020-20674-3 (PMC7815847; doi:10.1038/s41467-020-20674-3)
Supplement: Supplementary file 6 — Supplementary Data 2 [file 41467_2020_20674_MOESM6_ESM.xlsx]

## Sheet: CRISPRi&Si_Down
Supplementary Data 2. List of CPSF Core Targets from RNA-seq (4 sheets total in this file). Sheet #1: genes downregulated in CPSF CRISPRi and RNAi
gene_names	Ctrl_CRISPRi-1	Ctrl_CRISPRi-2	CPSFCrispr-sg1	CPSFCrispr-sg2	CPSFCrispr-sg3	CRISPRI_log2FoldChange	pvalue (Wald test)_CRISPRi	CtrlSI-1	CtrlSI-2	CPSFsi1	CPSFsi2	SIRNA_log2FoldChange.y	pvalue (Wald test)_siRNA
SLFN11	11.7681	9.12448	2.46834	4.01022	0.5	-2.49182	0.0298021	28.4045	27.8818	3.66392	4.03446	-3.04286	0.000109512
FABP3	15.7924	20.9831	1.48417	6.35037	6.43595	-2.08191	0.0103342	6.31344	9.62726	2.08196	0.5	-3.27945	0.0411593
HMSD	37.5238	63.0275	14.2784	12.2007	4.4573	-2.34206	1.16329e-05	20.2657	29.403	5.24588	1.91378	-2.99855	0.000476364
GPR19	9.35351	11.2806	2.46834	2.84015	2.47865	-2.22915	0.0359389	3.98807	14.1909	1.29098	1.91378	-2.92437	0.041028
APOL1	33.4995	39.3102	19.1992	12.2007	8.41461	-1.48454	0.0044382	15.6149	11.1485	2.87294	0.5	-3.49816	0.00619243
FOXA2	26.2557	25.2954	4.43667	4.01022	4.4573	-2.73002	0.000162544	23.7538	6.58484	5.24588	3.32757	-1.98602	0.0438363
FSD1	54.4259	36.076	9.35752	13.3708	15.3399	-1.8866	0.000132122	17.9403	11.1485	2.08196	4.03446	-2.4528	0.0168558
RIPPLY3	14.9876	13.4367	3.45251	6.35037	0.5	-2.26749	0.0194709	12.1269	15.7121	5.24588	2.62067	-1.97332	0.0447014
GRAMD2A	65.694	56.5591	32.9776	11.0307	23.2545	-1.45392	0.000670894	33.0553	40.0514	5.24588	6.15513	-2.78524	2.92235e-05
GALK1	84.2059	72.73	11.3259	23.9015	26.2225	-1.97347	6.10949e-07	35.3807	33.9666	9.20078	6.15513	-2.26012	0.00039312
ADAMTSL1	77.767	69.4959	17.2309	21.5613	18.3079	-1.98839	2.05748e-07	41.1941	37.009	11.5737	6.15513	-2.22037	0.000250767
TENT5B	1357.5	1338.37	373.5	427.577	445.697	-1.69972	1.84783e-55	720.204	730.681	148.413	147.533	-2.29721	1.27574e-56
CPSF1	1850.08	1855.84	387.278	481.401	481.312	-2.04484	2.09898e-80	1186.44	1106.42	335.875	295.981	-1.86412	1.60476e-56
CAMK4	91.4497	97.5254	33.9617	39.1125	48.977	-1.22332	6.58442e-05	26.0791	12.6697	3.66392	3.32757	-2.67295	0.00359432
SAPCD2	201.716	203.175	53.6451	67.1942	54.9129	-1.80331	5.47236e-15	123.745	134.366	29.7663	33.017	-2.05334	1.69456e-10
APLN	244.374	261.391	84.1543	90.5957	102.401	-1.45583	2.20642e-13	219.085	231.724	35.3031	54.2238	-2.33667	1.99763e-18
ANKRD33B	153.424	134.179	35.9301	66.0242	52.9343	-1.49832	7.77328e-08	108.63	123.718	25.0204	26.655	-2.18652	2.36065e-10
PEG10	2849.72	3148.44	964.001	938.9	910.68	-1.67677	1.08644e-85	1667.8	1602.33	454.522	402.014	-1.93627	1.72757e-79
LMNB1	1847.66	1888.18	533.919	594.898	586.181	-1.70989	7.41255e-73	913.21	955.82	259.941	250.74	-1.87343	1.00154e-51
SLC43A1	92.2546	108.306	23.1359	35.6022	26.2225	-1.84978	2.26539e-08	50.4956	79.6029	21.8565	18.1723	-1.71827	0.00012775
PHYHD1	84.2059	73.8081	16.2467	19.2212	27.2118	-1.9443	2.53128e-07	38.8687	49.1787	11.5737	18.1723	-1.58603	0.0026458
CLDN11	464.102	448.973	92.0277	126.868	92.5073	-2.15096	4.62e-34	121.42	116.112	51.1227	41.4997	-1.37227	8.88368e-06
DHRS13	224.252	201.019	66.4393	71.8745	68.7635	-1.63402	7.00168e-14	119.094	128.282	35.3031	33.7239	-1.85563	6.09251e-09
ST3GAL6	20.6216	17.749	5.42084	8.69052	7.42528	-1.49649	0.0304171	19.103	11.1485	5.24588	3.32757	-1.97078	0.0362242
CENPW	458.468	398.304	145.173	151.44	183.525	-1.42409	5.31367e-18	158.626	173.918	36.8851	45.7411	-2.01637	1.74361e-12
SIGIRR	115.596	100.76	36.9142	56.6636	41.0624	-1.29035	1.28769e-05	67.9359	81.1241	14.7376	19.5861	-2.14234	6.90979e-07
PKN3	336.129	295.888	79.2335	116.337	86.5713	-1.76382	1.27624e-18	183.042	164.791	62.1964	52.81	-1.61006	1.20842e-09
NRGN	171.131	185.926	44.7876	50.8132	54.9129	-1.84064	6.82824e-14	80.7255	82.6453	28.9753	28.7757	-1.51608	4.99305e-05
LOXL3	27.8654	27.4515	8.37335	13.3708	8.41461	-1.5209	0.00881812	24.9165	21.7969	9.20078	4.74135	-1.83483	0.0137373
PSRC1	460.883	471.612	151.078	153.78	153.845	-1.61146	2.09669e-26	246.99	265.19	91.4627	62.7065	-1.74237	1.69116e-13
ITGA4	337.738	362.728	148.125	150.27	143.952	-1.25008	2.33461e-14	212.109	198.257	57.4505	40.0859	-2.09153	5.10455e-15
CCDC85B	1031.53	973.988	250.479	345.672	344.785	-1.6814	2.30867e-35	284.196	379.281	107.282	102.999	-1.65706	1.31743e-15
SNORD31	14.1827	20.9831	4.43667	8.69052	7.42528	-1.42958	0.0494397	15.6149	12.6697	4.4549	4.03446	-1.87243	0.0478722
GPC6	45.5724	45.7785	18.215	28.5818	7.42528	-1.37983	0.00535004	34.218	24.8394	7.61882	8.9827	-1.90065	0.00394513
DUSP9	36.7189	43.6224	10.3417	13.3708	13.3612	-1.74208	0.000463304	24.9165	41.5727	14.7376	8.9827	-1.52223	0.0129938
DOCK10	278.178	289.42	96.9485	109.317	114.272	-1.41364	2.99635e-14	156.3	186.088	49.5407	48.5686	-1.80994	3.95125e-11
THOC6	446.395	441.427	121.553	166.651	172.643	-1.53682	1.22929e-19	203.97	277.36	85.1348	64.8271	-1.68651	8.98315e-12
PAQR8	229.886	201.019	65.4551	73.0446	73.7101	-1.61762	1.19739e-13	64.4479	79.6029	28.1843	20.293	-1.59095	0.000114824
SEMA3D	244.374	270.015	86.1227	98.7862	86.5713	-1.51341	2.08574e-14	126.07	120.676	36.8851	40.7928	-1.6798	7.63989e-08
MPDU1	725.683	610.682	228.827	333.971	305.212	-1.21407	3.28759e-15	298.148	336.687	87.5078	74.7236	-1.97483	4.96052e-21
SLC16A7	75.3524	74.8862	32.9776	27.4117	27.2118	-1.37625	6.19398e-05	67.9359	50.6999	18.6925	16.0516	-1.81105	9.02108e-05
ARHGEF39	165.497	154.663	52.6609	44.9628	55.9022	-1.65176	4.75317e-11	66.7732	102.421	32.1392	27.3619	-1.51597	8.6182e-05
RAD54L	520.443	568.638	178.635	181.862	184.515	-1.58485	1.88002e-28	260.942	260.627	84.3439	92.3959	-1.56535	2.81035e-13
HMGB2	1720.5	1779.3	622.495	632.34	658.402	-1.45632	1.54281e-56	552.777	570.954	191.917	157.43	-1.69041	9.63381e-27
CNTNAP2	208.155	194.551	93.996	78.895	90.5286	-1.20007	1.20584e-08	152.812	163.269	44.0039	40.0859	-1.92297	1.77601e-11
ARG2	374.762	391.836	130.41	133.888	150.878	-1.47119	4.05675e-19	134.209	116.112	35.3031	45.0342	-1.65176	1.59493e-07
CCNB2	1062.92	1072.09	331.181	367.903	392.273	-1.55465	1.59609e-42	441.159	532.923	176.098	156.723	-1.54969	3.82816e-20
ESCO2	404.542	410.163	155.999	140.909	144.942	-1.46905	1.88861e-20	200.482	224.118	72.4792	68.3616	-1.59707	2.24522e-11
ZYG11A	87.4254	94.2912	36.9142	26.2416	39.0837	-1.41829	1.08121e-05	36.5433	58.306	18.6925	12.5172	-1.63042	0.00174748
CCNA2	2119.71	2180.34	699.26	714.245	709.847	-1.60356	5.39022e-76	908.56	960.383	377.006	313.653	-1.43846	3.92855e-30
EME1	135.717	118.009	66.4393	43.7927	45.0197	-1.29955	3.24699e-06	63.2852	65.912	24.2294	15.3447	-1.73872	8.99632e-05
HIP1R	1106.38	1050.53	340.038	405.346	468.451	-1.41616	8.85403e-29	607.423	548.135	201.409	177.223	-1.61619	4.93193e-26
KIF15	331.299	333.621	138.284	111.657	133.07	-1.38002	2.7773e-15	137.697	167.833	59.0325	39.379	-1.64563	3.49352e-08
CNTNAP1	191.253	188.082	41.8351	71.8745	52.9343	-1.79168	1.1307e-12	146.999	132.845	56.6596	63.4133	-1.22875	1.02902e-05
KIF18A	445.59	441.427	171.745	149.099	151.867	-1.49425	5.22469e-22	202.808	253.021	87.5078	71.1892	-1.52597	1.62088e-10
DLGAP5	1501.57	1408.45	567.381	447.468	507.035	-1.51914	6.49027e-43	541.15	510.105	208.528	165.206	-1.49856	2.92145e-20
PSIP1	1032.34	1006.33	365.627	345.672	339.839	-1.54195	7.28917e-44	396.977	415.79	144.458	148.947	-1.47155	9.23724e-18
MNS1	53.6211	51.1688	24.12	27.4117	15.3399	-1.26072	0.00231175	35.3807	27.8818	8.4098	11.1034	-1.75111	0.00507429
LRIG1	297.495	312.059	121.553	115.167	121.198	-1.35461	1.63578e-14	238.851	246.936	94.6266	63.4133	-1.6307	1.21403e-11
BRCA2	523.662	654.883	208.16	207.603	190.451	-1.54388	3.6544e-25	484.178	478.16	189.544	167.326	-1.43562	2.85361e-19
CDC20	4238.92	4393.6	1523.01	1721.68	1805.03	-1.3589	7.30558e-58	1906.15	1955.25	653.849	606.306	-1.6167	1.10369e-70
RAD51AP1	470.541	390.758	138.284	158.46	146.92	-1.55063	3.8316e-21	159.788	141.972	64.5694	50.6893	-1.40244	5.26587e-07
PIMREG	272.544	254.922	88.091	99.9563	86.5713	-1.53636	3.82658e-15	174.903	154.142	65.3603	59.172	-1.41354	8.88248e-08
SPC25	229.082	218.268	73.3285	80.065	78.6567	-1.54037	1.71706e-13	70.2613	94.815	34.5121	28.0688	-1.40932	0.000194645
CCDC189	37.5238	19.9051	13.2942	18.0511	10.3933	-1.09601	0.0480566	24.9165	18.7545	6.03686	6.86202	-1.84722	0.0149804
MYBL2	2462.58	2716.13	924.634	1007.93	1041.27	-1.38515	1.30525e-53	1494.55	1568.87	494.071	546.927	-1.55604	5.4092e-54
CENPA	470.541	465.144	169.777	173.671	169.675	-1.4551	7.72489e-23	217.923	275.839	88.2988	88.1545	-1.48441	4.68171e-11
CDKN3	468.931	461.91	186.508	200.583	174.621	-1.31847	4.41214e-19	199.32	193.694	73.2701	55.6375	-1.62039	1.7718e-10
XRCC3	630.709	610.682	197.334	216.964	232.002	-1.52968	4.92606e-29	333.029	426.439	146.04	140.465	-1.40475	5.67676e-14
PBK	971.167	949.193	393.183	356.203	375.454	-1.35674	5.11395e-34	337.68	316.912	116.774	104.413	-1.57275	5.09374e-16
CEP55	1945.86	1874.17	768.152	713.075	718.751	-1.38147	4.46549e-53	841.124	884.323	294.744	295.981	-1.54686	4.1292e-36
PARPBP	309.568	328.23	140.252	112.827	137.027	-1.29217	2.69907e-13	128.396	119.154	31.3482	50.6893	-1.60043	9.76958e-07
AURKB	938.972	1008.49	336.102	374.924	414.038	-1.37684	1.07102e-30	586.495	653.099	219.601	213.981	-1.5156	9.66854e-26
SLC8A1	455.249	468.378	187.492	133.888	147.91	-1.56001	3.99457e-21	435.345	435.566	169.77	177.93	-1.32655	3.7571e-16
CENPH	476.175	498.564	163.872	174.841	163.739	-1.54446	2.06454e-25	184.205	214.991	87.5078	70.4823	-1.34191	4.14435e-08
MTFR2	212.984	216.112	80.2177	87.0855	88.55	-1.33654	9.63376e-11	91.1897	79.6029	28.1843	30.8963	-1.54968	2.71894e-05
SGO1	300.715	318.528	137.299	102.296	123.176	-1.3541	1.64427e-13	199.32	218.033	75.6431	70.4823	-1.51931	1.69424e-10
DEPDC1	930.119	858.636	342.007	304.719	343.796	-1.4381	8.99723e-34	326.053	330.602	121.52	122.085	-1.43392	2.41862e-14
WDR34	1708.42	1551.83	505.379	649.891	665.327	-1.42832	2.0214e-34	637.653	654.62	232.257	243.671	-1.44177	1.78706e-25
IL12RB2	86.6205	100.76	25.1042	34.4322	35.1264	-1.58587	1.12957e-06	37.706	53.7423	14.7376	23.1205	-1.28055	0.0111557
PIF1	178.375	169.755	58.5659	49.6431	63.8169	-1.60655	2.4628e-11	80.7255	128.282	56.6596	31.6032	-1.25007	0.000698315
MT1X	354.641	313.137	113.679	138.569	120.208	-1.43702	6.10389e-16	177.229	161.748	67.7333	60.5858	-1.41232	5.47995e-08
PLEKHG6	126.059	120.165	44.7876	55.4935	39.0837	-1.42363	3.0825e-07	41.1941	43.0939	12.3647	19.5861	-1.42052	0.00677793
HASPIN	254.837	251.688	78.2493	97.6162	109.326	-1.41969	2.83713e-12	283.033	291.051	98.5815	115.723	-1.423	2.86002e-12
BLMH	433.517	418.787	196.35	183.032	163.739	-1.23827	7.95272e-16	144.673	152.621	47.9588	50.6893	-1.59919	1.42804e-08
CDCA7	1434.77	1442.94	508.331	553.945	612.893	-1.36619	3.05465e-39	583.007	592.251	225.138	204.085	-1.45624	1.66901e-23
PLK4	832.73	717.41	305.592	296.529	291.362	-1.38351	3.65272e-28	405.116	382.324	149.995	141.878	-1.4371	1.32946e-16
HMMR	1197.33	1088.26	538.84	441.618	461.526	-1.24972	9.8821e-28	401.628	394.493	144.458	125.62	-1.56551	1.13968e-18
BIRC5	1571.6	1544.28	588.049	613.619	637.626	-1.34645	6.19039e-46	871.354	899.535	331.921	310.825	-1.46372	1.61359e-33
LOXL2	199.302	224.737	60.5343	88.2556	75.6888	-1.51274	1.82498e-11	144.673	187.609	66.9423	68.3616	-1.29598	1.02413e-06
HCFC1R1	416.615	397.226	138.284	144.419	170.664	-1.43159	1.4874e-18	223.736	274.318	87.5078	105.12	-1.36814	9.45524e-10
DARS2	1294.72	1283.39	472.901	516.503	458.558	-1.42011	2.55815e-43	571.38	549.657	221.974	213.981	-1.366	8.03054e-21
TK1	2339.44	2447.7	840.98	971.662	1049.19	-1.32762	1.34502e-41	1278.29	1314.83	490.907	459.273	-1.44959	1.70199e-44
CALHM2	146.985	128.789	45.7718	48.473	47.9876	-1.5539	3.9469e-09	40.0314	56.7848	20.2745	21.7067	-1.21527	0.0105902
SCARA3	1272.19	1437.55	443.376	552.775	530.779	-1.41391	6.98535e-35	653.931	704.82	259.15	273.36	-1.35068	1.66114e-23
MCM5	2968.84	3000.74	1063.4	1224.4	1324.22	-1.31034	5.82677e-44	1594.55	1508.02	547.858	588.634	-1.44995	1.02341e-49
H19	677.391	750.83	232.764	291.848	325.988	-1.33366	1.99986e-20	180.717	178.482	53.4956	80.3787	-1.42593	1.05254e-07
PLEKHA4	278.983	220.424	86.1227	75.3848	84.5927	-1.61331	1.62139e-14	124.908	160.227	59.0325	69.7754	-1.1444	4.73156e-05
NSD2	5724.7	6132.51	2172.56	2298.53	2218.57	-1.41091	1.52116e-84	3304.86	3315.22	1384.71	1223.42	-1.34505	8.33991e-65
KIF18B	603.344	588.043	183.555	234.515	198.365	-1.54259	7.51642e-27	707.415	797.614	324.011	324.963	-1.21212	6.13413e-21
NEIL3	298.3	277.561	105.806	103.467	120.208	-1.39412	4.4926e-14	131.884	111.548	56.6596	39.379	-1.35956	1.63018e-05
SFXN2	241.155	197.785	68.4076	94.1059	101.411	-1.32949	2.62913e-09	122.582	105.463	47.9588	38.6721	-1.41347	9.32353e-06
ACSS1	295.885	256	122.537	131.548	104.379	-1.21676	1.17925e-10	85.3763	88.7302	26.6023	34.4308	-1.5231	3.40032e-05
ALDOC	260.471	305.591	96.9485	118.677	120.208	-1.34108	2.34424e-12	165.602	129.803	52.7047	60.5858	-1.39452	8.80876e-07
PKMYT1	1990.93	2070.38	596.906	883.906	860.224	-1.38165	1.13125e-26	1606.17	1611.46	624.583	635.289	-1.35316	2.82829e-48
IAH1	491.468	469.456	179.619	198.243	201.333	-1.31933	1.46774e-19	200.482	219.554	89.0897	70.4823	-1.40287	4.67271e-09
TOP2A	4861.08	5156.86	2072.17	1773.16	1723.91	-1.43149	1.09627e-59	2094.5	1985.68	869.787	802.822	-1.28874	1.26352e-48
PHGDH	3292.4	3247.62	1046.67	1146	1225.29	-1.52177	6.56308e-70	1172.49	1249.41	535.993	523.6	-1.19229	1.14352e-30
OIP5	209.765	201.019	73.3285	74.2147	69.7528	-1.51192	2.60162e-12	62.1225	58.306	33.7211	19.5861	-1.19927	0.00605693
PLCD4	59.2551	52.2469	25.1042	29.7519	16.3292	-1.26138	0.00178141	41.1941	43.0939	16.3196	15.3447	-1.44128	0.00511631
NCAPG2	1514.45	1521.64	580.175	579.687	563.426	-1.40295	5.4331e-50	676.022	726.117	308.982	262.05	-1.29783	4.65675e-21
GTSE1	848.023	920.085	319.371	362.053	375.454	-1.32817	1.80074e-28	541.15	510.105	202.2	204.792	-1.37246	8.04908e-20
NUF2	509.979	440.349	218.001	161.97	205.29	-1.28424	1.00377e-15	138.86	160.227	68.5243	45.0342	-1.40707	1.57428e-06
RFC4	628.295	618.229	234.732	248.556	247.831	-1.35744	1.74736e-25	241.177	292.572	112.028	100.879	-1.3268	4.14801e-10
ZNF367	460.883	447.895	160.919	168.991	170.664	-1.44905	4.96568e-22	256.291	231.724	92.2537	115.723	-1.23413	1.88045e-08
POLE2	228.277	259.234	71.3601	96.4461	117.24	-1.36241	5.45915e-10	108.63	143.494	50.3317	51.3962	-1.31081	1.49929e-05
PLK1	2314.49	2453.09	826.217	1046.55	977.954	-1.32844	1.04417e-39	1335.27	1433.48	529.665	565.306	-1.33703	1.03766e-39
C8orf88	103.523	107.228	40.8509	37.9424	25.2331	-1.62015	2.44823e-07	55.1464	50.6999	32.1392	20.293	-1.03524	0.0212947
PRC1	2822.36	2820.71	1123.44	1123.77	1111.51	-1.334	8.90598e-65	1307.36	1266.15	512.264	519.358	-1.32018	7.662e-39
EXO1	584.027	658.117	252.447	204.093	243.874	-1.40808	2.05015e-23	277.22	266.712	116.774	113.603	-1.2444	5.96411e-10
IQGAP3	1132.14	1218.71	379.405	418.217	418.985	-1.53632	2.03466e-45	889.957	963.426	452.149	403.428	-1.11559	5.08325e-21
UGT8	111.571	105.072	50.6926	49.6431	57.8809	-1.04499	0.000128995	47.0075	62.8696	17.1106	19.5861	-1.59957	0.00063187
DGCR11	72.9378	73.8081	34.9459	25.0716	30.1798	-1.29518	0.000181093	49.3329	41.5727	14.7376	21.7067	-1.34189	0.00719411
CDT1	1194.11	1173.43	375.468	476.72	512.971	-1.38146	7.86649e-29	992.273	925.395	377.006	427.462	-1.25437	5.23804e-26
FANCB	111.571	115.852	47.7401	43.7927	50.9556	-1.26483	4.49503e-06	70.2613	87.2089	29.7663	31.6032	-1.36761	0.000297135
ZNF488	69.7184	84.5887	21.1675	29.7519	30.1798	-1.53044	1.68372e-05	29.5672	38.5302	14.7376	17.4654	-1.09509	0.0477428
MCUB	458.468	426.334	189.46	188.882	177.589	-1.25967	2.78424e-17	184.205	193.694	71.6882	75.4305	-1.36505	2.08527e-08
SLC7A2	78.5719	102.916	30.0251	49.6431	35.1264	-1.26105	0.000118073	83.0509	70.4756	28.1843	32.3101	-1.36053	0.000357268
MCM6	2242.85	2337.73	1013.21	936.559	973.007	-1.23235	8.88445e-48	1059.71	917.789	399.945	358.894	-1.38684	1.30808e-29
OXTR	36.7189	57.6372	15.2625	13.3708	27.2118	-1.348	0.00383905	33.0553	23.3181	12.3647	11.8103	-1.26646	0.0413461
DIAPH3	1016.24	1069.94	410.898	418.217	407.113	-1.34053	6.32814e-36	576.031	537.487	229.093	233.067	-1.27193	2.07285e-18
CHAF1B	587.246	540.608	247.526	220.474	244.863	-1.24798	7.09677e-20	276.057	303.221	117.565	107.948	-1.3638	9.89409e-12
ASF1B	753.853	785.328	283.941	310.57	273.554	-1.41428	1.69662e-30	428.369	432.524	194.29	182.171	-1.19606	1.28298e-13
NGFR	69.7184	44.7005	24.12	23.9015	31.1691	-1.13735	0.0038908	17.9403	40.0514	12.3647	8.9827	-1.47226	0.0264213
MYLK	204.131	209.644	95.9644	103.467	68.7635	-1.21924	3.37806e-08	186.53	195.215	77.225	69.0685	-1.39026	1.23802e-08
NCAPG	1749.47	1704.91	709.101	680.313	694.017	-1.3149	4.80013e-48	836.473	864.547	366.724	329.205	-1.29114	8.31202e-26
FANCD2	803.755	779.938	341.022	302.379	335.881	-1.27819	1.35159e-26	474.877	510.105	214.856	178.637	-1.32658	1.67307e-16
CDK1	1758.32	1748.04	712.054	614.789	654.444	-1.40769	9.17827e-49	598.122	569.432	267.851	243.671	-1.19449	4.52559e-17
WDR76	505.955	468.378	207.175	187.712	181.547	-1.34514	5.57278e-20	252.803	289.53	112.819	114.31	-1.25583	8.11776e-10
CDCA2	727.293	832.762	296.735	307.059	282.458	-1.40127	5.97781e-29	536.499	517.711	239.376	221.05	-1.19872	5.52816e-16
MKI67	6668.8	7747.44	2780.78	2663.59	2617.27	-1.42303	1.05584e-70	5996.48	5889.1	2629.72	2647.81	-1.17162	4.74519e-84
PRIM1	398.103	377.821	143.204	145.589	133.07	-1.46956	1.22902e-19	159.788	158.706	74.8521	71.896	-1.12396	1.11723e-05
FAM83D	1203.77	1190.68	442.392	472.04	463.504	-1.38405	1.84256e-41	628.352	634.844	276.552	270.533	-1.20876	3.96413e-19
DTL	1095.12	1077.48	482.743	429.917	419.974	-1.29044	2.76274e-32	728.343	542.051	273.388	247.205	-1.29473	2.95733e-16
SKA1	414.201	458.676	196.35	171.331	200.344	-1.20224	3.42905e-15	265.593	286.487	112.819	99.4648	-1.38292	1.88455e-11
SHCBP1	1080.63	1198.22	503.41	477.89	447.675	-1.25778	5.29942e-31	393.489	455.342	173.725	165.913	-1.32121	5.69267e-15
CKAP2L	1372.79	1396.59	652.02	580.857	540.672	-1.22795	7.33021e-32	669.046	640.929	263.105	252.153	-1.34941	3.4534e-23
BUB1	1474.21	1470.97	591.985	559.795	552.544	-1.37453	2.14263e-46	743.458	785.444	335.875	329.205	-1.20108	7.3618e-22
E2F8	147.79	165.443	60.5343	71.8745	60.8489	-1.28984	8.39258e-08	95.8405	108.506	48.7498	35.8446	-1.28338	0.000123137
ESPL1	835.95	861.87	290.83	302.379	344.785	-1.44115	3.71378e-32	623.701	640.929	297.117	281.843	-1.12849	5.01715e-17
NUDCD2	543.784	524.437	223.906	241.535	219.141	-1.23114	2.89663e-19	137.697	157.185	60.6145	57.0513	-1.3303	1.36321e-06
MCM10	875.388	881.275	393.183	378.434	390.294	-1.18159	1.92053e-26	584.17	578.56	205.364	242.257	-1.37735	1.86599e-20
SLC29A1	1099.14	1189.6	424.677	503.632	503.078	-1.26328	2.25442e-29	660.907	666.79	276.552	265.584	-1.29407	4.20619e-22
TOR3A	754.658	762.689	321.339	322.27	299.276	-1.27322	1.96223e-26	349.307	353.421	146.831	142.585	-1.28285	7.18521e-13
MIS18A	501.931	492.095	195.365	219.304	234.97	-1.2013	7.71531e-17	158.626	158.706	59.0325	65.534	-1.35469	3.24226e-07
DSCC1	338.543	287.264	146.157	133.888	120.208	-1.23599	5.9172e-12	126.07	141.972	55.8686	52.1031	-1.31774	4.5937e-06
H2AX	3007.47	3035.24	1021.08	1388.21	1380.61	-1.25924	1.99411e-29	2439.82	2429.87	998.716	996.51	-1.2878	7.20214e-60
CDC25C	150.205	144.96	55.6134	47.303	75.6888	-1.31128	4.79946e-07	65.6106	78.0817	29.7663	31.6032	-1.23559	0.00140732
UBE2C	1195.72	1159.41	457.154	488.421	509.013	-1.28172	7.11374e-35	650.443	625.717	271.015	261.343	-1.26429	1.50494e-20
MCM7	5855.89	5899.65	2265.07	2547.75	2660.8	-1.23878	1.04697e-53	2920.01	2837.56	1213.86	1115.97	-1.30676	3.06254e-62
TTK	968.752	907.149	411.882	329.291	367.54	-1.34302	1.39511e-28	413.254	382.324	188.753	158.844	-1.20078	4.04807e-12
SPC24	248.398	295.888	91.0435	108.147	103.39	-1.43566	1.90907e-13	256.291	303.221	137.339	122.792	-1.10511	3.98274e-08
SV2A	99.4984	63.0275	35.9301	26.2416	38.0944	-1.29654	0.000209748	67.9359	81.1241	28.9753	34.4308	-1.23947	0.00118966
ORC1	511.589	517.969	220.954	190.052	222.109	-1.28526	2.14775e-19	341.168	333.645	138.921	145.413	-1.24981	6.05923e-12
CDKN2C	73.7427	84.5887	33.9617	29.7519	33.1478	-1.3013	8.63556e-05	42.3568	26.3606	13.9467	16.0516	-1.23366	0.0297408
CDC45	616.222	539.53	221.938	211.113	262.671	-1.31879	8.78491e-20	259.78	242.372	123.893	94.5166	-1.20965	2.9877e-08
RAD51	549.418	555.701	218.001	218.134	221.12	-1.33628	6.61304e-23	210.947	161.748	98.5815	66.2409	-1.1917	7.66558e-06
KIF2C	1103.16	1111.98	424.677	460.339	435.803	-1.33304	8.5424e-37	553.94	555.741	226.72	258.515	-1.19345	3.92054e-16
SH2B3	750.634	882.353	300.671	345.672	328.956	-1.32922	1.03571e-25	680.673	685.044	308.191	288.912	-1.19559	8.34258e-20
XRCC2	303.934	306.669	149.109	109.317	116.251	-1.28894	3.89224e-12	157.463	187.609	79.598	67.6547	-1.23197	1.5794e-06
NDC80	696.708	576.184	310.513	239.195	299.276	-1.16975	9.72028e-16	240.014	218.033	103.327	77.5512	-1.35108	6.05247e-09
KCNMA1	64.0843	63.0275	26.0884	23.9015	27.2118	-1.31906	0.000332771	65.6106	67.4332	28.9753	29.4826	-1.19946	0.0025115
GINS2	721.659	717.41	284.925	319.93	302.244	-1.25395	1.79514e-24	308.612	294.093	108.073	143.292	-1.26282	5.51673e-10
RRM2	3058.18	3232.52	1414.75	1327.36	1397.43	-1.18787	4.05911e-51	1930.56	1714.9	706.054	749.098	-1.32697	3.30227e-44
FANCA	596.905	612.838	191.429	243.875	220.13	-1.47432	1.93322e-25	458.599	485.766	231.466	228.826	-1.03708	8.14297e-12
KIF11	1696.35	1841.83	772.088	686.164	685.113	-1.30694	2.23737e-41	786.477	849.335	361.978	348.291	-1.20342	9.57966e-23
TEDC1	506.76	472.69	151.078	195.902	251.789	-1.29767	2.83403e-13	224.899	245.415	101.745	101.585	-1.21161	1.87832e-08
RPL39L	248.398	267.859	91.0435	116.337	101.411	-1.33346	8.28681e-12	123.745	108.506	39.258	64.1202	-1.17305	0.000298154
MCM2	2360.36	2409.96	901.014	1091.01	1070.95	-1.22543	8.99439e-38	1380.61	1334.6	553.395	572.375	-1.27124	9.07842e-38
CCBE1	779.609	902.836	376.452	383.114	362.593	-1.16863	1.17203e-22	341.168	362.548	148.413	132.689	-1.32697	3.24201e-13
RFC5	662.099	665.663	280.988	312.91	275.533	-1.19938	2.72142e-21	302.799	289.53	110.446	131.275	-1.29548	6.92886e-11
CDC6	1432.35	1496.85	604.78	627.66	627.733	-1.24039	3.60516e-39	623.701	630.281	247.286	278.308	-1.25444	2.27671e-19
GLT8D2	83.4011	73.8081	36.9142	26.2416	29.1904	-1.36421	6.18058e-05	30.7299	47.6575	17.9016	18.1723	-1.13001	0.0313765
AGMAT	60.06	61.9494	32.9776	25.0716	26.2225	-1.12828	0.00212485	45.8448	35.4878	16.3196	16.0516	-1.36344	0.00900536
CDCA5	1114.43	1252.13	464.043	504.802	547.597	-1.22644	2.53141e-28	689.974	703.299	272.597	307.291	-1.26425	3.00864e-21
POLQ	552.637	649.492	251.463	249.726	220.13	-1.32208	4.94658e-21	343.493	377.76	166.606	154.602	-1.16805	3.76391e-11
DEPDC1B	753.853	762.689	305.592	264.937	274.543	-1.42823	2.11465e-30	370.235	382.324	170.561	189.947	-1.06178	4.7464e-10
RECQL4	769.146	704.473	229.811	331.631	326.978	-1.32005	8.86964e-19	519.059	532.923	250.45	219.636	-1.16473	7.17698e-15
NCAPH	955.07	1033.28	430.582	380.774	452.622	-1.23613	5.1455e-27	524.872	546.614	222.765	228.826	-1.24705	1.96525e-17
MSH2	1274.6	1255.36	528.999	510.652	547.597	-1.2577	1.25917e-36	415.58	431.002	194.29	168.74	-1.22468	1.82425e-13
CDCA3	436.737	425.256	185.524	199.413	248.821	-1.02959	7.60076e-11	222.573	242.372	93.0446	77.5512	-1.4523	1.66758e-10
CENPF	2417.51	2813.16	1202.17	993.893	1065.01	-1.26483	1.65129e-36	1131.8	1284.4	501.981	537.031	-1.21522	1.0311e-28
BUB1B	1019.46	1089.34	448.297	425.237	413.049	-1.29757	3.53229e-33	510.92	485.766	218.019	223.171	-1.17852	4.90995e-15
ABHD12	699.928	657.039	257.368	311.74	289.383	-1.25044	9.28505e-22	251.641	239.33	108.073	102.999	-1.22373	6.4731e-09
ASPM	1827.54	2003.54	772.088	743.497	747.441	-1.34365	4.07527e-49	1258.53	1266.15	608.763	546.22	-1.12986	8.72246e-28
MIR17HG	52.0113	41.4663	21.1675	18.0511	20.2865	-1.25987	0.00316997	70.2613	100.9	38.467	35.8446	-1.20667	0.000904312
GSDMD	503.54	456.519	169.777	222.814	180.557	-1.33773	1.26893e-17	249.315	231.724	122.311	99.4648	-1.12484	1.98003e-07
SMC4	4104.51	4256.68	2044.62	1731.04	1691.26	-1.19745	5.61492e-41	1495.72	1626.67	645.939	652.254	-1.26506	7.07634e-40
KNL1	1169.97	1201.46	524.078	463.849	391.284	-1.36765	7.87012e-30	726.018	738.287	346.949	340.515	-1.09179	2.33512e-18
FANCI	1855.71	1916.21	864.6	728.286	746.452	-1.27311	7.16975e-39	835.31	838.686	407.855	330.618	-1.18376	9.70881e-20
KIF20A	1506.4	1602.5	633.32	597.238	617.839	-1.33423	1.03246e-44	596.959	736.765	318.474	293.153	-1.1226	4.8297e-15
ERCC6L	666.928	714.176	332.165	296.529	307.191	-1.14506	3.54023e-20	317.914	283.445	119.147	124.206	-1.31099	1.96957e-11
FOXM1	2605.85	2955.46	1253.35	1142.49	1306.41	-1.17031	9.15024e-38	1971.26	1879.19	761.423	821.201	-1.28338	4.88647e-47
MAD2L1	1301.16	1199.3	571.318	521.183	550.565	-1.19151	2.44391e-31	460.925	456.863	211.692	174.395	-1.25388	2.10433e-14
CENPM	291.861	240.907	102.854	142.079	120.208	-1.1415	7.06198e-09	142.348	134.366	55.8686	57.0513	-1.30192	3.51668e-06
CIP2A	721.659	801.499	376.452	344.502	350.721	-1.09051	1.28475e-19	346.981	350.378	149.204	124.913	-1.35236	3.27574e-13
HELLS	598.515	626.853	267.21	223.984	253.767	-1.30103	4.49189e-22	423.719	418.833	202.2	181.464	-1.13856	3.12718e-12
BRCA1	1301.97	1298.48	543.761	503.632	536.715	-1.29972	4.43759e-39	658.582	656.141	307.4	291.032	-1.13755	7.95191e-18
CAMKK1	79.3768	61.9494	29.0409	28.5818	28.2011	-1.32523	0.000178378	42.3568	41.5727	24.2294	15.3447	-1.11052	0.0280584
NEK2	415.81	478.081	171.745	197.072	183.525	-1.28141	7.47261e-17	149.324	164.791	74.0611	67.6547	-1.15249	9.76826e-06
DEK	5563.73	5366.01	2710.9	2382.77	2271.99	-1.15439	2.99674e-43	1864.29	1815.3	781.197	736.374	-1.27945	6.31728e-47
KIF4A	839.974	909.305	377.437	397.155	354.679	-1.21758	7.48661e-26	422.556	379.281	171.352	175.809	-1.21238	6.93399e-13
HJURP	1082.24	998.784	446.328	414.706	411.07	-1.29665	2.44482e-32	666.72	596.814	302.654	276.188	-1.1311	3.64605e-16
ATAD5	245.984	265.703	98.9169	108.147	99.4326	-1.32898	3.68923e-12	236.526	231.724	115.983	103.706	-1.09724	2.67959e-07
BARD1	445.59	495.33	194.381	187.712	191.44	-1.29882	9.56309e-19	330.704	313.869	141.294	154.602	-1.12611	9.63174e-10
NUSAP1	1302.77	1401.98	568.365	542.244	583.213	-1.25896	1.04721e-36	514.408	537.487	236.212	233.067	-1.16526	1.79477e-15
IMPA2	408.566	367.04	137.299	174.841	168.685	-1.28209	1.30548e-14	186.53	187.609	93.0446	78.2581	-1.13363	2.41691e-06
ANLN	5595.12	5791.84	2541.62	2376.92	2299.69	-1.24245	1.10228e-63	2379.36	2286.88	1033.52	1038.22	-1.1725	1.28884e-48
IFI35	479.395	450.051	200.286	178.351	186.493	-1.30453	1.03933e-18	237.688	271.275	126.266	110.068	-1.10837	1.16179e-07
SGO2	793.292	827.372	403.025	309.4	328.956	-1.22109	5.2376e-21	293.497	339.73	147.622	130.568	-1.18753	5.7349e-10
TACC3	2802.23	2753.87	1053.56	1245.46	1257.93	-1.22963	6.61754e-41	1424.79	1375.67	592.153	645.892	-1.17808	1.27486e-32
TROAP	397.298	333.621	150.094	152.61	150.878	-1.27972	1.37282e-14	270.244	316.912	146.831	122.085	-1.12786	1.78373e-08
STAMBPL1	207.35	210.722	88.091	103.467	90.5286	-1.15977	1.51641e-08	131.884	143.494	55.0776	61.2927	-1.24627	9.2509e-06
DPYSL3	2631.6	2901.56	1120.48	1181.1	1187.69	-1.24988	1.22906e-49	1367.82	1479.12	615.091	661.444	-1.15555	2.7965e-31
NIBAN1	1160.31	1218.71	548.682	593.728	500.11	-1.12129	7.24976e-26	685.323	674.396	264.687	298.101	-1.2731	4.14338e-21
TRIP13	1450.06	1466.66	621.51	625.32	700.943	-1.16719	1.15338e-32	682.998	633.323	308.191	257.102	-1.22445	5.36081e-18
USP1	1654.5	1616.51	834.091	714.245	704.9	-1.12252	2.44234e-29	650.443	675.917	290.79	261.343	-1.26631	1.31329e-20
TNC	1734.98	1681.2	714.022	875.716	760.302	-1.12757	6.25691e-29	1123.66	1150.53	464.805	484.014	-1.26106	1.41043e-32
ARHGAP11A	1088.68	1124.92	504.394	410.026	436.793	-1.2955	4.00725e-30	359.771	443.172	202.2	175.809	-1.08576	6.70889e-10
CENPE	1765.57	1738.33	901.998	708.395	698.964	-1.18584	1.36752e-26	962.043	1027.32	471.133	402.014	-1.18922	1.60324e-23
DUT	2262.17	2174.95	1022.07	1071.12	1107.56	-1.05707	5.85491e-36	808.568	758.062	344.576	286.791	-1.31576	6.18401e-23
FEN1	1683.47	1737.26	737.642	748.177	817.683	-1.15506	1.00847e-35	737.644	698.735	306.609	312.239	-1.21716	2.92321e-21
GINS4	565.515	582.653	244.574	278.978	230.024	-1.19664	2.51833e-18	276.057	254.542	124.684	111.482	-1.17467	8.57903e-09
TMPO	4206.72	4358.02	1961.95	1919.42	1819.87	-1.17216	5.87282e-56	1932.89	2090.64	850.803	903.907	-1.19575	5.218e-42
ERVMER34-1	351.421	398.304	172.73	200.583	166.707	-1.06123	5.10352e-11	248.153	211.948	86.7168	100.172	-1.30632	6.88359e-09
FBXO5	449.615	472.69	211.112	206.433	207.269	-1.14739	9.97849e-16	251.641	263.669	120.729	101.585	-1.21755	6.42393e-09
POC1A	571.954	641.946	241.621	291.848	273.554	-1.17582	8.19679e-18	259.78	272.797	117.565	116.43	-1.18884	3.7654e-09
TIMELESS	1571.6	1555.06	629.384	625.32	666.316	-1.28798	3.20525e-43	809.731	823.474	392.035	382.928	-1.07635	1.46318e-19
DNMT3B	90.6449	83.5106	36.9142	36.7723	41.0624	-1.19816	0.000110356	42.3568	49.1787	19.4835	21.7067	-1.16611	0.0148126
CDCA8	997.727	1025.74	420.74	446.298	417.006	-1.24276	5.38862e-31	584.17	557.263	267.851	258.515	-1.11976	1.71648e-15
LEO1	700.732	706.629	348.896	319.93	324.999	-1.08692	1.93035e-19	276.057	294.093	110.446	126.327	-1.26813	2.37057e-10
UHRF1	1575.62	1572.31	574.27	684.993	733.59	-1.2458	8.66115e-31	1248.06	1159.66	551.813	568.841	-1.10527	1.14343e-26
JADE1	328.885	289.42	150.094	146.759	139.006	-1.095	1.69578e-10	133.046	160.227	66.9423	56.3444	-1.25464	6.50081e-06
COA1	613.807	545.998	251.463	276.638	282.458	-1.10606	2.08541e-16	251.641	288.009	124.684	103.706	-1.24322	2.81827e-09
HAUS8	266.105	265.703	131.394	112.827	127.134	-1.10341	1.41883e-09	108.63	114.591	52.7047	42.2066	-1.24418	7.38353e-05
AUNIP	148.595	175.146	70.376	71.8745	70.7421	-1.1915	3.0944e-07	105.142	114.591	54.2866	45.0342	-1.15375	0.000216445
DNA2	410.176	395.07	163.872	177.181	162.749	-1.26655	2.66187e-16	199.32	224.118	108.073	93.1028	-1.07628	2.00308e-06
POLA2	889.071	913.617	384.326	408.856	451.633	-1.11939	1.86539e-22	491.155	507.063	209.319	219.636	-1.21907	7.55279e-16
SPATA13	65.694	74.8862	24.12	34.4322	31.1691	-1.24933	0.000401239	65.6106	65.912	36.0941	26.655	-1.08352	0.00671367
ZNF395	1524.11	1522.72	629.384	665.102	689.071	-1.20498	2.24384e-37	920.187	926.917	425.256	423.221	-1.12312	3.53881e-23
HROB	263.691	270.015	113.679	117.507	121.198	-1.18683	7.4826e-11	166.764	230.203	78.016	102.292	-1.13306	7.89161e-06
FKBP11	249.203	270.015	100.885	144.419	141.974	-1.0126	2.75334e-07	183.042	175.439	81.1799	64.8271	-1.30573	2.47106e-07
AKAP12	1165.94	1227.33	574.27	509.482	502.088	-1.17787	6.4323e-29	537.662	504.02	214.065	259.222	-1.13915	1.72131e-13
TEDC2	297.495	279.718	96.9485	128.038	150.878	-1.20892	9.70451e-10	156.3	134.366	65.3603	70.4823	-1.10612	4.17538e-05
TICRR	536.54	555.701	246.542	231.005	193.419	-1.29009	5.13608e-19	445.81	558.784	274.97	218.929	-1.02349	1.0939e-09
GCAT	286.227	260.313	91.0435	147.929	152.856	-1.07267	3.91341e-07	131.884	108.506	53.4956	49.2755	-1.24009	4.13126e-05
WDR62	426.273	457.598	169.777	174.841	205.29	-1.26934	1.93063e-16	286.521	297.136	129.43	154.602	-1.03872	8.97809e-08
LEF1	188.033	194.551	69.3918	95.276	93.4966	-1.15985	1.61081e-07	162.114	152.621	69.3152	74.0167	-1.14103	1.02574e-05
CLSPN	980.825	1041.91	442.392	435.768	402.166	-1.24531	5.50769e-30	820.195	786.965	406.273	369.497	-1.05374	6.31255e-18
CDH24	373.957	359.494	142.22	170.161	168.685	-1.19868	2.08023e-13	206.296	283.445	104.118	123.499	-1.10004	1.22976e-06
VPS9D1-AS1	372.348	370.275	147.141	171.331	186.493	-1.14449	2.42945e-12	295.823	277.36	134.967	124.206	-1.15082	3.65128e-09
OLFML3	91.4497	96.4474	46.7559	35.6022	46.009	-1.13698	0.000149219	92.3524	70.4756	35.3031	38.6721	-1.15478	0.00150081
ZWINT	1122.48	1123.84	499.474	500.122	505.056	-1.1638	1.32868e-30	477.202	455.342	214.856	216.102	-1.11654	3.85339e-13
PLEKHO1	211.375	203.175	91.0435	84.7453	99.4326	-1.17871	1.08798e-08	119.094	125.239	45.5858	68.3616	-1.10141	0.000329945
TPX2	3776.93	4175.83	1905.85	1849.22	1759.52	-1.11273	3.19782e-44	1894.52	1905.05	850.012	842.408	-1.1672	1.28394e-42
CDCA7L	1186.87	1210.08	518.173	495.441	493.184	-1.25484	1.6213e-35	637.653	637.887	325.593	302.343	-1.02441	1.24587e-14
HIRIP3	397.298	364.884	197.334	187.712	167.696	-1.05269	2.20452e-11	145.836	145.015	65.3603	60.5858	-1.21517	7.35875e-06
CCNB1	3652.98	3793.12	1591.9	1612.86	1779.31	-1.16371	6.04089e-48	1482.93	1410.66	676.788	674.168	-1.10054	4.48093e-31
NUDT15	1119.26	1148.63	544.745	484.911	512.971	-1.1399	5.76278e-28	384.187	368.633	168.979	177.223	-1.12341	4.07961e-11
FANCG	784.438	687.224	291.814	295.359	342.807	-1.24933	7.21481e-22	355.12	380.802	191.917	172.982	-1.01349	3.67368e-09
SASS6	299.91	303.435	128.442	146.759	136.038	-1.14287	3.74118e-11	112.118	198.257	66.1513	76.1374	-1.11813	0.000184061
PDK1	270.13	208.566	103.838	96.4461	108.337	-1.2253	1.78105e-09	101.654	97.8574	47.9588	49.9824	-1.03456	0.00113643
ATAD2	1655.3	1532.42	727.801	684.993	707.868	-1.17387	6.47541e-36	877.167	745.893	372.26	397.066	-1.08075	2.4475e-17
RMI2	236.325	230.127	105.806	109.317	111.304	-1.10425	7.53383e-09	85.3763	91.7726	42.4219	37.9653	-1.14934	0.000824302
ERAP1	913.217	983.691	443.376	412.366	360.615	-1.22637	6.7501e-25	631.84	605.941	308.191	300.222	-1.02717	1.72726e-14
RNASEH2A	951.85	881.275	408.93	386.625	471.419	-1.11802	4.8582e-21	396.977	402.099	190.335	177.93	-1.12021	1.34108e-11
BRIP1	568.735	618.229	279.02	268.447	243.874	-1.17034	1.90294e-18	423.719	402.099	196.663	198.43	-1.06677	4.19184e-11
GPATCH11	233.106	248.454	133.363	135.059	93.4966	-1.00193	7.91526e-07	71.424	91.7726	35.3031	34.4308	-1.23248	0.000767178
BLM	477.785	553.545	284.925	243.875	207.269	-1.07066	4.79192e-12	267.918	274.318	115.192	127.74	-1.15975	7.27147e-09
GXYLT2	52.0113	46.8566	26.0884	20.3913	24.2438	-1.08235	0.00716408	45.8448	43.0939	16.3196	24.5343	-1.13819	0.0205547
FBLN1	1697.96	1754.5	656.94	776.259	819.662	-1.20169	4.35319e-31	873.679	866.068	399.945	459.979	-1.01624	2.91533e-17
DHFR	464.907	445.739	252.447	211.113	219.141	-1.00094	6.84343e-12	136.535	135.888	59.8235	58.4651	-1.21091	1.43904e-05
PRR11	2500.41	2766.8	1185.44	1101.54	1138.22	-1.20463	6.72838e-45	1384.1	1395.45	703.681	684.064	-1.00273	3.61509e-26
GMNN	944.606	881.275	417.788	418.217	461.526	-1.079	6.57622e-22	360.933	429.481	175.307	187.826	-1.11938	8.79984e-11
CCDC138	132.498	147.116	78.2493	59.0037	60.8489	-1.08216	1.54051e-05	78.4001	55.2635	28.1843	34.4308	-1.11277	0.00585235
DDIAS	534.125	538.452	260.321	219.304	229.034	-1.18234	2.01005e-17	235.363	167.833	115.192	86.7408	-1.01121	5.36021e-05
PGAM5	1424.31	1438.63	560.492	679.143	669.284	-1.17159	8.19848e-29	1030.64	1007.54	511.473	493.91	-1.02116	2.94509e-21
NRARP	72.133	84.5887	26.0884	46.1329	45.0197	-1.01534	0.00275624	62.1225	61.3484	24.2294	30.8963	-1.17517	0.00460145
NASP	2254.12	2188.96	1123.44	1005.59	1077.88	-1.05495	1.43759e-34	741.133	723.075	351.695	317.187	-1.13319	9.56456e-19
MBOAT1	218.618	248.454	95.9644	109.317	105.369	-1.17633	2.41183e-09	174.903	199.778	91.4627	94.5166	-1.01052	1.78102e-05
SKA3	810.194	827.372	395.152	373.754	417.006	-1.0497	4.05764e-20	415.58	383.845	185.589	179.344	-1.13589	8.9319e-12
IGFBP4	485.029	497.486	210.128	264.937	200.344	-1.13158	8.29417e-14	323.727	356.463	157.905	170.154	-1.05094	4.20721e-09
AURKA	1267.36	1372.87	666.782	637.02	626.743	-1.03579	4.28067e-26	627.189	637.887	277.343	295.274	-1.14382	2.32572e-17
MCM4	4790.25	4629.69	2101.7	2105.46	2057.31	-1.17405	4.69739e-62	2270.07	2268.62	1168.78	1097.6	-1.00276	1.48756e-35
KIF23	1795.35	1877.4	841.964	818.382	858.245	-1.12857	8.87726e-38	799.267	832.602	414.182	377.98	-1.04364	6.8099e-18
ELAVL2	426.273	429.568	218.985	202.923	204.301	-1.03641	1.06436e-12	171.415	218.033	79.598	97.3441	-1.13459	3.82005e-06
NSMCE4A	504.345	467.3	225.875	222.814	254.757	-1.05266	1.24665e-13	260.942	242.372	120.729	112.189	-1.1178	6.13623e-08
KIF14	1015.43	1083.95	533.919	463.849	417.995	-1.15295	2.18973e-22	543.476	610.505	314.519	256.395	-1.01609	1.24446e-11
PHF19	1116.85	1093.65	460.107	527.033	525.832	-1.13413	3.50514e-26	662.07	633.323	308.191	324.963	-1.03441	4.56857e-15
KIF20B	1616.67	1604.65	799.645	707.225	669.284	-1.15093	7.2004e-31	616.725	628.76	298.699	317.187	-1.016	3.07536e-14
NCAPD2	3658.61	4016.27	1617.49	1780.18	1745.67	-1.16248	1.45214e-46	1914.29	1902.01	974.987	928.649	-1.00437	2.24696e-32
DDX11	249.203	266.781	98.9169	136.229	134.059	-1.07281	3.88693e-08	160.951	201.3	87.5078	83.2063	-1.08485	1.05564e-05
SPAG5	1124.9	1176.66	548.682	520.013	556.501	-1.08599	8.69302e-27	567.892	627.238	285.253	283.257	-1.07094	1.16251e-14
CDC25A	845.608	815.514	404.009	401.835	378.422	-1.07517	1.7647e-21	631.84	596.814	300.281	286.084	-1.07043	3.27428e-15
ITPRIPL1	145.376	178.38	89.0752	78.895	70.7421	-1.02445	1.13342e-05	117.932	120.676	67.7333	42.9135	-1.12034	0.000367291
STIL	783.633	834.919	413.851	357.373	347.753	-1.11646	4.19794e-20	480.69	517.711	254.404	235.895	-1.02649	6.44629e-12
DBF4	497.906	515.813	270.162	239.195	244.863	-1.01091	1.68821e-13	255.129	204.342	101.745	109.361	-1.13023	3.69946e-07
WDHD1	1053.26	1024.66	488.648	494.271	441.739	-1.13171	4.88121e-26	480.69	453.82	244.913	221.757	-1.00591	6.09668e-11
KIF22	1513.65	1510.86	698.276	748.177	804.822	-1.01141	8.68182e-26	822.521	884.323	395.99	388.583	-1.12089	3.94401e-21
KIF24	221.033	260.313	99.901	113.997	131.091	-1.06539	8.71154e-08	184.205	181.524	80.389	95.2235	-1.06098	1.04819e-05
SDR39U1	319.226	280.796	121.553	165.48	151.867	-1.04469	1.1083e-08	117.932	96.3362	49.5407	53.5169	-1.06764	0.000638109
PFAS	1242.41	1223.02	543.761	652.231	634.658	-1.01668	9.95266e-22	848.1	849.335	398.363	397.773	-1.09322	9.31342e-21
MCM3	3231.23	3185.09	1497.42	1549.68	1567.59	-1.06099	9.01528e-45	1749.18	1564.3	829.447	781.615	-1.04334	5.10612e-28
GINS1	657.27	654.883	299.687	358.543	293.34	-1.05303	6.41899e-16	378.374	315.39	164.233	174.395	-1.04063	8.79037e-09
FANCC	357.055	370.275	155.999	192.392	196.387	-1.00494	6.71736e-10	173.741	189.13	101.745	69.7754	-1.08769	2.31414e-05
LMNB2	8894.26	9014.16	3816.12	4595.38	4461.37	-1.06169	5.51829e-38	5010.52	5067.65	2409.82	2538.95	-1.02577	5.24997e-58
CHAF1A	1379.23	1348.08	565.413	654.572	754.366	-1.05184	6.19378e-20	760.898	837.165	386.498	394.945	-1.03062	3.02155e-17
RASIP1	361.884	351.948	157.967	172.501	201.333	-1.0116	6.80865e-10	263.268	266.712	127.848	129.154	-1.04659	1.26552e-07
RRM1	3103.25	3109.63	1625.36	1516.92	1490.42	-1.0083	7.18217e-38	1355.03	1223.55	630.911	638.116	-1.02542	4.81265e-24

## Sheet: CRISPRi&Si_UP
Supplementary Data 2. List of CPSF Core Targets from RNA-seq (4 sheets total in this file). Sheet #2: genes upregulated in CPSF CRISPRi and RNAi
gene_names	Ctrl_CRISPRi-1	Ctrl_CRISPRi-2	CPSFCrispr-sg1	CPSFCrispr-sg2	CPSFCrispr-sg3	CRISPRI_log2FoldChange	pvalue(Wald test)_CRISPRi	CtrlSI-1	CtrlSI-2	CPSFsi1	CPSFsi2	SIRNA_log2FoldChange.y	pvalue (Wald test)_siRNA
A2ML1	274.959	290.498	859.235	1062.42	1004.42	1.78995	2.06637e-46	279.545	291.051	926.737	767.477	1.57247	8.77129e-29
ABAT	155.839	127.711	591.127	631.352	620.639	2.10952	3.45245e-48	85.3763	81.1241	280.507	272.653	1.73549	1.03725e-14
ABCA12	91.4497	68.4178	266.629	337.086	273.127	1.86507	4.30294e-20	77.2374	68.9544	168.188	162.378	1.17735	7.85646e-06
ABCA4	0.5	0.5	87.5607	100.885	104.637	9.14661	4.77039e-10	0.5	0.5	40.049	40.0859	7.33758	1.98254e-06
ABCC2	24.6459	27.4515	71.7315	77.2652	95.276	1.6654	8.96938e-07	14.4523	14.1909	53.4956	45.7411	1.82732	0.00059818
ABHD8	338.543	335.777	833.512	660.877	772.749	1.16501	1.02845e-19	213.272	231.724	441.076	484.721	1.0625	3.97188e-11
ABLIM2	7.74378	3.73418	18.3079	24.12	33.2621	2.18876	0.00110402	2.82538	2.02121	15.5286	17.4654	3.02854	0.00875627
ACYP2	38.3286	25.2954	91.518	95.9644	109.317	1.63013	1.55667e-07	31.8926	18.7545	55.0776	51.3962	1.06468	0.021527
ADAM19	740.171	776.703	2258.14	2040.68	2217.79	1.51974	5.32998e-65	1214.35	1076	3209.5	3368.84	1.51904	3.4197e-77
ADAMTS1	1948.27	1755.58	11200.7	11728.8	11586.6	2.63374	2.63518e-296	1507.34	1407.62	6293.53	6860.88	2.1725	3.88547e-197
ADPRHL1	19.0119	17.749	89.5393	96.9485	63.684	2.21324	2.67907e-09	12.1269	8.10605	29.7663	41.4997	1.8498	0.00385934
ALDH8A1	0.5	0.5	19.2972	13.2942	12.2007	6.39943	6.8469e-05	0.5	0.5	11.5737	8.9827	5.3196	0.00349206
ALOX15B	82.5962	85.6668	316.095	347.912	316.42	1.96667	3.66445e-27	142.348	116.112	414.973	431.704	1.70632	4.50779e-20
ALPK3	6.13405	6.96836	30.1798	22.1517	27.4117	2.11522	0.000721321	0.5	3.54242	26.6023	20.9999	4.10282	0.000832554
ANGPTL4	59.2551	59.7933	989.826	729.769	1012.61	3.94646	4.80691e-99	49.3329	58.306	437.121	453.617	3.07209	7.91703e-42
ANKRD29	59.2551	68.4178	191.44	186.508	178.351	1.55374	2.34476e-12	22.5911	21.7969	51.9137	73.3098	1.51803	0.000947241
AOC2	26.2557	17.749	153.845	162.888	149.099	2.82186	4.11349e-21	22.5911	14.1909	108.864	79.6719	2.36188	7.16507e-08
AOC3	1.30486	2.65612	48.977	29.0409	41.4526	4.81617	2.82713e-07	5.15075	3.54242	44.0039	30.8963	3.23314	5.64931e-05
APOE	611.392	519.047	2637.05	1832.04	2677.63	2.07545	1.95439e-17	265.593	284.966	1129.23	1272.9	2.13126	3.53084e-63
ARRDC4	485.029	439.271	921.562	1111.63	1020.8	1.13752	3.65973e-23	134.209	137.409	312.937	295.274	1.16656	2.62245e-09
ASIC3	0.5	1.57806	14.3506	17.2309	19.2212	5.13396	0.00079931	1.66269	0.5	24.2294	23.1205	5.13684	0.00101333
ATP12A	55.2308	47.9346	270.586	241.621	259.086	2.32004	4.59534e-27	20.2657	20.2757	406.273	390.704	4.33113	5.45211e-43
AVIL	3.71946	2.65612	26.2225	27.0726	23.9015	3.20247	3.79575e-05	2.82538	5.06363	21.0655	15.3447	2.39934	0.0144523
BMPR1B	6.93892	9.12448	15.3399	19.1992	25.0716	1.37094	0.0349941	3.98807	5.06363	28.1843	20.293	2.57462	0.0032521
BORCS7	90.6449	108.306	232.002	272.131	228.664	1.30902	2.05138e-11	17.9403	27.8818	48.7498	42.2066	1.02277	0.037943
C10orf82	15.7924	18.827	50.9556	49.7084	48.473	1.55963	0.000178093	14.4523	18.7545	72.4792	66.2409	2.1108	8.22563e-06
C11orf91	26.2557	36.076	57.8809	55.6134	82.4052	1.08693	0.00240737	13.2896	24.8394	74.0611	85.327	2.12787	2.6434e-06
C18orf32	17.4022	20.9831	96.4646	100.885	111.657	2.46573	4.13052e-13	16.7776	17.2333	41.6309	47.8617	1.4249	0.00644644
C2orf66	2.10973	1.57806	8.41461	12.31	6.35037	2.64522	0.0273286	0.5	0.5	7.61882	7.56892	4.85787	0.0124943
C2orf81	44.7676	44.7005	174.621	160.919	173.671	1.93524	1.98641e-15	28.4045	46.1363	104.118	98.7579	1.47884	4.2949e-05
C3orf62	42.353	52.2469	106.358	114.664	103.467	1.2124	9.21298e-06	24.9165	26.3606	86.7168	71.896	1.65006	5.99596e-05
C6orf52	9.35351	16.6709	60.8489	56.5976	57.8336	2.24674	2.63839e-07	6.31344	5.06363	19.4835	19.5861	1.86241	0.0292734
CALB1	0.5	1.57806	15.3399	16.2467	15.711	5.0296	0.0010835	2.82538	2.02121	59.0325	64.1202	4.95392	1.3461e-07
CALCOCO1	435.932	369.197	1066	974.827	1034.85	1.34442	5.4861e-33	193.506	216.512	588.198	539.151	1.46584	9.67566e-21
CALHM5	5.32919	2.65612	37.1051	44.7876	43.7927	3.50697	8.27482e-08	3.98807	2.02121	21.0655	33.7239	3.37247	0.000515609
CALML3	173.546	171.912	626.743	493.568	590.217	1.72489	1.09573e-30	35.3807	53.7423	96.9995	127.74	1.3638	7.83102e-05
CALML3-AS1	8.54865	8.04642	20.2865	15.2625	30.9219	1.46199	0.021478	3.98807	3.54242	22.6474	18.1723	2.59831	0.00649767
CAPN3	14.9876	24.2173	50.9556	57.5818	46.1329	1.44383	0.000457865	12.1269	26.3606	50.3317	32.3101	1.15095	0.0381991
CAPNS2	53.6211	47.9346	112.294	116.632	125.698	1.22073	2.91846e-06	15.6149	21.7969	67.7333	65.534	1.87886	5.28401e-05
CARF	38.3286	42.5443	108.337	131.394	113.997	1.56172	1.76346e-08	14.4523	21.7969	68.5243	45.7411	1.70193	0.000717607
CASTOR3	22.2313	13.4367	56.8916	44.7876	51.9833	1.52414	0.000282586	15.6149	21.7969	37.676	41.4997	1.11801	0.0352045
CATSPERB	3.71946	5.8903	17.3185	25.1042	20.3913	2.27952	0.00176339	0.5	0.5	9.99176	7.56892	5.07959	0.00697707
CCDC13	3.71946	3.73418	42.0517	30.0251	37.9424	3.48631	5.47676e-07	3.98807	0.5	20.2745	21.7067	3.41836	0.0023402
CCDC92	208.155	234.439	605.967	609.7	543.414	1.41363	1.74203e-25	196.994	219.554	418.928	467.755	1.09679	4.20153e-11
CCND1	4227.65	4416.23	13120.9	12893.1	13571	1.61068	4.87718e-137	4100.14	3840.03	9462.99	10166.3	1.30494	1.15513e-96
CCT6B	6.13405	11.2806	21.2758	22.1517	19.2212	1.34465	0.0325942	0.5	0.5	8.4098	4.74135	4.63144	0.0224069
CD101	20.6216	18.827	269.597	306.576	288.338	3.89588	7.52504e-45	14.4523	17.2333	113.61	127.74	2.98233	1.61045e-12
CD24	2818.33	2897.25	7422.42	8158.27	7465.57	1.42718	3.95959e-87	1685.24	1638.84	4901.41	4680.12	1.52661	2.10463e-108
CDKL3	11.7681	8.04642	56.8916	73.3285	48.473	2.62869	1.96306e-08	3.98807	6.58484	26.6023	23.1205	2.37956	0.00419553
CDKN1A	6244.64	6017.15	33769.2	31176	35114.4	2.44349	1.17294e-269	3358.34	3324.34	8800.94	9488.4	1.45259	2.15664e-122
CDKN2B	313.592	333.621	927.498	995.494	959.961	1.57418	3.0049e-45	123.745	134.366	416.555	451.497	1.75825	9.62177e-22
CDRT1	4.52432	5.8903	31.1691	22.1517	19.2212	2.35309	0.00064808	2.82538	3.54242	15.5286	13.9309	2.42221	0.026082
CEACAM19	18.207	22.0612	92.5073	90.0593	97.6162	2.25334	4.67111e-11	16.7776	24.8394	87.5078	79.6719	2.05387	1.80325e-06
CES4A	25.4508	13.4367	52.9343	34.9459	41.4526	1.1444	0.0102919	13.2896	11.1485	31.3482	27.3619	1.29055	0.0413631
CFAP53	13.3778	13.4367	54.9129	40.8509	42.6227	1.82353	6.27714e-05	5.15075	6.58484	28.1843	35.8446	2.57175	0.000691299
CFAP70	4.52432	9.12448	23.2545	29.0409	14.5409	1.8295	0.00678482	1.66269	6.58484	28.1843	28.7757	3.04306	0.000633974
CGREF1	10.9632	8.04642	42.0517	31.9934	54.3234	2.20739	1.82556e-05	2.82538	6.58484	17.9016	18.1723	2.11133	0.0242852
CLDN1	110.766	74.8862	811.747	1121.47	1064.1	3.41527	1.69075e-86	52.821	46.1363	300.281	311.532	2.63232	6.0997e-26
CLDN15	52.0113	51.1688	185.504	150.094	171.331	1.72027	9.10102e-13	29.5672	23.3181	84.3439	84.6201	1.68267	2.4956e-05
CLDN4	189.643	172.99	721.719	582.144	748.177	1.91366	1.17218e-38	72.5867	78.0817	384.125	376.566	2.34778	3.85537e-28
CLDN7	199.302	237.673	482.302	495.537	521.183	1.20106	1.39161e-17	107.467	137.409	271.806	247.205	1.09617	3.67631e-07
CLEC11A	3.71946	8.04642	23.2545	12.31	20.3913	1.79435	0.0142755	7.47613	0.5	18.6925	20.293	2.33872	0.0169865
CLEC18B	0.5	0.5	12.3719	8.37335	6.35037	5.64342	0.00098987	0.5	0.5	9.99176	8.27581	5.14035	0.00585314
CLIC3	6.13405	17.749	101.411	73.3285	105.807	3.09043	4.14063e-13	21.4284	15.7121	80.389	108.654	2.36307	5.25324e-08
CLIP3	23.0362	16.6709	53.9236	57.5818	46.1329	1.41417	0.000440413	19.103	21.7969	45.5858	68.3616	1.51001	0.00180552
CMYA5	2.10973	3.73418	24.2438	26.0884	28.5818	3.46582	2.16201e-05	1.66269	0.5	19.4835	14.6378	4.65321	0.00418009
CNFN	21.4265	12.3587	70.7421	62.5026	75.3848	2.04211	1.80653e-07	17.9403	11.1485	36.8851	33.7239	1.28685	0.0271366
CNTN3	5.32919	1.57806	16.3292	15.2625	15.711	2.29391	0.00711779	2.82538	0.5	13.9467	10.3965	3.19355	0.0241751
COBL	42.353	26.3734	140.984	109.743	112.827	1.81177	1.123e-09	12.1269	24.8394	52.7047	44.3273	1.4483	0.00553817
COL5A3	19.8168	17.749	57.8809	50.6926	55.4935	1.56133	8.71608e-05	13.2896	20.2757	48.7498	45.7411	1.54208	0.003202
COX6B2	3.71946	1.57806	6.43595	12.31	20.3913	2.47482	0.0133703	6.31344	8.10605	34.5121	20.9999	2.03379	0.00681082
COX7A1	0.5	0.5	6.43595	7.38918	4.01022	4.9965	0.00674554	6.31344	11.1485	57.4505	53.5169	2.77782	3.5535e-06
CPB2-AS1	2.10973	2.65612	8.41461	13.2942	12.2007	2.53832	0.0148631	0.5	0.5	15.5286	13.9309	5.86162	0.000605746
CRCT1	16.5973	16.6709	157.803	136.315	191.222	3.31862	1.00442e-23	24.9165	21.7969	65.3603	52.1031	1.34138	0.00318929
CRYAB	10.9632	9.12448	109.326	117.616	103.467	3.50811	3.35784e-18	6.31344	8.10605	13.1557	33.7239	1.79142	0.0279821
CRYBG2	134.912	144.96	320.052	307.561	324.611	1.18699	5.24448e-13	53.9837	71.9968	138.13	147.533	1.20051	3.18293e-05
CSF2	28.6703	31.7637	109.326	110.727	101.126	1.84919	6.76987e-10	17.9403	9.62726	50.3317	47.1548	1.82845	0.000809825
CSKMT	48.7919	42.5443	244.863	193.397	246.216	2.32431	5.15858e-23	40.0314	35.4878	123.893	115.723	1.67245	5.84082e-07
CTSD	3764.05	3813.6	8975.66	7832.51	8932.85	1.17936	3.21925e-53	2467.72	2192.56	4823.89	5459.82	1.14028	7.58432e-47
CTSF	56.8405	56.5591	158.792	140.252	158.46	1.43434	1.93997e-09	17.9403	24.8394	75.6431	74.7236	1.85537	2.09515e-05
CTSO	40.7432	40.3882	169.675	209.144	165.48	2.17619	6.67969e-18	26.0791	26.3606	80.389	81.7925	1.6484	4.25086e-05
CWH43	225.057	230.127	734.58	790.787	713.075	1.71688	1.33316e-42	164.439	154.142	505.936	450.083	1.58476	4.31806e-20
CXCL3	61.6697	52.2469	273.554	265.241	204.093	2.12437	2.52056e-21	30.7299	41.5727	166.606	166.62	2.23749	1.25978e-12
CXCL5	68.9135	54.403	336.871	579.191	412.366	2.84433	6.0724e-36	70.2613	49.1787	303.445	254.274	2.21321	2.57555e-18
CXCR1	12.573	9.12448	47.9876	39.8667	27.4117	1.86173	0.000292379	6.31344	0.5	20.2745	16.0516	2.49039	0.0161421
CYGB	464.907	484.549	1625.96	1382.27	1614.03	1.70025	5.5593e-58	509.758	469.033	1024.82	1088.41	1.10843	9.86176e-23
CYP1A1	35.1092	23.1393	379.412	389.247	301.209	3.60949	1.10653e-48	27.2418	18.7545	109.655	117.137	2.30589	2.3979e-09
CYP1B1	10.9632	10.2025	179.568	206.191	187.712	4.23489	6.21384e-31	8.63882	12.6697	55.8686	57.7582	2.49606	8.2403e-06
DAPK1	84.2059	75.9642	195.397	229.811	227.494	1.44205	2.611e-12	40.0314	49.1787	103.327	125.62	1.3804	3.15711e-05
DBNDD1	47.987	53.325	206.28	211.112	214.624	2.07276	2.90662e-20	151.649	125.239	254.404	303.756	1.00781	1.32539e-06
DDR2	11.7681	6.96836	97.4539	94.9802	117.507	3.49151	9.04008e-17	10.9642	3.54242	46.3768	40.7928	2.60754	9.31958e-05
DGCR5	15.7924	19.9051	38.0944	41.8351	33.2621	1.11513	0.0131061	14.4523	14.1909	40.049	37.2584	1.46348	0.00963706
DHFR2	101.913	84.5887	229.034	255.4	234.515	1.35881	3.01653e-12	37.706	24.8394	93.0446	91.689	1.55797	4.03383e-05
DHRS1	688.659	634.399	1498.34	1396.05	1486.49	1.14051	2.51959e-33	250.478	228.681	532.829	500.272	1.10594	5.21744e-13
DIRAS1	1.30486	0.5	8.41461	7.38918	7.52045	3.98814	0.0180532	2.82538	5.06363	20.2745	16.7585	2.42565	0.0127556
DIRC3	18.207	19.9051	60.8489	86.1227	51.9833	1.83548	3.554e-06	8.63882	8.10605	46.3768	52.81	2.63715	1.74287e-05
DNAJB6	1306.8	1324.36	3152.49	3160.67	3087.16	1.2528	2.26293e-62	524.872	475.117	1032.73	993.683	1.01585	2.93378e-19
DNHD1	34.3043	26.3734	191.44	173.714	206.433	2.65247	1.26324e-23	26.0791	37.009	206.946	169.447	2.61621	6.42604e-16
DOCK3	2.91459	1.57806	12.3719	10.3417	11.0307	2.57136	0.01426	0.5	0.5	10.7827	4.03446	4.81519	0.0153354
DOK3	26.2557	25.2954	96.4646	74.3126	106.977	1.86012	2.26982e-08	24.9165	26.3606	66.9423	55.6375	1.27526	0.00361141
DPYSL4	160.668	133.101	593.106	532.935	584.367	1.95115	6.55207e-40	52.821	52.2211	112.028	110.775	1.09153	0.000500506
DSC2	1066.14	1077.48	1964.31	2492.41	2037.6	1.01507	2.24468e-22	705.089	643.972	1565.06	1674.42	1.26157	1.91684e-37
DSG3	3050.94	3135.5	6783.32	7985.06	7476.1	1.26166	1.0089e-56	1422.47	1413.7	2983.28	2853.51	1.04112	3.22818e-43
DYRK1B	137.327	127.711	502.088	393.183	517.673	1.82897	9.09734e-28	85.3763	100.9	270.224	337.687	1.72075	2.15443e-14
DYSF	42.353	34.9979	251.789	249.495	253.236	2.70429	9.92391e-32	298.148	207.384	739.275	816.253	1.61832	5.49518e-10
EDA2R	84.2059	71.652	212.216	239.653	207.603	1.49583	4.57074e-13	16.7776	26.3606	73.2701	76.1374	1.84035	2.83298e-05
EME2	32.6946	38.2321	73.7101	73.3285	68.3643	1.03612	0.00129436	36.5433	41.5727	95.4176	68.3616	1.08098	0.00420977
EMX2OS	9.35351	10.2025	21.2758	22.1517	29.7519	1.36409	0.0189842	8.63882	17.2333	34.5121	28.7757	1.355	0.0311717
ENDOV	64.8892	43.6224	210.237	185.524	211.113	1.88802	6.14196e-16	31.8926	26.3606	123.893	110.068	2.0135	2.34599e-08
EPHB3	208.155	174.068	540.672	497.505	567.986	1.48063	8.04293e-25	95.8405	82.6453	308.191	375.859	1.93805	7.96721e-19
EPHX4	35.1092	44.7005	93.4966	89.0752	96.4461	1.24145	2.57073e-05	22.5911	37.009	63.7784	74.0167	1.24558	0.00307537
ERV3-1	12.573	25.2954	75.6888	89.0752	64.8541	2.08466	7.33956e-08	23.7538	17.2333	49.5407	37.9653	1.09751	0.0313263
F8	20.6216	16.6709	69.7528	94.9802	81.2351	2.15468	4.04362e-09	8.63882	5.06363	34.5121	39.379	2.4876	0.000354142
FADS3	122.839	81.3545	316.095	301.656	348.012	1.64378	8.36643e-18	41.1941	55.2635	104.118	99.4648	1.09791	0.000986808
FAM214A	103.523	108.306	292.351	388.262	330.461	1.67696	8.52668e-20	51.6583	76.5605	146.831	148.24	1.22562	2.29576e-05
FAM214B	582.417	505.032	1670.48	1368.49	1535.64	1.48505	3.1766e-41	396.977	348.857	992.389	971.769	1.39282	1.71355e-30
FAM228B	6.13405	9.12448	49.9663	44.7876	47.303	2.74554	1.58257e-07	7.47613	5.06363	21.8565	23.8274	1.93123	0.0159449
FAM83E	2.91459	1.57806	20.2865	20.1834	34.4322	3.74065	3.66827e-05	2.82538	2.02121	8.4098	17.4654	2.67123	0.0311924
FANK1	25.4508	22.0612	55.9022	63.4868	89.4256	1.55877	2.69808e-05	13.2896	11.1485	34.5121	30.1894	1.4328	0.0202413
FBXL16	11.7681	12.3587	29.1904	27.0726	34.4322	1.36169	0.00870162	20.2657	15.7121	62.9874	74.0167	1.94628	2.86632e-05
FBXO32	20.6216	16.6709	91.518	106.79	113.997	2.49774	3.26219e-13	9.80151	6.58484	48.7498	43.6204	2.54385	5.05474e-05
FER1L6	6.13405	9.12448	69.7528	85.1385	75.3848	3.4525	5.18518e-13	13.2896	21.7969	136.549	111.482	2.88876	3.77764e-12
FERMT3	3.71946	5.8903	20.2865	31.0092	18.0511	2.42992	0.000741423	5.15075	3.54242	17.9016	14.6378	2.01124	0.0373541
FGF11	266.91	331.464	774.153	731.737	786.79	1.36127	2.91664e-27	200.482	183.045	505.936	501.686	1.39179	4.49406e-18
FILIP1L	243.569	240.907	754.366	945.302	813.702	1.79227	5.25864e-42	106.305	113.07	255.195	334.86	1.43567	9.0528e-11
FLJ42627	8.54865	9.12448	25.2331	35.9301	20.3913	1.68749	0.00408915	9.80151	12.6697	26.6023	29.4826	1.37269	0.0362973
FOLR3	55.2308	52.2469	224.088	211.112	200.583	1.98757	3.65852e-19	42.3568	41.5727	152.368	163.792	1.92557	2.49513e-10
FRG1BP	23.0362	32.8418	63.8169	58.5659	73.0446	1.24974	0.000452517	15.6149	6.58484	28.1843	41.4997	1.65844	0.0100604
FUT3	14.9876	11.2806	79.6461	81.2018	71.8745	2.59114	8.42621e-11	3.98807	5.06363	32.1392	36.5515	3.09086	0.000126508
FXYD3	880.217	911.461	2766.65	2680.39	2851.97	1.62786	6.44014e-89	495.805	447.736	1330.93	1275.73	1.46273	3.48614e-41
GAA	212.179	199.941	442.729	338.07	502.462	1.05155	6.71264e-10	71.424	71.9968	220.392	262.757	1.76076	7.68008e-13
GABARAPL1	190.448	141.726	396.23	494.553	502.462	1.47535	1.30108e-18	69.0986	62.8696	166.606	172.275	1.36313	3.63976e-07
GJA5	41.5481	26.3734	320.052	345.943	397.155	3.36986	3.69693e-47	29.5672	26.3606	226.72	201.964	2.95264	1.22806e-20
GJB4	243.569	207.488	586.181	575.254	600.748	1.37638	5.20907e-25	133.046	114.591	350.113	317.894	1.42804	6.86714e-13
GLI4	67.3038	55.4811	176.6	143.204	178.351	1.43283	1.51481e-09	36.5433	58.306	127.057	93.1028	1.24056	0.000359841
GPBAR1	2.10973	1.57806	6.43595	9.35752	8.69052	2.48376	0.04166	5.15075	0.5	13.1557	13.224	2.3387	0.0469527
GPR1	6.13405	13.4367	57.8809	62.5026	47.303	2.63129	5.49273e-08	2.82538	0.5	13.1557	22.4136	3.75409	0.00442569
GPR155	85.8157	96.4474	221.12	269.178	261.427	1.46868	7.95008e-14	59.7971	49.1787	119.147	112.896	1.08865	0.000449453
GRHL3	30.28	23.1393	152.856	209.144	194.732	2.80202	4.69884e-23	13.2896	12.6697	40.049	33.7239	1.54021	0.00884541
GSEC	33.4995	45.7785	126.144	93.0119	102.296	1.46122	7.91462e-07	15.6149	20.2757	50.3317	44.3273	1.4365	0.00497705
HBEGF	259.666	252.766	804.822	804.566	749.348	1.61915	3.14252e-41	219.085	161.748	433.166	440.187	1.1881	1.60443e-11
HDAC9	514.809	513.657	1168.89	1379.32	1186.96	1.27705	2.39865e-32	346.981	335.166	935.438	897.545	1.42565	6.94433e-31
HEPHL1	745.805	690.459	1420.18	2126.3	1564.89	1.24683	1.4934e-07	256.291	280.403	592.153	541.979	1.08382	2.07288e-13
HMOX1	63.2795	64.1056	254.757	240.637	188.882	1.85221	5.647e-17	28.4045	30.9242	74.0611	98.051	1.55855	7.61555e-05
HOTAIRM1	36.7189	40.3882	215.184	142.22	179.521	2.23457	7.95861e-17	27.2418	44.6151	127.848	93.1028	1.65497	7.17697e-06
HYAL1	31.0849	30.6857	70.7421	52.6609	63.684	1.02455	0.00336784	16.7776	24.8394	65.3603	54.2238	1.56383	0.000882363
HYAL3	113.181	127.711	305.212	233.748	300.039	1.22192	9.38663e-11	88.8643	61.3484	240.958	225.292	1.62331	6.74904e-11
IDUA	16.5973	13.4367	64.8062	44.7876	60.1738	1.9367	5.1589e-06	10.9642	18.7545	51.1227	55.6375	1.91019	0.000282342
IFITM10	10.9632	6.96836	79.6461	69.3918	88.2556	3.17818	1.14832e-12	7.47613	5.06363	44.0039	59.8789	3.12974	2.7352e-06
IL1RN	320.836	310.981	1202.53	1212.01	1157.7	1.91503	1.2746e-72	233.038	227.16	668.087	789.391	1.66503	6.39223e-29
INPP4B	2219.51	2521	4467.31	5272.69	4525.18	1.00588	8.29059e-29	1234.11	1212.9	2553.78	2375.66	1.00987	2.88532e-35
INPP5D	1276.21	1329.75	4706.72	4827.85	4768.55	1.87285	5.52625e-147	429.532	423.396	1661.56	1877.3	2.05394	3.4646e-80
ITGB6	2449.7	2566.28	6793.21	6931.02	6568.13	1.43234	5.11173e-96	988.785	998.413	2753.11	2760.91	1.4732	2.04367e-76
ITGB7	2.10973	1.57806	34.1371	35.9301	34.4322	4.6397	9.23045e-07	1.66269	3.54242	19.4835	11.1034	2.87121	0.0149862
ITPKC	804.56	733.581	1741.71	1685.4	1760.29	1.16676	1.50467e-38	434.183	431.002	975.778	1075.68	1.24678	2.31096e-26
IVL	33.4995	29.6076	229.034	232.764	214.624	2.84932	3.20793e-30	17.9403	15.7121	45.5858	45.7411	1.4614	0.0049665
JHY	112.376	100.76	204.301	281.972	193.562	1.09087	2.83841e-07	83.0509	49.1787	144.458	150.361	1.1429	0.000105932
KCNH3	4.52432	2.65612	39.0837	32.9776	34.4322	3.45515	8.09539e-07	1.66269	5.06363	35.3031	16.7585	3.23559	0.00108008
KCTD11	215.399	178.38	791.961	817.36	792.64	2.01815	1.66202e-55	129.558	122.197	407.855	385.049	1.65586	9.65372e-19
KIAA0825	24.6459	15.5928	39.0837	53.6451	44.9628	1.19086	0.00494778	7.47613	11.1485	27.3933	42.9135	2.00041	0.00264784
KIAA1614-AS1	7.74378	12.3587	40.073	29.0409	20.3913	1.64905	0.00379693	6.31344	11.1485	33.7211	20.293	1.71341	0.0186923
KIF26B	71.3281	91.0571	211.226	226.859	254.406	1.52223	2.02159e-13	127.233	90.2514	295.535	337.687	1.53229	1.4651e-12
KLHL24	128.474	102.916	241.895	339.054	294.189	1.33008	1.06507e-11	71.424	50.6999	190.335	186.412	1.61701	2.62794e-09
KLK10	1759.93	1681.2	3893.5	3513.98	3838.34	1.12281	4.43889e-46	641.141	615.069	1597.49	1807.31	1.43829	5.85751e-45
KLK11	23.0362	22.0612	132.08	125.489	138.569	2.57291	3.95303e-17	13.2896	12.6697	44.7949	57.0513	2.01331	0.000221743
KPRP	2.91459	3.73418	48.977	31.0092	40.2825	3.83295	1.25126e-07	13.2896	14.1909	73.2701	89.5683	2.61695	5.05717e-08
KRT15	1320.48	1316.81	6349.99	5432.13	6034.57	2.17144	1.88596e-151	355.12	394.493	1924.16	1772.68	2.30832	8.22605e-101
KRT16	1590.91	1349.15	3261.32	3098.66	3531.78	1.16304	3.28675e-37	443.484	432.524	1103.13	1192.32	1.39019	1.24697e-34
KRT19	1843.64	2308.63	5768.27	4929.22	6542.39	1.46943	2.26269e-14	3550.19	3509.93	11113	11624.6	1.6873	9.82652e-191
KRT6B	2467.41	2405.65	11647.8	11125.5	11851	2.24369	7.04891e-246	2094.5	1962.86	7554.36	7644.12	1.90374	2.21575e-197
KRT6C	72.133	127.711	264.65	309.529	887.416	2.29257	0.00278359	112.118	114.591	434.748	489.669	2.03431	2.23089e-27
KRTAP2-3	18.207	25.2954	105.369	94.9802	89.4256	2.19813	7.46302e-11	9.80151	6.58484	27.3933	36.5515	2.01168	0.00361662
KYNU	7.74378	4.81224	38.0944	41.8351	33.2621	2.65649	4.52401e-06	12.1269	5.06363	28.1843	24.5343	1.63276	0.0241084
L1CAM	913.217	1067.78	2999.15	3046.5	3444.03	1.67804	1.489e-70	722.53	744.371	2797.4	3054.98	1.99847	8.58523e-115
LCAL1	9.35351	3.73418	27.2118	31.9934	16.881	1.99771	0.00233684	1.66269	0.5	9.99176	7.56892	3.65942	0.0428069
LCN2	3.71946	4.81224	71.7315	71.3601	74.2147	4.28089	6.64466e-13	8.63882	14.1909	161.069	191.361	4.04981	7.6376e-20
LEMD1	4.52432	0.5	13.3612	16.2467	13.3708	2.6567	0.00612126	0.5	0.5	25.0204	26.655	6.69487	2.7654e-05
LEPR	133.303	147.116	322.031	354.801	388.965	1.34676	5.48858e-16	55.1464	26.3606	203.782	180.757	2.21563	1.4282e-12
LIF	20.6216	13.4367	86.5713	112.695	97.6162	2.54774	1.30026e-12	5.15075	3.54242	14.7376	20.9999	2.15355	0.0230948
LINC00452	10.1584	12.3587	58.8702	57.5818	73.0446	2.55247	7.14247e-09	10.9642	6.58484	62.9874	59.172	2.83764	8.90675e-07
LINC00630	9.35351	11.2806	26.2225	37.8984	41.4526	1.82819	0.000525853	0.5	2.02121	13.9467	16.0516	4.4368	0.00695746
LINC00672	6.13405	4.81224	67.7742	61.5185	80.065	3.77594	2.7327e-12	0.5	5.06363	25.0204	23.8274	3.54281	0.000959258
LINC00707	127.669	132.023	275.533	354.801	323.44	1.29624	2.28309e-13	44.6822	46.1363	113.61	100.879	1.24971	0.000152236
LINC00842	37.5238	31.7637	131.091	147.141	125.698	1.96618	1.10742e-12	59.7971	65.912	198.245	195.602	1.6602	2.1039e-10
LINC00863	14.9876	27.4515	40.073	46.7559	44.9628	1.09287	0.0106598	15.6149	12.6697	34.5121	40.0859	1.42237	0.013279
LINC00886	41.5481	26.3734	69.7528	64.471	75.3848	1.03164	0.00225374	14.4523	27.8818	47.9588	51.3962	1.27993	0.0103178
LINC01094	3.71946	3.73418	33.1478	35.9301	50.8132	3.60757	1.72735e-07	2.82538	3.54242	39.258	29.4826	3.67626	6.15801e-05
LINC01127	2.91459	2.65612	36.1157	26.0884	30.9219	3.73103	3.0137e-06	5.15075	6.58484	25.8114	25.9481	2.25706	0.00443548
LINC01279	16.5973	11.2806	113.283	136.315	126.868	3.18849	4.23009e-19	7.47613	8.10605	77.225	88.1545	3.50182	6.35126e-10
LINC01451	2.91459	0.5	16.3292	11.3259	15.711	3.38279	0.00212744	1.66269	2.02121	16.3196	7.56892	3.10635	0.0270675
LINC01503	167.107	172.99	432.835	349.88	373.754	1.18488	1.07328e-13	110.955	122.197	243.331	285.377	1.18975	3.25876e-08
LINC01772	4.52432	5.8903	26.2225	26.0884	11.0307	2.15643	0.00332829	10.9642	12.6697	35.3031	24.5343	1.38281	0.0316316
LINC01819	4.52432	12.3587	26.2225	16.2467	21.5613	1.43797	0.0284528	2.82538	5.06363	19.4835	25.9481	2.73316	0.00334943
LINC01963	99.4984	158.975	309.17	388.262	283.658	1.3584	2.99797e-11	109.793	94.815	235.421	250.033	1.24454	2.29626e-08
LINC02035	42.353	41.4663	153.845	183.555	171.331	2.0283	5.13925e-16	66.7732	49.1787	161.069	163.792	1.48032	1.82117e-07
LINC02454	10.9632	23.1393	39.0837	46.7559	44.9628	1.41428	0.00186688	10.9642	5.06363	21.0655	28.7757	1.66442	0.0261982
LMF1	33.4995	42.5443	166.707	117.616	139.739	1.92073	6.64443e-12	15.6149	18.7545	95.4176	114.31	2.65784	4.98887e-10
LOC100129534	3.71946	2.65612	18.3079	20.1834	18.0511	2.74462	0.00094076	2.82538	0.5	14.7376	13.224	3.39782	0.0132543
LOC100130027	6.13405	9.12448	17.3185	14.2784	26.2416	1.40946	0.03608	8.63882	2.02121	18.6925	18.8792	1.85287	0.0399138
LOC100130744	37.5238	28.5296	64.8062	68.4076	78.895	1.09546	0.00100877	13.2896	15.7121	41.6309	34.4308	1.42953	0.0121041
LOC100379224	38.3286	37.154	154.835	174.698	147.929	2.09054	8.57775e-16	20.2657	20.2757	47.9588	41.4997	1.16061	0.0204754
LOC100507053	23.8411	20.9831	60.8489	61.5185	55.4935	1.4188	0.000148411	9.80151	18.7545	51.1227	29.4826	1.55706	0.00902085
LOC100507291	2.10973	2.65612	14.3506	15.2625	22.7314	3.18593	0.000816885	1.66269	2.02121	15.5286	16.0516	3.53035	0.00711818
LOC101927151	122.839	127.711	269.597	243.59	259.086	1.04342	4.25508e-09	78.4001	65.912	149.995	157.43	1.0893	5.61421e-05
LOC101927354	2.91459	0.5	25.2331	29.0409	22.7314	4.21998	2.18479e-05	0.5	0.5	11.5737	8.27581	5.26608	0.00412125
LOC103611081	55.2308	41.4663	110.315	132.379	121.018	1.32268	8.14308e-07	36.5433	27.8818	74.8521	75.4305	1.22281	0.00186754
LOC107985544	2.91459	1.57806	41.0624	36.9142	43.7927	4.45241	9.49505e-08	3.98807	2.02121	17.9016	23.1205	2.94809	0.00396249
LOC283788	40.7432	41.4663	128.123	129.426	109.317	1.58777	5.46654e-09	22.5911	33.9666	89.0897	78.965	1.60747	6.06644e-05
LOC400499	0.5	0.5	21.2758	26.0884	35.6022	7.30309	1.96774e-06	0.5	2.02121	31.3482	28.0688	5.45376	0.000356187
LOC728392	23.0362	16.6709	83.6034	59.5501	73.0446	1.869	6.50573e-07	10.9642	6.58484	39.258	37.2584	2.16007	0.000818428
LRIT3	1.30486	0.5	4.4573	14.2784	9.86059	4.29847	0.0097539	0.5	0.5	5.24588	8.9827	4.75963	0.0165565
LRRC27	51.2065	50.0908	104.379	95.9644	116.337	1.06367	8.55644e-05	19.103	20.2757	47.9588	47.8617	1.30773	0.00814158
LRRC37A3	1.30486	3.73418	37.1051	33.9617	37.9424	4.25779	3.96278e-07	0.5	3.54242	14.7376	15.3447	3.40805	0.0102335
LRRC56	11.7681	9.12448	33.1478	31.0092	28.5818	1.60029	0.00262911	3.98807	9.62726	19.4835	22.4136	1.74383	0.0338386
LURAP1L-AS1	2.91459	2.65612	19.2972	12.31	21.5613	2.90126	0.00116604	0.5	2.02121	9.99176	9.68959	3.79403	0.0306896
LYNX1	24.6459	41.4663	86.5713	96.9485	82.4052	1.46206	6.21768e-06	7.47613	5.06363	27.3933	32.3101	2.3234	0.00197105
MAB21L3	2.91459	0.5	30.1798	23.1359	30.9219	4.34583	9.85825e-06	2.82538	0.5	7.61882	12.5172	2.91825	0.0496213
MAF	44.7676	54.403	180.557	147.141	181.862	1.79516	3.01375e-13	21.4284	26.3606	161.069	183.585	2.89123	1.23534e-16
MAFB	16.5973	10.2025	75.6888	51.6768	83.5753	2.4038	1.52826e-08	3.98807	8.10605	21.0655	29.4826	2.20366	0.00639109
MAOA	633.929	581.574	1925.73	2014.11	1908.89	1.67996	2.39907e-76	338.842	373.196	1009	1098.3	1.5712	6.21906e-38
MAP6	13.3778	13.4367	40.073	26.0884	35.6022	1.37156	0.00591359	3.98807	8.10605	15.5286	28.7757	2.00797	0.017967
MAPRE3	132.498	124.477	335.881	298.703	302.379	1.28267	4.49935e-14	73.7494	70.4756	126.266	164.499	1.01652	0.000317723
MBD5	120.425	110.462	236.949	250.479	225.154	1.04175	1.70302e-08	84.2136	61.3484	160.278	148.24	1.07554	9.27232e-05
MC1R	14.9876	13.4367	97.4539	72.3443	96.4461	2.67699	3.97918e-12	33.0553	21.7969	64.5694	52.1031	1.08406	0.0146617
METRNL	6.93892	3.73418	26.2225	23.1359	22.7314	2.24334	0.000887156	1.66269	8.10605	24.2294	18.1723	2.32311	0.0117156
MGAM	10.1584	4.81224	24.2438	33.9617	32.092	2.03921	0.000584953	5.15075	0.5	29.7663	12.5172	3.02477	0.00499088
MHENCR	25.4508	20.9831	70.7421	70.376	62.5139	1.56027	1.38926e-05	7.47613	2.02121	29.7663	18.1723	2.39147	0.00651211
MIR200CHG	11.7681	10.2025	92.5073	79.2335	88.2556	3.02755	1.63824e-13	2.82538	9.62726	28.1843	25.2412	2.26262	0.00481909
MIR22HG	205.741	174.068	975.975	971.874	933.049	2.33342	1.20709e-78	113.281	113.07	418.928	370.204	1.80546	1.87624e-20
MIR34AHG	25.4508	24.2173	59.8595	55.6134	48.473	1.15423	0.00212241	12.1269	24.8394	42.4219	41.4997	1.236	0.0218954
MIR4458HG	33.4995	27.4515	70.7421	68.4076	59.0037	1.12236	0.00105536	21.4284	17.2333	39.258	45.0342	1.13627	0.0275194
MISP	1420.28	1400.9	3421.59	3251.21	3218.2	1.22507	3.41136e-58	664.395	636.366	1582.46	1692.8	1.33166	2.11737e-42
MMP10	27.0605	27.4515	135.048	154.03	136.229	2.40223	7.22789e-17	17.9403	17.2333	37.676	35.8446	1.08331	0.0462918
MMP28	58.4503	54.403	650.487	588.049	660.422	3.49358	1.12503e-85	42.3568	20.2757	218.81	213.981	2.76587	1.93965e-18
MOAP1	167.107	152.506	542.651	521.125	527.033	1.7294	5.33671e-34	56.309	58.306	217.228	197.723	1.86656	1.77175e-12
MR1	324.861	285.108	885.947	967.938	1004.42	1.63955	9.37028e-44	160.951	154.142	416.555	447.962	1.45752	7.36696e-17
MRAS	64.8892	63.0275	203.312	222.922	205.263	1.72553	7.12017e-16	47.0075	18.7545	119.938	117.137	1.82668	1.22763e-06
MUC1	6.13405	6.96836	31.1691	30.0251	29.7519	2.30993	0.000121889	7.47613	6.58484	32.1392	33.7239	2.30438	0.0011432
MUC20	0.5	0.5	13.3612	16.2467	15.711	6.41285	6.18106e-05	0.5	0.5	11.5737	13.224	5.60477	0.0014298
MUC3A	4.52432	4.81224	36.1157	35.9301	44.9628	3.2096	4.1395e-07	3.98807	6.58484	23.4384	24.5343	2.32762	0.00543535
MXD1	153.424	150.35	354.679	410.898	404.176	1.36161	6.32369e-18	108.63	68.9544	207.737	211.861	1.2275	1.10005e-06
MXD4	377.177	388.602	1383.58	1105.72	1346.09	1.74107	4.79453e-49	265.593	263.669	784.361	859.373	1.63694	1.4069e-33
MYCN	6.13405	0.5	25.2331	28.0567	30.9219	3.15225	3.48225e-05	2.82538	2.02121	19.4835	25.9481	3.50117	0.00127606
MYL5	22.2313	19.9051	83.6034	67.4235	77.7249	1.87417	1.61582e-07	14.4523	17.2333	63.7784	53.5169	1.93081	0.000112373
MYL9	89.0351	84.5887	190.451	166.825	236.855	1.18898	5.64191e-08	31.8926	27.8818	108.864	135.516	2.04394	1.16342e-08
MYO5B	37.5238	40.3882	132.08	172.73	138.569	1.94258	5.1218e-13	47.0075	52.2211	128.639	130.568	1.39941	5.14401e-06
MYO5C	10.1584	6.96836	36.1157	31.9934	21.5613	1.85049	0.00131956	5.15075	3.54242	17.9016	20.293	2.25002	0.0152125
NAP1L2	45.5724	32.8418	133.07	190.445	145.589	1.99471	4.55853e-13	14.4523	17.2333	38.467	37.9653	1.306	0.0183949
NATD1	70.5232	83.5106	286.415	261.305	308.23	1.9033	2.42805e-22	69.0986	61.3484	195.872	239.429	1.74172	1.92941e-11
NCKAP5	49.5968	50.0908	166.707	137.299	121.018	1.51976	4.7117e-09	41.1941	44.6151	165.815	150.361	1.89752	4.19631e-10
NDN	56.8405	49.0127	148.899	180.603	181.862	1.68823	2.24926e-12	66.7732	47.6575	142.876	154.602	1.37165	2.86374e-06
NDRG4	16.5973	20.9831	112.294	121.553	149.099	2.8104	3.05634e-17	33.0553	14.1909	54.2866	52.1031	1.15539	0.0174266
NEB	1.30486	1.57806	39.0837	43.8034	51.9833	5.58683	3.39876e-07	0.5	0.5	78.016	59.172	8.11946	6.7797e-08
NEURL2	8.54865	5.8903	24.2438	26.0884	30.9219	1.95858	0.00121237	1.66269	6.58484	20.2745	13.9309	2.27269	0.0245325
NICN1	134.108	135.258	306.202	284.925	268.447	1.09354	1.83979e-10	74.9121	75.0393	172.934	143.292	1.08033	6.03512e-05
NOL4L	25.4508	24.2173	77.6674	99.901	82.4052	1.82239	5.5701e-08	31.8926	30.9242	72.4792	67.6547	1.1685	0.00349327
NOTCH3	15.7924	5.8903	98.4433	106.79	122.188	3.32277	1.22795e-16	14.4523	20.2757	44.0039	48.5686	1.45825	0.00502178
NPDC1	39.9384	54.403	168.685	163.872	209.943	1.96303	4.50149e-15	51.6583	49.1787	152.368	128.447	1.48339	9.95134e-07
NTNG1	85.8157	89.979	198.365	227.843	246.216	1.3557	2.11129e-11	59.7971	46.1363	241.749	223.878	2.13203	7.39525e-16
NUP50-DT	116.401	97.5254	240.906	223.906	238.025	1.12721	2.76663e-09	41.1941	62.8696	131.803	109.361	1.23704	0.000135624
NUPR1	186.424	140.648	425.91	457.154	489.591	1.47551	1.13408e-20	109.793	103.942	224.347	270.533	1.21398	5.98422e-08
NUTM2D	10.9632	6.96836	39.0837	27.0726	34.4322	1.93731	0.00041184	10.9642	2.02121	20.2745	23.1205	1.75359	0.0368662
ORAI3	111.571	126.633	376.444	322.323	370.243	1.58998	1.21445e-20	71.424	90.2514	245.704	234.481	1.58731	2.61015e-11
PAQR6	5.32919	4.81224	18.3079	18.215	14.5409	1.85075	0.0131527	3.98807	3.54242	32.1392	13.9309	2.77419	0.00384504
PBLD	20.6216	15.5928	53.9236	49.7084	27.4117	1.28955	0.00470155	12.1269	8.10605	27.3933	24.5343	1.38452	0.0438567
PCDH1	188.838	221.502	850.331	834.091	852.314	2.0531	1.78754e-60	121.42	145.015	908.545	1025.49	2.87549	1.10336e-74
PCDH9	10.1584	8.04642	18.3079	34.9459	15.711	1.38211	0.0281552	13.2896	14.1909	66.9423	61.9996	2.276	6.19335e-06
PCDHGA12	51.2065	50.0908	115.262	159.935	153.78	1.50425	7.37053e-09	28.4045	35.4878	85.1348	88.1545	1.46492	0.000115337
PCDHGC5	14.1827	9.12448	46.009	56.5976	62.5139	2.26019	6.1308e-07	9.80151	11.1485	32.9302	37.2584	1.80208	0.00418097
PCSK1N	7.74378	5.8903	38.0944	19.1992	40.2825	2.3202	0.000151612	21.4284	29.403	74.8521	88.1545	1.7181	3.1248e-05
PDK2	65.694	80.2765	222.109	197.334	229.835	1.58301	7.44009e-14	29.5672	24.8394	215.646	166.62	2.8234	3.28788e-17
PEX5L	51.2065	49.0127	263.661	265.241	276.638	2.43032	3.03348e-30	31.8926	24.8394	187.171	190.654	2.74144	2.17997e-17
PEX6	293.471	291.576	1777.33	1565.33	1764.97	2.54244	1.26201e-123	206.296	193.694	759.05	797.874	1.96046	4.33774e-42
PGAP3	62.4746	73.8081	194.408	131.394	170.161	1.29088	1.17743e-07	44.6822	43.0939	106.491	95.9304	1.21247	0.000320886
PGPEP1	57.6454	54.403	138.016	136.315	122.188	1.24478	5.35493e-07	79.5628	65.912	155.532	151.775	1.07598	6.75185e-05
PHLDA1	8821.01	8485.91	17568.9	18303.1	17690.9	1.04479	6.87114e-64	5665.12	5542.27	12947.3	13652.7	1.24681	1.0277e-111
PIK3IP1	96.2789	93.2132	219.141	237.685	236.855	1.28976	1.98775e-11	42.3568	32.4454	88.2988	95.9304	1.30037	0.000318056
PIWIL4	4.52432	1.57806	15.3399	13.2942	12.2007	2.29393	0.0121645	1.66269	5.06363	13.1557	13.224	2.21785	0.048465
PLCB4	140.546	144.96	303.234	369.563	351.522	1.26179	4.74616e-14	60.9598	73.5181	166.606	141.171	1.20762	1.54638e-05
PLD5	405.347	378.899	1171.86	1196.26	1144.83	1.57739	1.74374e-52	213.272	253.021	834.984	824.736	1.84187	1.20373e-39
PLEKHM1	41.5481	36.076	94.486	87.1068	95.276	1.25321	2.14662e-05	60.9598	38.5302	95.4176	124.206	1.13409	0.000836484
PLPP2	94.6692	79.1984	227.056	161.904	206.433	1.18809	7.16947e-08	74.9121	113.07	266.269	283.257	1.57105	1.33402e-11
PLPPR2	239.545	240.907	542.651	495.537	520.013	1.11424	5.89833e-17	174.903	155.663	350.904	430.29	1.23983	3.04867e-11
PMFBP1	3.71946	3.73418	8.41461	17.2309	13.3708	1.95423	0.0273891	1.66269	3.54242	9.99176	14.6378	2.54916	0.0384679
PNLIPRP3	240.35	193.473	769.206	932.508	725.946	1.89558	1.66135e-39	119.094	125.239	328.757	365.963	1.51441	1.30467e-14
PNRC1	253.228	201.019	587.17	602.811	605.428	1.39111	2.04246e-24	166.764	151.1	494.862	541.979	1.70472	5.14161e-24
PODXL2	47.987	36.076	121.198	108.759	115.167	1.45003	1.64411e-07	20.2657	23.3181	44.7949	52.81	1.1894	0.0137682
PORCN	441.566	477.003	1179.78	898.062	1150.68	1.23038	1.8935e-22	341.168	354.942	798.599	860.787	1.2565	4.55634e-23
PPP1R14B-AS1	31.8897	27.4515	131.091	97.9327	84.7453	1.83112	1.06467e-08	13.2896	21.7969	42.4219	57.0513	1.55623	0.00278445
PPP1R3F	36.7189	15.5928	142.963	119.584	146.759	2.36061	8.57681e-14	13.2896	17.2333	43.2129	55.6375	1.74401	0.00101209
PRDM6	2.10973	2.65612	13.3612	17.2309	13.3708	2.93335	0.00276144	1.66269	0.5	11.5737	11.8103	4.09279	0.0169275
PRSS22	33.4995	20.9831	52.9343	55.6134	63.684	1.06776	0.00415149	10.9642	5.06363	33.7211	38.6721	2.20536	0.00109117
PSG5	2.91459	4.81224	25.2331	37.8984	33.2621	3.27614	4.46204e-06	0.5	2.02121	15.5286	18.8792	4.64322	0.00405047
PSMG3-AS1	19.8168	29.6076	115.262	94.9802	106.977	2.14284	3.5929e-11	8.63882	18.7545	45.5858	54.2238	1.94591	0.000467307
PTCHD4	6.93892	5.8903	47.9876	62.5026	49.6431	3.14868	4.5766e-09	0.5	2.02121	42.4219	20.9999	5.54627	0.000301226
PTGES	113.181	77.0423	458.558	451.249	439.278	2.22853	1.11486e-37	58.6344	47.6575	115.983	109.361	1.082	0.000585287
PTGS2	1033.95	937.334	3749.06	4811.12	3626.56	2.04273	9.46113e-76	788.803	721.553	1843.48	1923.24	1.31604	1.07246e-45
PTK6	423.859	396.148	1001.7	816.376	1013.78	1.20139	9.29436e-23	248.153	265.19	794.644	749.098	1.59298	4.03234e-31
PWAR6	25.4508	24.2173	99.4326	143.204	110.487	2.26634	1.21318e-12	15.6149	18.7545	53.4956	41.4997	1.50143	0.00383123
QRICH2	27.0605	28.5296	187.483	139.268	153.78	2.55238	5.45068e-19	23.7538	40.0514	80.389	74.0167	1.31092	0.00113415
RAET1L	14.9876	9.12448	41.0624	37.8984	43.7927	1.77779	0.000220581	8.63882	6.58484	26.6023	22.4136	1.73921	0.0201603
RASSF6	72.9378	77.0423	248.821	271.146	278.978	1.83725	7.33378e-21	37.706	40.0514	94.6266	95.2235	1.30173	0.000213369
RCC1	2408.66	2238.55	6257	6615.1	6201.89	1.45153	8.74663e-90	1084.13	1088.16	3025.21	3004.08	1.4733	3.68468e-81
REEP6	31.0849	24.2173	86.5713	67.4235	66.0242	1.41397	4.34098e-05	15.6149	15.7121	42.4219	77.5512	1.97545	0.00016572
RGS18	8.54865	6.96836	40.073	48.7243	34.4322	2.47232	4.40968e-06	3.98807	0.5	11.5737	13.9309	2.69413	0.0331042
RHCG	10.9632	9.12448	86.5713	87.1068	74.2147	3.09322	3.88892e-13	10.9642	2.02121	20.2745	28.7757	1.933	0.0181949
RNF112	0.5	0.5	18.3079	21.1675	21.5613	6.8547	1.12292e-05	0.5	0.5	25.8114	23.1205	6.61369	3.81025e-05
RRAD	19.0119	10.2025	207.269	199.302	242.705	3.88502	2.27765e-33	2.82538	2.02121	19.4835	14.6378	3.07598	0.00748091
RSAD2	56.0357	51.1688	123.176	137.299	178.351	1.44891	2.15388e-08	40.0314	43.0939	92.2537	91.689	1.15877	0.000891949
S100A3	85.0108	73.8081	258.714	198.318	225.154	1.51769	5.58175e-13	52.821	38.5302	121.52	105.12	1.30553	7.91366e-05
S100A4	38.3286	46.8566	142.963	141.236	145.589	1.77236	7.01736e-12	10.9642	18.7545	62.9874	69.0685	2.22176	8.56516e-06
SAT1	1717.28	1600.34	5291.41	5845.48	5020.12	1.69857	2.13457e-92	663.232	720.032	2050.72	1976.26	1.54529	1.11534e-62
SBSN	31.8897	10.2025	172.643	158.951	165.48	2.94312	2.61415e-20	17.9403	20.2757	47.1678	47.1548	1.33219	0.00777078
SCEL	76.9622	56.5591	445.697	548.682	472.04	2.8641	5.72117e-53	30.7299	11.1485	137.339	105.12	2.50964	1.44801e-09
SCN8A	40.7432	45.7785	138.016	113.679	115.167	1.51682	2.3655e-08	37.706	62.8696	196.663	179.344	1.93789	3.9119e-11
SEC14L2	551.832	596.667	1841.64	1620.44	1770.82	1.60583	1.52394e-60	371.398	301.699	967.077	1031.15	1.5633	5.83098e-34
SEC31B	5.32919	5.8903	29.1904	24.12	28.5818	2.39681	0.000204788	7.47613	18.7545	38.467	23.8274	1.3161	0.0441132
SELPLG	10.1584	10.2025	164.728	148.125	125.698	3.9144	9.38104e-24	5.15075	3.54242	62.9874	66.2409	4.02672	2.42737e-08
SERPINB10	4.52432	2.65612	4629.56	6167.3	4720.58	10.6485	1.24398e-81	1.66269	0.5	822.328	804.943	10.2626	2.39302e-13
SERPINE1	8524.82	8001.86	22887.6	21971.1	22130.1	1.43391	1.71472e-113	3540.89	3275.66	9431.35	9800.84	1.49512	6.47473e-131
SERPING1	177.57	169.755	417.006	405.977	377.264	1.20564	1.0755e-15	92.3524	81.1241	218.019	230.24	1.36915	5.96032e-09
SERPINI1	43.9627	43.6224	89.5393	122.537	116.337	1.33022	2.7509e-06	10.9642	11.1485	32.9302	28.7757	1.52365	0.0173499
SESN3	302.324	332.543	531.768	726.816	648.721	1.00539	2.33325e-12	213.272	233.245	550.231	533.496	1.28476	4.67052e-17
SEZ6L2	57.6454	60.8714	160.771	166.825	202.923	1.58522	1.16707e-11	40.0314	38.5302	122.311	151.775	1.81528	2.5599e-08
SHC2	3.71946	4.81224	12.3719	11.3259	15.711	1.75808	0.0368168	3.98807	8.10605	25.8114	25.9481	2.2374	0.00498985
SHC4	20.6216	16.6709	62.8275	51.6768	46.1329	1.53971	0.000156121	15.6149	15.7121	55.0776	30.8963	1.48323	0.00846314
SLAMF7	89.0351	89.979	365.561	422.708	397.155	2.14907	4.59923e-35	58.6344	43.0939	152.368	162.378	1.62473	3.63759e-08
SLC22A14	1.30486	0.5	9.40393	9.35752	11.0307	4.35718	0.00741619	0.5	0.5	3.66392	7.56892	4.39008	0.0389587
SLC25A25-AS1	10.9632	10.2025	24.2438	22.1517	26.2416	1.22811	0.0301537	14.4523	21.7969	37.676	36.5515	1.07273	0.0491997
SLC26A4	5.32919	3.73418	76.6781	80.2177	88.2556	4.29657	2.7669e-14	3.98807	3.54242	53.4956	49.9824	3.96097	6.09112e-07
SLC26A7	2.91459	0.5	20.2865	28.0567	20.3913	4.05608	6.33886e-05	0.5	0.5	9.99176	9.68959	5.2547	0.00419265
SLC39A11	142.156	149.272	319.063	346.927	307.059	1.16019	1.59176e-12	56.309	62.8696	134.967	131.275	1.17106	6.04632e-05
SLC43A2	110.766	113.696	334.892	248.51	376.094	1.51342	1.80633e-14	64.4479	67.4332	165.024	153.895	1.28199	2.52296e-06
SLC44A5	19.8168	26.3734	78.6567	68.4076	71.8745	1.6971	1.82219e-06	21.4284	26.3606	59.8235	47.1548	1.1872	0.0107074
SLC46A3	237.13	217.19	524.843	580.175	509.482	1.24386	1.03233e-19	127.233	108.506	234.63	251.446	1.04108	1.4718e-06
SLC4A5	0.5	1.57806	26.2225	28.0567	22.7314	5.75771	0.000105499	0.5	0.5	48.7498	40.7928	7.49875	1.0129e-06
SLC4A8	29.4751	34.9979	126.144	149.109	146.759	2.15224	1.34483e-14	36.5433	23.3181	166.606	165.913	2.46739	9.54439e-14
SLC9A3-AS1	10.1584	12.3587	74.6994	45.7718	70.7045	2.56574	1.50357e-08	8.63882	12.6697	58.2415	24.5343	2.02502	0.00193895
SLFN5	1117.65	1229.49	2756.76	3217.75	2849.63	1.32779	4.10045e-48	1265.51	1384.8	2796.61	2709.31	1.05756	2.17728e-40
SLITRK6	132.498	160.053	406.124	437.471	424.067	1.54183	5.92514e-23	101.654	100.9	570.796	541.272	2.46199	1.39592e-41
SLPI	10.1584	6.96836	98.4433	154.03	108.147	3.86296	7.19168e-19	14.4523	5.06363	27.3933	24.5343	1.41394	0.0472638
SNORC	11.7681	13.4367	46.009	34.9459	43.7927	1.76947	0.000190347	1.66269	6.58484	20.2745	16.7585	2.39452	0.0151662
SP140	13.3778	13.4367	22.2652	26.0884	35.6022	1.0844	0.0393581	1.66269	3.54242	16.3196	15.3447	2.92716	0.0115239
SPATA18	198.497	217.19	518.907	539.824	452.149	1.28391	4.89283e-19	108.63	97.8574	246.495	207.619	1.13537	7.82703e-07
SPRED3	89.84	81.3545	189.461	209.144	220.474	1.26878	5.70226e-10	69.0986	55.2635	152.368	170.154	1.37263	8.87466e-07
SPRR1A	47.987	32.8418	320.052	271.146	289.508	2.85239	6.29218e-36	33.0553	30.9242	89.0897	90.2752	1.49869	6.10135e-05
SPRR1B	166.302	98.6035	930.466	996.479	1024.31	2.8741	3.85948e-77	91.1897	87.2089	361.187	439.48	2.17108	5.15136e-25
SPRR2A	13.3778	16.6709	37.1051	40.8509	41.4526	1.44663	0.00157484	5.15075	11.1485	28.9753	23.1205	1.77888	0.0164737
SPRR2D	38.3286	38.2321	148.899	140.252	140.909	1.91902	2.80499e-13	12.1269	12.6697	35.3031	42.2066	1.68841	0.00410478
SPTBN5	7.74378	14.5148	38.0944	21.1675	30.9219	1.50513	0.00692566	17.9403	38.5302	96.9995	78.965	1.69061	4.92363e-05
SQSTM1	2666.21	2419.67	8136.72	8055.92	8267.07	1.67974	7.73632e-126	1610.82	1494.33	3315.5	3447.3	1.12128	7.76038e-51
SRMS	4.52432	11.2806	18.3079	17.2309	25.0716	1.45119	0.0297181	5.15075	2.02121	20.2745	14.6378	2.3972	0.0176289
ST6GALNAC2	320.031	326.074	823.619	809.487	861.675	1.36559	3.42358e-33	185.367	225.639	599.272	660.737	1.6277	2.60647e-25
SULT1B1	24.6459	32.8418	65.7955	65.4551	69.5344	1.24642	0.000316351	6.31344	5.06363	15.5286	20.293	1.73598	0.0478691
SULT2B1	11.7681	4.81224	56.8916	46.7559	39.1125	2.54403	1.01537e-06	6.31344	6.58484	25.0204	20.9999	1.92114	0.0156605
SYNC	102.718	105.072	346.764	394.167	351.522	1.81617	3.21054e-26	62.1225	70.4756	151.577	206.912	1.44903	2.14527e-07
SYNE4	12.573	8.04642	26.2225	26.0884	30.9219	1.4484	0.00887603	5.15075	3.54242	43.2129	36.5515	3.32541	2.39604e-05
SYNPO2	17.4022	16.6709	32.1584	43.8034	42.6227	1.23513	0.00600797	12.1269	11.1485	33.7211	46.4479	1.82695	0.00223976
TBX19	6.13405	8.04642	41.0624	35.9301	30.9219	2.44997	1.74151e-05	0.5	3.54242	26.6023	19.5861	4.05679	0.00101929
TCEA2	80.9865	53.325	188.472	142.22	192.392	1.36552	2.83224e-08	35.3807	21.7969	112.028	105.827	1.92346	2.59572e-07
TCTA	209.765	219.346	711.825	636.273	658.082	1.64447	1.73434e-36	121.42	111.548	280.507	256.395	1.20377	1.11583e-08
TG	0.5	2.65612	44.0303	22.1517	36.7723	5.16936	4.1448e-06	1.66269	3.54242	40.84	35.1377	4.22925	2.03445e-05
TGM1	76.9622	50.0908	142.963	147.141	116.337	1.08553	2.64257e-05	21.4284	26.3606	54.2866	45.0342	1.07914	0.0221837
THAP2	52.0113	46.8566	196.387	264.257	247.386	2.26046	2.0158e-22	19.103	21.7969	59.8235	61.2927	1.59689	0.000547935
THNSL2	32.6946	29.6076	118.23	152.062	151.44	2.18512	1.85213e-14	22.5911	23.3181	104.118	82.4994	2.04761	5.24208e-07
TIAM2	8.54865	5.8903	18.3079	21.1675	14.5409	1.3668	0.0441054	7.47613	3.54242	15.5286	20.9999	1.78847	0.0439339
TIMP2	187.229	155.741	393.262	400.072	384.284	1.19039	9.34617e-15	263.268	234.766	510.682	548.341	1.08587	9.1954e-13
TINCR	7.74378	11.2806	56.8916	48.7243	47.303	2.51276	2.26331e-07	7.47613	8.10605	23.4384	30.1894	1.85787	0.0109118
TLL2	19.0119	16.6709	60.8489	46.7559	48.473	1.56567	0.00014801	3.98807	3.54242	25.0204	27.3619	2.96734	0.000992994
TLR9	2.10973	3.73418	54.9129	38.8826	59.0037	4.43753	3.09501e-09	1.66269	0.5	25.8114	16.0516	4.95405	0.00184016
TMC4	46.3773	44.7005	162.749	111.711	129.208	1.57254	7.55267e-09	33.0553	30.9242	112.819	79.6719	1.59906	2.71928e-05
TMEM139	56.8405	72.73	289.383	229.811	222.814	1.95452	5.40417e-19	29.5672	33.9666	96.2085	110.068	1.72287	2.32372e-06
TMEM184A	22.2313	36.076	90.5286	63.4868	78.895	1.44997	3.28175e-05	14.4523	12.6697	39.258	41.4997	1.60391	0.00465833
TMEM38A	14.1827	13.4367	58.8702	74.3126	90.5957	2.46941	1.52949e-09	10.9642	8.10605	61.4054	49.9824	2.59023	7.47007e-06
TMEM40	1937	1868.78	4059.7	3916.51	3834.83	1.04871	8.12341e-47	1086.45	1034.92	2159.08	2174.19	1.02927	2.33692e-35
TMEM63C	5.32919	5.8903	15.3399	15.2625	22.7314	1.75733	0.0155395	8.63882	3.54242	18.6925	27.3619	1.96564	0.0167349
TMEM80	124.449	89.979	285.426	227.843	250.896	1.24068	5.03406e-10	44.6822	47.6575	108.073	110.068	1.25242	0.000120318
TMEM86A	21.4265	25.2954	184.515	197.334	199.413	3.09126	3.63854e-28	22.5911	18.7545	70.8972	74.7236	1.83217	3.09865e-05
TNFAIP2	12.573	14.5148	66.7848	55.6134	54.3234	2.17329	3.2534e-07	7.47613	3.54242	21.8565	20.293	1.99563	0.0189924
TNFRSF10C	11.7681	16.6709	85.582	111.711	84.7453	2.79488	3.77392e-13	9.80151	3.54242	18.6925	28.7757	1.86458	0.0202939
TNFSF15	56.8405	56.5591	125.155	155.999	132.718	1.29099	2.15797e-07	50.4956	64.3908	190.335	197.016	1.77489	5.95267e-11
TNNT2	0.5	0.5	13.3612	17.2309	11.0307	6.29038	0.000101292	0.5	0.5	32.9302	19.5861	6.71584	2.80357e-05
TNRC6C-AS1	12.573	19.9051	72.7208	65.4551	69.5344	2.15431	4.66856e-08	2.82538	11.1485	66.1513	64.8271	3.41816	7.99885e-08
TOB1	991.289	983.691	2256.16	2260.15	2251.72	1.19217	1.28447e-49	914.373	896.492	1916.25	2111.98	1.15371	4.76749e-37
TOM1L2	1103.16	1196.07	3039.71	2727.63	3091.84	1.36261	3.0886e-55	839.961	782.402	2041.23	2104.21	1.35157	2.82473e-52
TP53INP1	206.545	163.287	926.509	1094.9	871.035	2.37707	1.51587e-63	106.305	99.3786	548.649	605.599	2.49086	1.25983e-42
TP53INP2	51.2065	45.7785	196.387	193.397	223.984	2.08023	2.4857e-19	67.9359	58.306	185.589	207.619	1.64015	4.96138e-10
TP53TG1	132.498	126.633	366.551	445.344	405.346	1.64877	7.47917e-24	62.1225	49.1787	143.667	139.758	1.34559	4.80278e-06
TPPP	23.8411	14.5148	70.7421	79.2335	73.0446	1.95621	1.38572e-07	33.0553	23.3181	80.389	74.0167	1.45311	0.000338392
TRNP1	1201.36	1052.69	2607.37	2200.12	2524.35	1.11473	1.28747e-30	713.228	783.923	1633.87	1615.75	1.12179	3.58565e-32
TRPV1	22.2313	17.749	62.8275	36.9142	57.8336	1.404	0.000770202	14.4523	32.4454	103.327	74.0167	1.97884	6.84994e-06
TRPV3	141.351	111.54	286.415	307.561	284.828	1.20651	9.16006e-12	90.027	97.8574	253.614	235.188	1.38749	8.55658e-10
TSPAN1	707.171	715.254	3161.4	3246.29	3136.3	2.16257	3.12391e-158	331.866	339.73	1165.61	1089.82	1.74996	1.19003e-48
TST	119.62	127.711	324.01	257.368	312.91	1.27438	1.57504e-12	71.424	61.3484	191.917	177.223	1.47452	2.23272e-08
TXNIP	571.954	509.344	2174.05	2443.21	2245.87	2.07872	5.9388e-104	192.344	152.621	893.516	805.649	2.2915	8.44112e-51
TYMSOS	17.4022	15.5928	45.0197	35.9301	57.8336	1.50548	0.00065254	8.63882	3.54242	17.1106	22.4136	1.74126	0.0406694
VAMP5	47.987	36.076	113.283	102.854	129.208	1.44884	2.51172e-07	12.1269	12.6697	46.3768	62.7065	2.18769	6.09669e-05
VGLL3	75.3524	75.9642	151.867	216.033	202.923	1.3355	4.49888e-09	33.0553	38.5302	105.7	85.327	1.43459	8.38878e-05
VSTM2L	3.71946	5.8903	40.073	30.0251	41.4526	3.12647	1.12864e-06	5.15075	3.54242	34.5121	27.3619	2.95512	0.000375925
VWA3A	0.5	0.5	19.2972	9.35752	8.69052	6.12896	0.000206061	1.66269	0.5	27.3933	24.5343	5.27184	0.000667526
WDR78	31.0849	27.4515	115.262	140.252	140.909	2.18552	5.46374e-14	16.7776	20.2757	69.3152	53.5169	1.76497	0.00022777
WNK4	6.13405	16.6709	29.1904	22.1517	39.1125	1.48128	0.00941923	3.98807	2.02121	35.3031	30.1894	3.6281	9.45773e-05
WNT9A	47.1822	18.827	277.511	254.416	290.678	3.02136	1.67687e-31	40.0314	26.3606	316.101	295.981	3.19579	7.5941e-30
YJEFN3	1.30486	1.57806	17.3185	12.31	15.711	3.98028	0.00111329	0.5	2.02121	13.9467	15.3447	4.40062	0.00761553
YPEL3	155.839	126.633	368.529	308.545	338.651	1.25642	1.90233e-13	115.606	103.942	235.421	259.222	1.1716	8.17342e-08
YPEL5	557.466	646.258	1664.55	1984.58	1824.65	1.60448	1.15825e-52	279.545	245.415	714.755	678.409	1.40399	2.63355e-23
ZDHHC1	51.2065	55.4811	170.664	141.236	179.521	1.62976	2.08466e-11	31.8926	65.912	120.729	112.896	1.29251	0.000198263
ZNF236-DT	5.32919	11.2806	49.9663	23.1359	32.092	2.19029	0.000202061	6.31344	8.10605	21.0655	20.293	1.60181	0.0435403
ZNF337-AS1	5.32919	9.12448	18.3079	17.2309	16.881	1.36394	0.046901	3.98807	3.54242	14.7376	18.8792	2.31385	0.0206901
ZNF425	55.2308	46.8566	198.365	190.445	209.943	1.96775	7.62882e-18	41.1941	32.4454	89.8807	111.482	1.45409	5.03067e-05
ZNF503-AS2	25.4508	20.9831	58.8702	56.5976	66.0242	1.38958	0.000178543	13.2896	11.1485	27.3933	30.8963	1.28186	0.0430424
ZNF529-AS1	14.9876	8.04642	31.1691	44.7876	40.2825	1.76265	0.000461415	3.98807	8.10605	22.6474	25.2412	2.12243	0.00903357
ZNF578	5.32919	12.3587	43.041	41.8351	53.1533	2.49841	1.59298e-06	15.6149	26.3606	48.7498	41.4997	1.14472	0.0241547
ZNF582-AS1	19.0119	13.4367	50.9556	44.7876	50.8132	1.60157	0.000176474	3.98807	11.1485	25.0204	23.1205	1.78934	0.0214383
ZNF596	21.4265	13.4367	121.198	155.014	116.337	2.91545	8.91715e-18	2.82538	3.54242	36.8851	33.017	3.7019	4.85609e-05
ZNF605	116.401	123.399	230.024	266.226	243.875	1.04669	1.07355e-08	41.1941	67.4332	129.43	118.551	1.21816	0.000138199
ZNF862	93.8643	77.0423	250.799	258.352	250.896	1.56443	6.74987e-16	33.0553	32.4454	189.544	141.878	2.35432	1.14528e-12
ZNNT1	4.52432	8.04642	134.059	163.872	121.018	4.64539	3.95538e-22	5.15075	2.02121	70.1062	60.5858	4.31268	2.4299e-08
ZPLD1	9.35351	8.04642	136.038	153.046	190.052	4.26271	2.55912e-25	1.66269	5.06363	38.467	47.1548	3.98191	6.6013e-06
ZSCAN16-AS1	11.7681	10.2025	46.9983	38.8826	51.9833	2.10447	1.02958e-05	5.15075	3.54242	19.4835	23.1205	2.41111	0.00760654

## Sheet: GO_CPSF_down
Supplementary Data 2. List of CPSF Core Targets from RNA-seq (4 sheets total in this file). Sheet #3: GO terms associated with the genes downregulated in CPSF CRISPRi and RNAi
	Term	Count	%	Pvalue (modified Fisher Exact, one sided)	minusLog10pValue	Genes	List Total	Pop Hits	Pop Total	Fold Enrichment	Bonferroni	Benjamini	FDR
GOTERM_BP_DIRECT	GO:0051301~cell division	58	18.8312	1.77608e-39	38.7505	AURKA, FAM83D, KIF2C, CDCA8, CDCA7, OIP5, MIS18A, CDCA2, CDCA5, CCNA2, CDCA3, KIF14, CDK1, CDC6, KIF11, TPX2, TACC3, UBE2C, MCM5, NCAPD2, MAD2L1, TIMELESS, SGO2, SPAG5, SGO1, ZWINT, BUB1B, CDCA7L, HAUS8, NEK2, SPC24, SPC25, NCAPH, NCAPG2, NCAPG, BUB1, SKA3, FBXO5, SKA1, HELLS, ERCC6L, PSRC1, NUF2, CENPF, KIF18B, NDC80, CENPE, BIRC5, CDC20, CDC25C, CDC25A, SMC4, FSD1, CCNB1, CCNB2, KNL1, KIF20B, C…	288	350	16792	9.66206	2.27871e-36	2.27871e-36	2.89523e-36
GOTERM_BP_DIRECT	GO:0006260~DNA replication	42	13.6364	1.89184e-37	36.7231	CLSPN, BLM, TICRR, DBF4, POLA2, MCM10, CDT1, CDC45, MCM7, POLE2, ORC1, FEN1, EXO1, RECQL4, CDK1, GINS2, CDC6, DTL, NASP, GINS4, BRIP1, RMI2, MCM2, MCM3, CDC25C, RNASEH2A, MCM4, MCM5, BRCA1, CDC25A, MCM6, RFC5, DNA2, RFC4, TIMELESS, RRM2, RRM1, CHAF1A, CHAF1B, DSCC1, DUT, BARD1	288	155	16792	15.7989	2.42723e-34	1.21362e-34	3.08393e-34
GOTERM_BP_DIRECT	GO:0007067~mitotic nuclear division	48	15.5844	1.1787e-35	34.9286	KIF22, NEK2, PKMYT1, ANLN, AURKA, CEP55, AURKB, SPC24, FAM83D, SPC25, KIF2C, NCAPG2, OIP5, MIS18A, CDCA2, BUB1, FBXO5, SKA3, SKA1, CDCA5, CCNA2, HELLS, ASPM, CDCA3, ERCC6L, CDK1, CDC6, KIF11, KIF15, NUF2, TPX2, CENPF, NDC80, CDC20, BIRC5, PBK, CDC25C, CDC25A, FSD1, CCNB2, TIMELESS, KNL1, SGO1, PLK1, KIF20B, BUB1B, CENPW, HAUS8	288	248	16792	11.2849	1.51228e-32	5.04093e-33	1.92143e-32
GOTERM_BP_DIRECT	GO:0007062~sister chromatid cohesion	28	9.09091	8.16844e-25	24.0879	KIF22, AURKB, SPC24, SPC25, KIF2C, CDCA8, DDX11, CENPA, BUB1, SKA1, CDCA5, ERCC6L, CENPM, KIF18A, NUF2, CENPF, NDC80, BIRC5, CDC20, CENPE, CENPH, MAD2L1, SGO2, PLK1, SGO1, KNL1, ZWINT, BUB1B	288	103	16792	15.8501	1.04801e-21	2.62003e-22	1.33155e-21
GOTERM_BP_DIRECT	GO:0000082~G1/S transition of mitotic cell cycle	25	8.11688	5.80428e-21	20.2363	CDK1, CDC6, DBF4, IQGAP3, PKMYT1, MCM2, POLA2, MCM3, MCM10, CDKN3, MCM4, MCM5, CDC25A, MCM6, CDT1, PRIM1, CDC45, MCM7, DHFR, POLE2, CDKN2C, RRM2, FBXO5, CDCA5, ORC1	288	102	16792	14.2906	7.44689e-18	1.48938e-18	9.46167e-18
GOTERM_BP_DIRECT	GO:0006281~DNA repair	32	10.3896	6.5334e-19	18.1849	CLSPN, KIF22, XRCC3, XRCC2, BLM, TICRR, FOXM1, DDX11, POLE2, FANCI, FANCG, POLQ, FANCA, FEN1, FANCC, EXO1, RECQL4, CDK1, RAD51AP1, MSH2, PIF1, EME1, RAD54L, BRCA1, RAD51, RFC5, UHRF1, NSMCE4A, FANCD2, PARPBP, CHAF1A, CHAF1B	288	235	16792	7.93948	8.38236e-16	1.39706e-16	1.06502e-15
GOTERM_BP_DIRECT	GO:0007059~chromosome segregation	19	6.16883	5.14138e-17	16.2889	KIF11, NEK2, NUF2, CENPF, NDC80, CENPE, ESCO2, BRCA1, SPC25, OIP5, SPAG5, SGO1, HJURP, MIS18A, CDCA2, CENPW, SKA3, SKA1, TOP2A	288	68	16792	16.2913	6.5964e-14	9.42342e-15	8.38108e-14
GOTERM_BP_DIRECT	GO:0006270~DNA replication initiation	14	4.54545	2.05698e-15	14.6868	PRIM1, CDC6, CDC45, MCM7, POLE2, GINS4, POLA2, MCM2, MCM3, MCM10, ORC1, MCM4, MCM5, MCM6	288	32	16792	25.5087	2.70639e-12	3.38285e-13	3.44169e-12
GOTERM_BP_DIRECT	GO:0000732~strand displacement	12	3.8961	1.84861e-13	12.7332	EXO1, DNA2, XRCC3, XRCC2, RAD51AP1, BLM, BRCA2, BRIP1, RMI2, BRCA1, RAD51, BARD1	288	26	16792	26.9103	2.37165e-10	2.63517e-11	3.01337e-10
GOTERM_BP_DIRECT	GO:0000070~mitotic sister chromatid segregation	11	3.57143	4.74287e-12	11.324	MAD2L1, CENPA, PLK1, NEK2, SPAG5, ZWINT, NUSAP1, KIF18B, NDC80, ESPL1, SMC4	288	25	16792	25.6544	6.08511e-09	6.08511e-10	7.73146e-09
GOTERM_BP_DIRECT	GO:0000731~DNA synthesis involved in DNA repair	12	3.8961	8.70695e-12	11.0601	EXO1, DNA2, XRCC3, XRCC2, RAD51AP1, BLM, BRCA2, BRIP1, RMI2, BRCA1, RAD51, BARD1	288	35	16792	19.9905	1.1171e-08	1.01554e-09	1.41933e-08
GOTERM_BP_DIRECT	GO:0032508~DNA duplex unwinding	12	3.8961	1.39626e-10	9.85503	RECQL4, GINS1, GINS2, DNA2, CDC45, BLM, DDX11, PIF1, GINS4, BRIP1, MCM3, MCM5	288	44	16792	15.9015	1.79141e-07	1.49284e-08	2.27608e-07
GOTERM_BP_DIRECT	GO:0000722~telomere maintenance via recombination	10	3.24675	2.1826e-09	8.66103	RFC5, PRIM1, DNA2, XRCC3, RFC4, POLE2, BRCA2, POLA2, FEN1, RAD51	288	32	16792	18.2205	2.80027e-06	2.15406e-07	3.5579e-06
GOTERM_BP_DIRECT	GO:0036297~interstrand cross-link repair	11	3.57143	8.30143e-09	8.08085	XRCC3, RAD51AP1, FANCD2, FANCI, USP1, EME1, FANCG, FANCA, FANCB, RAD51, FANCC	288	49	16792	13.089	1.06507e-05	7.60766e-07	1.35323e-05
GOTERM_BP_DIRECT	GO:0007080~mitotic metaphase plate congression	10	3.24675	8.98178e-09	8.04664	KIF14, CCNB1, KIF22, KIF2C, CDCA8, PSRC1, KIF18A, CENPE, CEP55, CDCA5	288	37	16792	15.7583	1.15236e-05	7.68241e-07	1.46414e-05
GOTERM_BP_DIRECT	GO:0007018~microtubule-based movement	13	4.22078	1.22248e-08	7.91276	KIF14, KIF23, KIF22, KIF4A, KIF24, KIF11, KIF15, KIF18A, KIF18B, CENPE, KIF2C, KIF20B, KIF20A	288	81	16792	9.35768	1.56843e-05	9.80274e-07	1.99279e-05
GOTERM_BP_DIRECT	GO:0000083~regulation of transcription involved in G1/S transition of mitotic cell cycle	8	2.5974	7.68056e-08	7.11461	CDK1, CDC6, CDC45, DHFR, RRM2, FBXO5, ORC1, CDT1	288	23	16792	20.2802	9.85368e-05	5.79655e-06	0.000125202
GOTERM_BP_DIRECT	GO:0000086~G2/M transition of mitotic cell cycle	15	4.87013	9.55143e-08	7.01993	CDK1, NEK2, FOXM1, TPX2, PKMYT1, BIRC5, AURKA, CDC25C, CDC25A, HMMR, CCNB1, PLK4, CCNB2, PLK1, HAUS8	288	137	16792	6.38382	0.000122537	6.80802e-06	0.0001557
GOTERM_BP_DIRECT	GO:0007051~spindle organization	7	2.27273	1.64078e-07	6.78495	KIF11, SPAG5, TTK, AURKA, AURKB, ASPM, AUNIP	288	16	16792	25.5087	0.000210489	1.10795e-05	0.000267466
GOTERM_BP_DIRECT	GO:0006302~double-strand break repair	11	3.57143	1.64982e-07	6.78256	RECQL4, MSH2, EME1, BRCA2, BRIP1, POLQ, CDCA5, BRCA1, FEN1, ESCO2, TRIP13	288	66	16792	9.71759	0.000211649	1.05835e-05	0.00026894
GOTERM_BP_DIRECT	GO:0006268~DNA unwinding involved in DNA replication	6	1.94805	3.30943e-07	6.48025	MCM7, MCM2, TOP2A, MCM4, RAD51, MCM6	288	10	16792	34.9833	0.00042451	2.02189e-05	0.000539476
GOTERM_BP_DIRECT	GO:0008283~cell proliferation	23	7.46753	3.53897e-07	6.45112	PDK1, STIL, CDK1, MKI67, DLGAP5, NASP, E2F8, KIF15, TPX2, CENPF, AURKB, CDC25C, TACC3, MCM10, CDC25A, FAM83D, KIF2C, UHRF1, MCM7, PLK1, BUB1, BUB1B, IGFBP4	288	366	16792	3.66401	0.000453946	2.06384e-05	0.000576893
GOTERM_BP_DIRECT	GO:0000281~mitotic cytokinesis	8	2.5974	4.47827e-07	6.34889	KIF23, KIF4A, CENPA, PLK1, NUSAP1, ANLN, CEP55, KIF20A	288	29	16792	16.0843	0.000574397	2.49806e-05	0.000730009
GOTERM_BP_DIRECT	GO:0007052~mitotic spindle organization	8	2.5974	5.75631e-07	6.23986	CCNB1, STIL, SPC25, KIF11, WDR62, TTK, NDC80, AURKA	288	30	16792	15.5481	0.000738262	3.07718e-05	0.000938344
GOTERM_BP_DIRECT	GO:0051310~metaphase plate congression	6	1.94805	1.01125e-06	5.99514	FAM83D, KIF22, KIF2C, CENPF, CENPE, NDC80	288	12	16792	29.1528	0.00129659	5.18959e-05	0.00164844
GOTERM_BP_DIRECT	GO:0007076~mitotic chromosome condensation	6	1.94805	3.67598e-06	5.43463	NCAPH, NCAPG, NUSAP1, CDCA5, SMC4, NCAPD2	288	15	16792	23.3222	0.00470518	0.000181379	0.00599212
GOTERM_BP_DIRECT	GO:0006271~DNA strand elongation involved in DNA replication	6	1.94805	3.67598e-06	5.43463	GINS1, PRIM1, GINS2, RFC4, GINS4, POLA2	288	15	16792	23.3222	0.00470518	0.000181379	0.00599212
GOTERM_BP_DIRECT	GO:0000079~regulation of cyclin-dependent protein serine/threonine kinase activity	8	2.5974	3.81257e-06	5.41878	CDC6, BLM, CDKN2C, PKMYT1, CDC25C, CDKN3, CCNA2, CDC25A	288	39	16792	11.9601	0.0048796	0.000181152	0.00621477
GOTERM_BP_DIRECT	GO:0000724~double-strand break repair via homologous recombination	10	3.24675	4.59029e-06	5.33816	XRCC3, XRCC2, RAD51AP1, BLM, BRCA2, POLQ, RAD54L, BRCA1, FEN1, RAD51	288	74	16792	7.87913	0.00587205	0.000210312	0.00748246
GOTERM_BP_DIRECT	GO:0034080~CENP-A containing nucleosome assembly	8	2.5974	7.53424e-06	5.12296	CENPM, CENPA, HJURP, KNL1, OIP5, MIS18A, CENPW, CENPH	288	43	16792	10.8475	0.0096199	0.000333271	0.012281
GOTERM_BP_DIRECT	GO:1901796~regulation of signal transduction by p53 class mediator	12	3.8961	9.18295e-06	5.03702	EXO1, RFC5, DNA2, RFC4, BLM, TPX2, BRIP1, AURKA, RMI2, AURKB, BRCA1, BARD1	288	124	16792	5.64247	0.0117126	0.000392649	0.0149683
GOTERM_BP_DIRECT	GO:0006974~cellular response to DNA damage stimulus	15	4.87013	1.41947e-05	4.84787	XRCC3, BLM, DTL, ATAD5, MCM10, BRCA1, RAD51, MCM7, TIMELESS, DDX11, WDR76, FANCG, POLQ, TOP2A, BARD1	288	208	16792	4.20473	0.0180471	0.000587308	0.0231365
GOTERM_BP_DIRECT	GO:0007019~microtubule depolymerization	5	1.62338	1.61824e-05	4.79096	KIF14, KIF2C, KIF24, KIF18A, KIF18B	288	10	16792	29.1528	0.0205481	0.000648607	0.026376
GOTERM_BP_DIRECT	GO:0034501~protein localization to kinetochore	5	1.62338	1.61824e-05	4.79096	CDK1, KNL1, TTK, BUB1B, AURKB	288	10	16792	29.1528	0.0205481	0.000648607	0.026376
GOTERM_BP_DIRECT	GO:0007094~mitotic spindle assembly checkpoint	6	1.94805	1.76922e-05	4.75222	MAD2L1, PLK1, BUB1, CENPF, TTK, BUB1B	288	20	16792	17.4917	0.0224436	0.000687621	0.0288365
GOTERM_BP_DIRECT	GO:0051439~regulation of ubiquitin-protein ligase activity involved in mitotic cell cycle	6	1.94805	3.68172e-05	4.43395	CCNB1, CDK1, PLK1, FBXO5, CDC20, UBE2C	288	23	16792	15.2101	0.046139	0.00138837	0.0599995
GOTERM_BP_DIRECT	GO:0051382~kinetochore assembly	5	1.62338	3.71258e-05	4.43032	CENPA, CENPF, CENPW, CENPE, CENPH	288	12	16792	24.294	0.0465166	0.00136002	0.0605023
GOTERM_BP_DIRECT	GO:0007088~regulation of mitotic nuclear division	6	1.94805	4.58591e-05	4.33857	MKI67, NEK2, KIF20B, FBXO5, PKMYT1, CDC25C	288	24	16792	14.5764	0.0571411	0.00163307	0.0747297
GOTERM_BP_DIRECT	GO:0051726~regulation of cell cycle	11	3.57143	5.34354e-05	4.27217	CCNB1, CCNB2, DTL, PLK1, FOXM1, PRR11, CENPF, PKMYT1, CDC25C, MYBL2, CDC25A	288	124	16792	5.17227	0.066262	0.00185124	0.0870705
GOTERM_BP_DIRECT	GO:0031145~anaphase-promoting complex-dependent catabolic process	9	2.92208	6.02582e-05	4.21998	CCNB1, CDK1, MAD2L1, PLK1, BUB1B, AURKA, CDC20, AURKB, UBE2C	288	79	16792	6.64241	0.0744004	0.0020325	0.0981829
GOTERM_BP_DIRECT	GO:0000278~mitotic cell cycle	7	2.27273	6.43254e-05	4.19162	XRCC2, NUDT15, RRM1, CENPF, KIF18B, CENPW, CENPE	288	41	16792	9.95461	0.0792182	0.00211397	0.104807
GOTERM_BP_DIRECT	GO:0006310~DNA recombination	9	2.92208	8.58941e-05	4.06604	EXO1, RECQL4, XRCC3, BLM, NSMCE4A, PIF1, RAD54L, BRCA1, RAD51	288	83	16792	6.32229	0.104351	0.00275138	0.139926
GOTERM_BP_DIRECT	GO:0007049~cell cycle	14	4.54545	9.53771e-05	4.02056	GMNN, FOXM1, NASP, AURKA, CDC20, AURKB, MCM2, CDKN3, BRCA1, ESCO2, UHRF1, HJURP, CHAF1A, CHAF1B	288	217	16792	3.76165	0.115183	0.0029803	0.155363
GOTERM_BP_DIRECT	GO:0000910~cytokinesis	7	2.27273	0.00015883	3.79907	KIF23, PRC1, PLK1, BRCA2, BIRC5, ESPL1, KIF20A	288	48	16792	8.50289	0.18437	0.0048405	0.258597
GOTERM_BP_DIRECT	GO:0072711~cellular response to hydroxyurea	4	1.2987	0.000164353	3.78422	BLM, TIMELESS, DDX11, RAD51	288	7	16792	33.3175	0.190131	0.00489224	0.267579
GOTERM_BP_DIRECT	GO:0010212~response to ionizing radiation	7	2.27273	0.000178424	3.74855	XRCC3, XRCC2, TICRR, RRM1, DNMT3B, RAD54L, BRCA1	288	49	16792	8.32937	0.204623	0.00518964	0.290457
GOTERM_BP_DIRECT	GO:0051983~regulation of chromosome segregation	4	1.2987	0.00025964	3.58563	KIF2C, MKI67, BUB1, AURKB	288	8	16792	29.1528	0.283345	0.00737624	0.422404
GOTERM_BP_DIRECT	GO:0000076~DNA replication checkpoint	4	1.2987	0.00025964	3.58563	CDC6, DNA2, CDC45, CDT1	288	8	16792	29.1528	0.283345	0.00737624	0.422404
GOTERM_BP_DIRECT	GO:0051437~positive regulation of ubiquitin-protein ligase activity involved in regulation of mitotic cell cycle transition	8	2.5974	0.000316248	3.49997	CCNB1, CDK1, MAD2L1, PLK1, FBXO5, BUB1B, CDC20, UBE2C	288	76	16792	6.13743	0.333563	0.00878315	0.514276
GOTERM_BP_DIRECT	GO:0008608~attachment of spindle microtubules to kinetochore	4	1.2987	0.000384539	3.41506	KNL1, SGO1, NDC80, AURKB	288	9	16792	25.9136	0.389488	0.0104442	0.625003
GOTERM_BP_DIRECT	GO:0030071~regulation of mitotic metaphase/anaphase transition	4	1.2987	0.000384539	3.41506	CDC6, PLK1, CENPE, UBE2C	288	9	16792	25.9136	0.389488	0.0104442	0.625003
GOTERM_BP_DIRECT	GO:0010165~response to X-ray	5	1.62338	0.000479416	3.31929	XRCC2, BLM, MSH2, BRCA2, RAD51	288	22	16792	13.2513	0.459488	0.0127357	0.778645
GOTERM_BP_DIRECT	GO:0006890~retrograde vesicle-mediated transport, Golgi to ER	8	2.5974	0.000504174	3.29742	KIF23, KIF22, KIF2C, KIF4A, KIF11, KIF15, KIF18A, CENPE	288	82	16792	5.68835	0.476395	0.0131177	0.818702
GOTERM_BP_DIRECT	GO:0001833~inner cell mass cell proliferation	4	1.2987	0.000969491	3.01346	GINS1, NCAPG2, GINS4, BRCA2	288	12	16792	19.4352	0.711904	0.024582	1.56872
GOTERM_BP_DIRECT	GO:0019886~antigen processing and presentation of exogenous peptide antigen via MHC class II	8	2.5974	0.00100541	2.99766	KIF23, KIF22, KIF2C, KIF4A, KIF11, KIF15, KIF18A, CENPE	288	92	16792	5.07005	0.724892	0.0249882	1.62639
GOTERM_BP_DIRECT	GO:0042787~protein ubiquitination involved in ubiquitin-dependent protein catabolic process	10	3.24675	0.00128219	2.89205	CCNB1, CDK1, UHRF1, MAD2L1, PLK1, BUB1B, AURKA, CDC20, AURKB, UBE2C	288	153	16792	3.81082	0.807201	0.0311601	2.06975
GOTERM_BP_DIRECT	GO:0051436~negative regulation of ubiquitin-protein ligase activity involved in mitotic cell cycle	7	2.27273	0.00133597	2.8742	CCNB1, CDK1, MAD2L1, FBXO5, BUB1B, CDC20, UBE2C	288	71	16792	5.74844	0.820072	0.0318442	2.15568
GOTERM_BP_DIRECT	GO:0007131~reciprocal meiotic recombination	5	1.62338	0.00161326	2.7923	XRCC3, XRCC2, MSH2, RAD51, TRIP13	288	30	16792	9.71759	0.874001	0.0376344	2.5976
GOTERM_BP_DIRECT	GO:0043137~DNA replication, removal of RNA primer	3	0.974026	0.00170743	2.76766	DNA2, RNASEH2A, FEN1	288	4	16792	43.7292	0.888363	0.0390795	2.74725
GOTERM_BP_DIRECT	GO:0000729~DNA double-strand break processing	4	1.2987	0.00193034	2.71437	DNA2, BLM, BRCA1, BARD1	288	15	16792	15.5481	0.916175	0.0433028	3.10065
GOTERM_BP_DIRECT	GO:0007095~mitotic G2 DNA damage checkpoint	4	1.2987	0.00193034	2.71437	CDK1, BLM, FANCI, CCNA2	288	15	16792	15.5481	0.916175	0.0433028	3.10065
GOTERM_BP_DIRECT	GO:0007093~mitotic cell cycle checkpoint	5	1.62338	0.00206097	2.68593	MAD2L1, ZWINT, BUB1, TTK, BUB1B	288	32	16792	9.11024	0.929133	0.0453761	3.30718
GOTERM_BP_DIRECT	GO:0000727~double-strand break repair via break-induced replication	3	0.974026	0.0028136	2.55074	GINS2, CDC45, GINS4	288	5	16792	34.9833	0.973081	0.0604239	4.48909
GOTERM_BP_DIRECT	GO:0006284~base-excision repair	5	1.62338	0.002883	2.54016	RECQL4, DNA2, NEIL3, POLQ, FEN1	288	35	16792	8.32937	0.975381	0.0608532	4.59738
GOTERM_BP_DIRECT	GO:0090307~mitotic spindle assembly	5	1.62338	0.00320037	2.4948	KIF11, NEK2, TPX2, BIRC5, MYBL2	288	36	16792	8.09799	0.983636	0.066248	5.09119
GOTERM_BP_DIRECT	GO:0001556~oocyte maturation	4	1.2987	0.00333317	2.47714	CCNB1, FBXO5, BRCA2, TRIP13	288	18	16792	12.9568	0.986207	0.0678141	5.29709
GOTERM_BP_DIRECT	GO:0032467~positive regulation of cytokinesis	5	1.62338	0.00354076	2.4509	KIF23, KIF14, CDC6, KIF20B, AURKB	288	37	16792	7.87913	0.989442	0.0707717	5.61811
GOTERM_BP_DIRECT	GO:0051276~chromosome organization	4	1.2987	0.00390855	2.40798	CDCA8, CENPW, RAD54L, SMC4	288	19	16792	12.2749	0.993425	0.0766564	6.18439
GOTERM_BP_DIRECT	GO:0072719~cellular response to cisplatin	3	0.974026	0.00417283	2.37957	TIMELESS, DDX11, RAD51	288	6	16792	29.1528	0.995322	0.08041	6.58933
GOTERM_BP_DIRECT	GO:0031536~positive regulation of exit from mitosis	3	0.974026	0.00417283	2.37957	BIRC5, UBE2C, CDCA5	288	6	16792	29.1528	0.995322	0.08041	6.58933
GOTERM_BP_DIRECT	GO:0031572~G2 DNA damage checkpoint	4	1.2987	0.00454073	2.34287	CLSPN, DTL, PLK1, BRCA1	288	20	16792	11.6611	0.997088	0.0859144	7.15028
GOTERM_BP_DIRECT	GO:1900182~positive regulation of protein localization to nucleus	4	1.2987	0.00523126	2.28139	CDK1, PLK1, NGFR, GTSE1	288	21	16792	11.1058	0.998805	0.0969338	8.19465
GOTERM_BP_DIRECT	GO:1900264~positive regulation of DNA-directed DNA polymerase activity	3	0.974026	0.00577623	2.23836	RFC5, RFC4, DSCC1	288	7	16792	24.9881	0.999408	0.105	9.01108
GOTERM_BP_DIRECT	GO:0042148~strand invasion	3	0.974026	0.00577623	2.23836	XRCC3, XRCC2, RAD51	288	7	16792	24.9881	0.999408	0.105	9.01108
GOTERM_BP_DIRECT	GO:0090267~positive regulation of mitotic cell cycle spindle assembly checkpoint	3	0.974026	0.00577623	2.23836	XRCC3, MAD2L1, NDC80	288	7	16792	24.9881	0.999408	0.105	9.01108
GOTERM_BP_DIRECT	GO:0042493~response to drug	13	4.22078	0.00623927	2.20487	CDK1, HMGB2, SLC8A1, OXTR, CENPF, RAD54L, PFAS, RAD51, CCNB1, BLMH, MCM7, FABP3, DNMT3B	288	304	16792	2.49333	0.999674	0.111383	9.69941
GOTERM_BP_DIRECT	GO:0060236~regulation of mitotic spindle organization	3	0.974026	0.00761509	2.11832	PSRC1, TPX2, TACC3	288	8	16792	21.8646	0.999945	0.132499	11.7159
GOTERM_BP_DIRECT	GO:0051315~attachment of mitotic spindle microtubules to kinetochore	3	0.974026	0.00761509	2.11832	KIF2C, CENPE, NDC80	288	8	16792	21.8646	0.999945	0.132499	11.7159
GOTERM_BP_DIRECT	GO:2000781~positive regulation of double-strand break repair	3	0.974026	0.00761509	2.11832	TIMELESS, DDX11, FOXM1	288	8	16792	21.8646	0.999945	0.132499	11.7159
GOTERM_BP_DIRECT	GO:0051256~mitotic spindle midzone assembly	3	0.974026	0.00761509	2.11832	KIF23, KIF4A, AURKB	288	8	16792	21.8646	0.999945	0.132499	11.7159
GOTERM_BP_DIRECT	GO:0007126~meiotic nuclear division	4	1.2987	0.00766645	2.11541	XRCC2, MKI67, RAD54L, RAD51	288	24	16792	9.71759	0.999949	0.13156	11.7904
GOTERM_BP_DIRECT	GO:0001578~microtubule bundle formation	4	1.2987	0.00860329	2.06534	PRC1, PLK1, PSRC1, KIF20A	288	25	16792	9.32889	0.999985	0.144559	13.1381
GOTERM_BP_DIRECT	GO:0002040~sprouting angiogenesis	4	1.2987	0.00860329	2.06534	E2F8, CCBE1, LEF1, LOXL2	288	25	16792	9.32889	0.999985	0.144559	13.1381
GOTERM_BP_DIRECT	GO:0071897~DNA biosynthetic process	4	1.2987	0.00960435	2.01753	CENPF, POLA2, POLQ, TK1	288	26	16792	8.97009	0.999996	0.157997	14.5569
GOTERM_BP_DIRECT	GO:1904668~positive regulation of ubiquitin protein ligase activity	3	0.974026	0.00968096	2.01408	PLK1, CDC20, UBE2C	288	9	16792	19.4352	0.999996	0.157157	14.6645
GOTERM_BP_DIRECT	GO:0000733~DNA strand renaturation	3	0.974026	0.00968096	2.01408	RECQL4, BLM, RAD54L	288	9	16792	19.4352	0.999996	0.157157	14.6645
GOTERM_BP_DIRECT	GO:0006139~nucleobase-containing compound metabolic process	5	1.62338	0.009685	2.0139	SLC29A1, DDX11, BRIP1, TK1, DUT	288	49	16792	5.94955	0.999996	0.155268	14.6702
GOTERM_BP_DIRECT	GO:0031297~replication fork processing	4	1.2987	0.0106705	1.97182	BLM, DDX11, EME1, RAD51	288	27	16792	8.63786	0.999999	0.167662	16.0439
GOTERM_BP_DIRECT	GO:0045931~positive regulation of mitotic cell cycle	4	1.2987	0.0118023	1.92803	CCNB1, CDK1, BRCA2, BIRC5	288	28	16792	8.32937	1	0.181619	17.596
GOTERM_BP_DIRECT	GO:0006461~protein complex assembly	7	2.27273	0.0146882	1.83303	CCNB1, CDK1, GMNN, CHAF1A, FANCA, CHAF1B, FANCC	288	116	16792	3.51844	1	0.218512	21.4324
GOTERM_BP_DIRECT	GO:0016925~protein sumoylation	7	2.27273	0.0152675	1.81623	CDCA8, BLM, NSMCE4A, BIRC5, AURKB, TOP2A, BRCA1	288	117	16792	3.48837	1	0.223584	22.182
GOTERM_BP_DIRECT	GO:0021987~cerebral cortex development	5	1.62338	0.0153065	1.81513	KIF14, WDR62, CNTNAP2, TACC3, ASPM	288	56	16792	5.20585	1	0.221594	22.2322
GOTERM_BP_DIRECT	GO:0006335~DNA replication-dependent nucleosome assembly	4	1.2987	0.016999	1.76958	NASP, ASF1B, CHAF1A, CHAF1B	288	32	16792	7.28819	1	0.240402	24.3828
GOTERM_BP_DIRECT	GO:0001837~epithelial to mesenchymal transition	4	1.2987	0.0200043	1.69888	FAM83D, LEF1, LOXL3, LOXL2	288	34	16792	6.85948	1	0.273902	28.0644
GOTERM_BP_DIRECT	GO:0006312~mitotic recombination	3	0.974026	0.0200529	1.69782	XRCC2, TOP2A, RAD51	288	13	16792	13.4551	1	0.271628	28.1226
GOTERM_BP_DIRECT	GO:0006977~DNA damage response, signal transduction by p53 class mediator resulting in cell cycle arrest	5	1.62338	0.0214835	1.66789	CCNB1, CDK1, AURKA, CDC25C, GTSE1	288	62	16792	4.70206	1	0.285168	29.8142
GOTERM_BP_DIRECT	GO:0008584~male gonad development	6	1.94805	0.0225435	1.64698	HMGB2, MSH2, NASP, RRM1, FANCA, ASPM	288	94	16792	3.72163	1	0.294089	31.0433
GOTERM_BP_DIRECT	GO:0042769~DNA damage response, detection of DNA damage	4	1.2987	0.0232829	1.63296	RFC5, RFC4, DTL, USP1	288	36	16792	6.4784	1	0.299241	31.8888
GOTERM_BP_DIRECT	GO:0006468~protein phosphorylation	15	4.87013	0.0255213	1.5931	PDK1, NEK2, PKMYT1, BIRC5, AURKA, PBK, AURKB, CAMKK1, PLK4, PKN3, CAMK4, PLK1, BUB1, BUB1B, MYLK	288	456	16792	1.91795	1	0.320016	34.3892
GOTERM_BP_DIRECT	GO:0007099~centriole replication	3	0.974026	0.0298323	1.52531	SASS6, PLK4, WDR62	288	16	16792	10.9323	1	0.360224	38.9639
GOTERM_BP_DIRECT	GO:0016446~somatic hypermutation of immunoglobulin genes	3	0.974026	0.0298323	1.52531	EXO1, MSH2, POLQ	288	16	16792	10.9323	1	0.360224	38.9639
GOTERM_BP_DIRECT	GO:0006978~DNA damage response, signal transduction by p53 class mediator resulting in transcription of p21 class mediator	3	0.974026	0.0298323	1.52531	FOXM1, BRCA2, BRCA1	288	16	16792	10.9323	1	0.360224	38.9639
GOTERM_BP_DIRECT	GO:0021537~telencephalon development	3	0.974026	0.0334349	1.4758	SLC8A1, OXTR, NRGN	288	17	16792	10.2892	1	0.390917	42.5554
GOTERM_BP_DIRECT	GO:0000022~mitotic spindle elongation	2	0.649351	0.0338918	1.46991	KIF23, PRC1	288	2	16792	58.3056	1	0.391675	42.9965
GOTERM_BP_DIRECT	GO:0044806~G-quadruplex DNA unwinding	2	0.649351	0.0338918	1.46991	DDX11, PIF1	288	2	16792	58.3056	1	0.391675	42.9965
GOTERM_BP_DIRECT	GO:1990426~mitotic recombination-dependent replication fork processing	2	0.649351	0.0338918	1.46991	BRCA2, RAD51	288	2	16792	58.3056	1	0.391675	42.9965
GOTERM_BP_DIRECT	GO:1904976~cellular response to bleomycin	2	0.649351	0.0338918	1.46991	TIMELESS, DDX11	288	2	16792	58.3056	1	0.391675	42.9965
GOTERM_BP_DIRECT	GO:0021873~forebrain neuroblast division	2	0.649351	0.0338918	1.46991	LEF1, ASPM	288	2	16792	58.3056	1	0.391675	42.9965
GOTERM_BP_DIRECT	GO:0007057~spindle assembly involved in female meiosis I	2	0.649351	0.0338918	1.46991	FBXO5, AURKA	288	2	16792	58.3056	1	0.391675	42.9965
GOTERM_BP_DIRECT	GO:0071539~protein localization to centrosome	3	0.974026	0.0371976	1.42948	STIL, SPAG5, AURKA	288	18	16792	9.71759	1	0.417477	46.0942
GOTERM_BP_DIRECT	GO:0007077~mitotic nuclear envelope disassembly	4	1.2987	0.0391195	1.40761	CCNB1, CDK1, CCNB2, PLK1	288	44	16792	5.30051	1	0.430285	47.8217
GOTERM_BP_DIRECT	GO:0051298~centrosome duplication	3	0.974026	0.041114	1.38601	STIL, SASS6, BRCA2	288	19	16792	9.20614	1	0.443162	49.5594
GOTERM_BP_DIRECT	GO:0042276~error-prone translesion synthesis	3	0.974026	0.041114	1.38601	RFC5, RFC4, POLE2	288	19	16792	9.20614	1	0.443162	49.5594
GOTERM_BP_DIRECT	GO:0071173~spindle assembly checkpoint	2	0.649351	0.050406	1.29752	KNL1, BUB1	288	3	16792	38.8704	1	0.510085	56.963
GOTERM_BP_DIRECT	GO:0051383~kinetochore organization	2	0.649351	0.050406	1.29752	CENPH, SMC4	288	3	16792	38.8704	1	0.510085	56.963
GOTERM_BP_DIRECT	GO:0034421~post-translational protein acetylation	2	0.649351	0.050406	1.29752	ESCO2, DSCC1	288	3	16792	38.8704	1	0.510085	56.963
GOTERM_BP_DIRECT	GO:0009263~deoxyribonucleotide biosynthetic process	2	0.649351	0.050406	1.29752	RRM2, RRM1	288	3	16792	38.8704	1	0.510085	56.963
GOTERM_BP_DIRECT	GO:2000348~regulation of CD40 signaling pathway	2	0.649351	0.050406	1.29752	FANCD2, FANCA	288	3	16792	38.8704	1	0.510085	56.963
GOTERM_BP_DIRECT	GO:0071345~cellular response to cytokine stimulus	3	0.974026	0.0537227	1.26984	LEF1, DPYSL3, ITGA4	288	22	16792	7.95076	1	0.529373	59.349
GOTERM_BP_DIRECT	GO:0018105~peptidyl-serine phosphorylation	6	1.94805	0.0634414	1.19763	CLSPN, CDK1, CAMK4, PKN3, PLK1, TTK	288	125	16792	2.79867	1	0.587359	65.6453
GOTERM_BP_DIRECT	GO:0048146~positive regulation of fibroblast proliferation	4	1.2987	0.0648109	1.18835	CCNB1, CDC6, FBLN1, CCNA2	288	54	16792	4.31893	1	0.591603	66.4552
GOTERM_BP_DIRECT	GO:0031577~spindle checkpoint	2	0.649351	0.0666389	1.17627	BIRC5, AURKB	288	4	16792	29.1528	1	0.598345	67.5082
GOTERM_BP_DIRECT	GO:0045876~positive regulation of sister chromatid cohesion	2	0.649351	0.0666389	1.17627	DDX11, FEN1	288	4	16792	29.1528	1	0.598345	67.5082
GOTERM_BP_DIRECT	GO:0045589~regulation of regulatory T cell differentiation	2	0.649351	0.0666389	1.17627	FANCD2, FANCA	288	4	16792	29.1528	1	0.598345	67.5082
GOTERM_BP_DIRECT	GO:0046602~regulation of mitotic centrosome separation	2	0.649351	0.0666389	1.17627	KIF11, NEK2	288	4	16792	29.1528	1	0.598345	67.5082
GOTERM_BP_DIRECT	GO:0045132~meiotic chromosome segregation	2	0.649351	0.0666389	1.17627	SGO1, SMC4	288	4	16792	29.1528	1	0.598345	67.5082
GOTERM_BP_DIRECT	GO:0002175~protein localization to paranode region of axon	2	0.649351	0.0666389	1.17627	CNTNAP1, UGT8	288	4	16792	29.1528	1	0.598345	67.5082
GOTERM_BP_DIRECT	GO:0007091~metaphase/anaphase transition of mitotic cell cycle	2	0.649351	0.0666389	1.17627	BUB1B, TACC3	288	4	16792	29.1528	1	0.598345	67.5082
GOTERM_BP_DIRECT	GO:0000707~meiotic DNA recombinase assembly	2	0.649351	0.0666389	1.17627	XRCC3, XRCC2	288	4	16792	29.1528	1	0.598345	67.5082
GOTERM_BP_DIRECT	GO:0072757~cellular response to camptothecin	2	0.649351	0.0666389	1.17627	BLM, RAD51	288	4	16792	29.1528	1	0.598345	67.5082
GOTERM_BP_DIRECT	GO:0040001~establishment of mitotic spindle localization	2	0.649351	0.0666389	1.17627	NUSAP1, ESPL1	288	4	16792	29.1528	1	0.598345	67.5082
GOTERM_BP_DIRECT	GO:0007079~mitotic chromosome movement towards spindle pole	2	0.649351	0.0666389	1.17627	DLGAP5, CENPE	288	4	16792	29.1528	1	0.598345	67.5082
GOTERM_BP_DIRECT	GO:0016321~female meiosis chromosome segregation	2	0.649351	0.0666389	1.17627	PLK1, TTK	288	4	16792	29.1528	1	0.598345	67.5082
GOTERM_BP_DIRECT	GO:0006259~DNA metabolic process	3	0.974026	0.0723213	1.14073	MKI67, IGFBP4, TK1	288	26	16792	6.72756	1	0.625739	70.5869
GOTERM_BP_DIRECT	GO:0048477~oogenesis	3	0.974026	0.0822881	1.08466	PAQR8, ASPM, TRIP13	288	28	16792	6.24702	1	0.671383	75.3357
GOTERM_BP_DIRECT	GO:0051304~chromosome separation	2	0.649351	0.0825952	1.08305	TTK, NCAPD2	288	5	16792	23.3222	1	0.66913	75.4699
GOTERM_BP_DIRECT	GO:0016202~regulation of striated muscle tissue development	2	0.649351	0.0825952	1.08305	CENPF, LEF1	288	5	16792	23.3222	1	0.66913	75.4699
GOTERM_BP_DIRECT	GO:0031052~chromosome breakage	2	0.649351	0.0825952	1.08305	BRCA2, BRCA1	288	5	16792	23.3222	1	0.66913	75.4699
GOTERM_BP_DIRECT	GO:0007100~mitotic centrosome separation	2	0.649351	0.0825952	1.08305	KIF11, AURKA	288	5	16792	23.3222	1	0.66913	75.4699
GOTERM_BP_DIRECT	GO:0030174~regulation of DNA-dependent DNA replication initiation	2	0.649351	0.0825952	1.08305	TICRR, CDT1	288	5	16792	23.3222	1	0.66913	75.4699
GOTERM_BP_DIRECT	GO:0010032~meiotic chromosome condensation	2	0.649351	0.0825952	1.08305	SMC4, NCAPD2	288	5	16792	23.3222	1	0.66913	75.4699
GOTERM_BP_DIRECT	GO:0000212~meiotic spindle organization	2	0.649351	0.0825952	1.08305	AURKA, ESPL1	288	5	16792	23.3222	1	0.66913	75.4699
GOTERM_BP_DIRECT	GO:1902749~regulation of cell cycle G2/M phase transition	2	0.649351	0.0825952	1.08305	PLK1, GTSE1	288	5	16792	23.3222	1	0.66913	75.4699
GOTERM_BP_DIRECT	GO:2000042~negative regulation of double-strand break repair via homologous recombination	2	0.649351	0.0825952	1.08305	PARPBP, POLQ	288	5	16792	23.3222	1	0.66913	75.4699
GOTERM_BP_DIRECT	GO:0045910~negative regulation of DNA recombination	2	0.649351	0.0825952	1.08305	BLM, MSH2	288	5	16792	23.3222	1	0.66913	75.4699
GOTERM_BP_DIRECT	GO:0007050~cell cycle arrest	6	1.94805	0.0945259	1.02445	CDKN2C, MSH2, KIF20B, DDIAS, CDKN3, BARD1	288	141	16792	2.48109	1	0.716732	80.1835
GOTERM_BP_DIRECT	GO:0042127~regulation of cell proliferation	7	2.27273	0.0979556	1.00897	CDCA7, TIMELESS, FOXM1, TNC, NGFR, FANCA, BRCA1	288	185	16792	2.20616	1	0.726575	81.3722
GOTERM_BP_DIRECT	GO:0071479~cellular response to ionizing radiation	3	0.974026	0.0979594	1.00895	RAD51AP1, BLM, RAD51	288	31	16792	5.64247	1	0.723126	81.3735
GOTERM_BP_DIRECT	GO:0010332~response to gamma radiation	3	0.974026	0.0979594	1.00895	XRCC2, FANCD2, BRCA2	288	31	16792	5.64247	1	0.723126	81.3735
GOTERM_BP_DIRECT	GO:0010216~maintenance of DNA methylation	2	0.649351	0.0982796	1.00754	UHRF1, HELLS	288	6	16792	19.4352	1	0.720911	81.481
GOTERM_BP_DIRECT	GO:0048478~replication fork protection	2	0.649351	0.0982796	1.00754	BLM, BRCA2	288	6	16792	19.4352	1	0.720911	81.481
GOTERM_BP_DIRECT	GO:0045143~homologous chromosome segregation	2	0.649351	0.0982796	1.00754	PLK1, ESPL1	288	6	16792	19.4352	1	0.720911	81.481
GOTERM_BP_DIRECT	GO:0007098~centrosome cycle	2	0.649351	0.0982796	1.00754	CDK1, BRCA1	288	6	16792	19.4352	1	0.720911	81.481
GOTERM_BP_DIRECT	GO:0051573~negative regulation of histone H3-K9 methylation	2	0.649351	0.0982796	1.00754	DNMT3B, BRCA1	288	6	16792	19.4352	1	0.720911	81.481
GOTERM_BP_DIRECT	GO:0071168~protein localization to chromatin	2	0.649351	0.0982796	1.00754	PLK1, ESCO2	288	6	16792	19.4352	1	0.720911	81.481
GOTERM_BP_DIRECT	GO:0032873~negative regulation of stress-activated MAPK cascade	2	0.649351	0.0982796	1.00754	FOXM1, PBK	288	6	16792	19.4352	1	0.720911	81.481
GOTERM_BP_DIRECT	GO:0031442~positive regulation of mRNA 3'-end processing	2	0.649351	0.0982796	1.00754	CCNB1, LEO1	288	6	16792	19.4352	1	0.720911	81.481
GOTERM_BP_DIRECT	GO:0045842~positive regulation of mitotic metaphase/anaphase transition	2	0.649351	0.0982796	1.00754	DLGAP5, ESPL1	288	6	16792	19.4352	1	0.720911	81.481

## Sheet: GO_CPSF_up
Supplementary Data 2. List of CPSF Core Targets from RNA-seq (4 sheets total in this file). Sheet #4: GO terms associated with the genes upregulated in CPSF CRISPRi and RNAi
	Term	Count	%	Pvalue (modified Fisher exact test, one-sided)	minusLog10pValue	Genes	List Total	Pop Hits	Pop Total	Fold Enrichment	Bonferroni	Benjamini	FDR
GOTERM_BP_DIRECT	GO:0031424~keratinization	9	2.24439	1.5674e-06	5.80482	SPRR1A, SPRR2D, KRT16, SPRR1B, SPRR2A, CNFN, TGM1, IVL, ABCA12	293	48	16792	10.7457	0.00222324	0.00222324	0.002587
GOTERM_BP_DIRECT	GO:0030216~keratinocyte differentiation	10	2.49377	6.60328e-06	5.18024	TXNIP, CRCT1, SPRR1A, SPRR2D, KRT16, SPRR1B, SPRR2A, TGM1, IVL, SCEL	293	76	16792	7.54087	0.00933286	0.00467737	0.0108983
GOTERM_BP_DIRECT	GO:0008544~epidermis development	9	2.24439	0.000114673	3.94054	SPRR1A, SPRR2D, KRT16, SPRR1B, SPRR2A, KRT15, EDA2R, GRHL3, SCEL	293	85	16792	6.06818	0.150277	0.0528348	0.189102
GOTERM_BP_DIRECT	GO:0018149~peptide cross-linking	7	1.74564	0.000219423	3.65872	CRCT1, SPRR1A, SPRR2D, SPRR1B, SPRR2A, TGM1, IVL	293	50	16792	8.02348	0.267736	0.0749465	0.361546
GOTERM_BP_DIRECT	GO:0061436~establishment of skin barrier	5	1.24688	0.000226106	3.64569	CLDN4, KRT16, CLDN1, GRHL3, ABCA12	293	18	16792	15.9196	0.274654	0.0622027	0.372539
GOTERM_BP_DIRECT	GO:0031670~cellular response to nutrient	3	0.74813	0.00176683	2.7528	PDK2, CDKN2B, HMOX1	293	4	16792	42.9829	0.918823	0.34198	2.87659
GOTERM_BP_DIRECT	GO:0006885~regulation of pH	4	0.997506	0.00246399	2.60836	SLC26A4, PDK2, RHCG, ATP12A	293	16	16792	14.3276	0.969898	0.393745	3.99009
GOTERM_BP_DIRECT	GO:0010951~negative regulation of endopeptidase activity	8	1.99501	0.00523955	2.28071	SERPINE1, SERPINB10, SLPI, SERPING1, PCSK1N, SERPINI1, TIMP2, A2ML1	293	121	16792	3.78913	0.999424	0.606418	8.30544
GOTERM_BP_DIRECT	GO:0016338~calcium-independent cell-cell adhesion via plasma membrane cell-adhesion molecules	4	0.997506	0.00548838	2.26056	CLDN7, CLDN4, CLDN1, CLDN15	293	21	16792	10.9163	0.999596	0.580348	8.68329
GOTERM_BP_DIRECT	GO:0033629~negative regulation of cell adhesion mediated by integrin	3	0.74813	0.00787378	2.10382	MUC1, CYP1B1, SERPINE1	293	8	16792	21.4915	0.999987	0.674536	12.232
GOTERM_BP_DIRECT	GO:0071493~cellular response to UV-B	3	0.74813	0.00787378	2.10382	HYAL1, CDKN1A, HYAL3	293	8	16792	21.4915	0.999987	0.674536	12.232
GOTERM_BP_DIRECT	GO:0009308~amine metabolic process	3	0.74813	0.00787378	2.10382	CYP1A1, AOC2, AOC3	293	8	16792	21.4915	0.999987	0.674536	12.232
GOTERM_BP_DIRECT	GO:0008285~negative regulation of cell proliferation	15	3.74065	0.00973109	2.01184	CYP1B1, NDN, PTGS2, TIMP2, MXD4, LIF, CGREF1, CDKN1A, CDKN2B, ALOX15B, PTGES, ADAMTS1, WNT9A, TP53INP1, TOB1	293	396	16792	2.17086	0.999999	0.717011	14.9049
GOTERM_BP_DIRECT	GO:0001525~angiogenesis	10	2.49377	0.0162857	1.78819	SAT1, CYP1B1, PTGS2, LEPR, HMOX1, SERPINE1, EPHB3, TNFAIP2, GJA5, ANGPTL4	293	223	16792	2.56998	1	0.856728	23.7393
GOTERM_BP_DIRECT	GO:0046677~response to antibiotic	4	0.997506	0.0177921	1.74977	HYAL1, HYAL3, CYP1A1, AOC3	293	32	16792	7.16382	1	0.859274	25.644
GOTERM_BP_DIRECT	GO:0051592~response to calcium ion	5	1.24688	0.0182283	1.73925	TXNIP, TNNT2, CCND1, PTGES, CAPN3	293	58	16792	4.94057	1	0.845248	26.1872
GOTERM_BP_DIRECT	GO:0007517~muscle organ development	6	1.49626	0.0195025	1.70991	NEB, CRYAB, MRAS, VAMP5, HBEGF, CAPN3	293	89	16792	3.86363	1	0.845023	27.7526
GOTERM_BP_DIRECT	GO:0046685~response to arsenic-containing substance	3	0.74813	0.0207138	1.68374	CDKN1A, CYP1A1, ABCC2	293	13	16792	13.2255	1	0.843962	29.2116
GOTERM_BP_DIRECT	GO:0009968~negative regulation of signal transduction	4	0.997506	0.0209285	1.67926	PTK6, RGS18, INPP5D, SRMS	293	34	16792	6.74242	1	0.829104	29.4674
GOTERM_BP_DIRECT	GO:0006950~response to stress	5	1.24688	0.0215392	1.66677	CGREF1, TP53TG1, NDRG4, SQSTM1, TP53INP1	293	61	16792	4.69759	1	0.820534	30.19
GOTERM_BP_DIRECT	GO:0006937~regulation of muscle contraction	3	0.74813	0.0238922	1.62174	TNNT2, MYL5, MYL9	293	14	16792	12.2808	1	0.835904	32.9098
GOTERM_BP_DIRECT	GO:0051453~regulation of intracellular pH	4	0.997506	0.0243483	1.61353	SLC26A4, SLC26A7, SLC4A8, SLC4A5	293	36	16792	6.36784	1	0.826247	33.4254
GOTERM_BP_DIRECT	GO:0043627~response to estrogen	5	1.24688	0.0264921	1.57688	KRT19, CCND1, HMOX1, ABCC2, CD24	293	65	16792	4.40851	1	0.837248	35.7991
GOTERM_BP_DIRECT	GO:0001666~response to hypoxia	8	1.99501	0.0307697	1.51188	MUC1, CYP1A1, CRYAB, HMOX1, ABAT, CYGB, CD24, ANGPTL4	293	172	16792	2.66561	1	0.866978	40.3
GOTERM_BP_DIRECT	GO:0015698~inorganic anion transport	3	0.74813	0.0307976	1.51148	SLC26A4, SLC4A8, SLC4A5	293	16	16792	10.7457	1	0.855042	40.3283
GOTERM_BP_DIRECT	GO:0006821~chloride transport	4	0.997506	0.0320358	1.49436	FXYD3, CLIC3, SLC26A7, WNK4	293	40	16792	5.73106	1	0.85434	41.5742
GOTERM_BP_DIRECT	GO:0006954~inflammatory response	13	3.2419	0.0334126	1.47609	HYAL1, HYAL3, PTGS2, CXCL5, CXCL3, CXCR1, TLR9, TNFRSF10C, KRT16, ITGB6, BMPR1B, HDAC9, AOC3	293	379	16792	1.9658	1	0.854891	42.9308
GOTERM_BP_DIRECT	GO:0043065~positive regulation of apoptotic process	11	2.74314	0.0375622	1.42525	TXNIP, MOAP1, CYP1B1, TIAM2, NUPR1, PTGS2, TRPV1, SQSTM1, HMOX1, INPP5D, CLIP3	293	300	16792	2.10139	1	0.876436	46.8428
GOTERM_BP_DIRECT	GO:0008202~steroid metabolic process	4	0.997506	0.0385359	1.41413	CYP1B1, CYP1A1, SULT1B1, SULT2B1	293	43	16792	5.33122	1	0.873408	47.7235
GOTERM_BP_DIRECT	GO:0015701~bicarbonate transport	4	0.997506	0.0408405	1.38891	SLC26A4, SLC26A7, SLC4A8, SLC4A5	293	44	16792	5.21005	1	0.879328	49.7536
GOTERM_BP_DIRECT	GO:0042127~regulation of cell proliferation	8	1.99501	0.0430804	1.36572	TXNIP, SAT1, TNFRSF10C, TRNP1, CXCL3, PTK6, TBX19, SRMS	293	185	16792	2.4783	1	0.884241	51.6557
GOTERM_BP_DIRECT	GO:0043647~inositol phosphate metabolic process	4	0.997506	0.0481602	1.31731	PLCB4, INPP4B, INPP5D, ITPKC	293	47	16792	4.8775	1	0.903316	55.7216
GOTERM_BP_DIRECT	GO:0035556~intracellular signal transduction	13	3.2419	0.0499666	1.30132	GPR155, PLEKHM1, DAPK1, PLCB4, TIAM2, MC1R, SQSTM1, HMOX1, WNK4, INPP5D, NEURL2, SHC2, SHC4	293	403	16792	1.84873	1	0.904435	57.0883
GOTERM_BP_DIRECT	GO:0009408~response to heat	4	0.997506	0.0507335	1.29471	TRPV3, ASIC3, ABCC2, TP53INP1	293	48	16792	4.77588	1	0.90078	57.6565
GOTERM_BP_DIRECT	GO:0048844~artery morphogenesis	3	0.74813	0.0509317	1.29301	NOTCH3, APOE, GJA5	293	21	16792	8.18723	1	0.894536	57.8022
GOTERM_BP_DIRECT	GO:0050968~detection of chemical stimulus involved in sensory perception of pain	2	0.498753	0.0512688	1.29015	TRPV1, ASIC3	293	3	16792	38.2071	1	0.888982	58.0489
GOTERM_BP_DIRECT	GO:0006576~cellular biogenic amine metabolic process	2	0.498753	0.0512688	1.29015	SULT1B1, MAOA	293	3	16792	38.2071	1	0.888982	58.0489
GOTERM_BP_DIRECT	GO:0000023~maltose metabolic process	2	0.498753	0.0512688	1.29015	MGAM, GAA	293	3	16792	38.2071	1	0.888982	58.0489
GOTERM_BP_DIRECT	GO:0007399~nervous system development	10	2.49377	0.0644104	1.19104	PCDH1, NDN, MAFB, AVIL, FGF11, DPYSL4, MBD5, L1CAM, SCN8A, CNTN3	293	287	16792	1.99688	1	0.932874	66.6759
GOTERM_BP_DIRECT	GO:0032496~response to lipopolysaccharide	7	1.74564	0.0670587	1.17354	TNFRSF10C, CYP1A1, CXCL5, PTGS2, PTGES, CXCL3, SLPI	293	164	16792	2.44618	1	0.935298	68.1991
GOTERM_BP_DIRECT	GO:0042904~9-cis-retinoic acid biosynthetic process	2	0.498753	0.0677695	1.16897	ALDH8A1, CYP1A1	293	4	16792	28.6553	1	0.932336	68.5966
GOTERM_BP_DIRECT	GO:0015705~iodide transport	2	0.498753	0.0677695	1.16897	SLC26A4, TG	293	4	16792	28.6553	1	0.932336	68.5966
GOTERM_BP_DIRECT	GO:0006811~ion transport	6	1.49626	0.0709568	1.14901	SLC26A4, LCN2, SLC26A7, WNK4, TMC4, CLDN15	293	127	16792	2.70759	1	0.936092	70.3226
GOTERM_BP_DIRECT	GO:0030336~negative regulation of cell migration	5	1.24688	0.0838742	1.07637	CYP1B1, ALOX15B, KRT16, SERPINE1, TP53INP1	293	95	16792	3.01635	1	0.958812	76.4462
GOTERM_BP_DIRECT	GO:0042403~thyroid hormone metabolic process	2	0.498753	0.0839841	1.0758	TG, SULT1B1	293	5	16792	22.9242	1	0.955582	76.4928
GOTERM_BP_DIRECT	GO:0048661~positive regulation of smooth muscle cell proliferation	4	0.997506	0.0864926	1.06302	NOTCH3, PTGS2, HMOX1, HBEGF	293	60	16792	3.82071	1	0.956419	77.533
GOTERM_BP_DIRECT	GO:0016266~O-glycan processing	4	0.997506	0.0864926	1.06302	MUC1, MUC3A, MUC20, ST6GALNAC2	293	60	16792	3.82071	1	0.956419	77.533
GOTERM_BP_DIRECT	GO:0051260~protein homooligomerization	7	1.74564	0.088592	1.05261	SPTBN5, CRYAB, HMOX1, MUC20, CLDN1, KCTD11, ANGPTL4	293	177	16792	2.26652	1	0.956558	78.3702
GOTERM_BP_DIRECT	GO:0098656~anion transmembrane transport	3	0.74813	0.0953914	1.02049	SLC4A8, ABCC2, SLC4A5	293	30	16792	5.73106	1	0.963509	80.8849
GOTERM_BP_DIRECT	GO:0006508~proteolysis	14	3.49127	0.0983607	1.00718	CAPNS2, F8, MMP28, CAPN3, MMP10, PGPEP1, CTSO, KLK11, CTSD, ADAMTS1, KLK10, TLL2, PRSS22, CTSF	293	500	16792	1.6047	1	0.964618	81.8946
GOTERM_BP_DIRECT	GO:0090336~positive regulation of brown fat cell differentiation	2	0.498753	0.0999177	1.00036	PTGS2, METRNL	293	6	16792	19.1035	1	0.963913	82.4038
GOTERM_BP_DIRECT	GO:0042503~tyrosine phosphorylation of Stat3 protein	2	0.498753	0.0999177	1.00036	LIF, PTK6	293	6	16792	19.1035	1	0.963913	82.4038
GOTERM_BP_DIRECT	GO:0034382~chylomicron remnant clearance	2	0.498753	0.0999177	1.00036	APOE, LMF1	293	6	16792	19.1035	1	0.963913	82.4038
