# Supplementary material for: Epidermal progenitors suppress GRHL3-mediated differentiation through intronic polyadenylation promoted by CPSF-HNRNPA3 collaboration
Source: Nat Commun. 2021 Jan 19;12:448. doi: 10.1038/s41467-020-20674-3 (PMC7815847; doi:10.1038/s41467-020-20674-3)
Supplement: Supplementary file 7 — Supplementary Data 3 [file 41467_2020_20674_MOESM7_ESM.xlsx]

## Sheet: Sheet1
Supplementary Data 3. List of CPSF core targets with CPSF-dependent differential IpA
Gene Name	CPSFsi_RNAseq (log2foldchange)	CPSFsi_3'READS+ (log2foldchange)	KC DF_RNAseq (log2foldchange)	KC DF_3'READS+ (log2foldchange)		IpA Site Usage_in UD_KC
KIF14	-1.02	3.05161	-2.51838	1.80491		0.0340136
SHCBP1	-1.32	2.77621	-3.27523	2.33956		0.0467714
ALOX15B	1.70632	-2.92118	3.01886	-1.4628		0.25591
ATP12A	4.33113	-4.47768	6.33127	-4.21769		0.208333
CLSPN	-1.05	-1.24015	-5.06929	-5.47527		0.107429
ENDOV	2.0135	-1.14693	2.47917	-2.8768		0.328345
GAA	1.76076	-1.70923	3.1947	-2.58209		0.173684
GRHL3	1.54021	-1.30388	5.10637	-6.51176		0.487059
LEMD1	6.69487	-1.92271	8.1338	-4.1277		0.208222
LMF1	2.65784	-4.55233	1.99939	-2.29808		0.0977564
LYNX1	2.3234	-1.87447	6.87443	-4.06347		0.166667
PNLIPRP3	1.51441	-2.73436	4.44093	-1.73998		0.0789474
TMC4	1.59906	-1.92856	2.73597	-2.1963		0.144101
ZNF862	2.35432	-1.07771	1.61581	-6.51581		0.217926
