# Supplementary material for: Epidermal progenitors suppress GRHL3-mediated differentiation through intronic polyadenylation promoted by CPSF-HNRNPA3 collaboration
Source: Nat Commun. 2021 Jan 19;12:448. doi: 10.1038/s41467-020-20674-3 (PMC7815847; doi:10.1038/s41467-020-20674-3)
Supplement: Supplementary file 8 — Supplementary Data 4 [file 41467_2020_20674_MOESM8_ESM.xlsx]

## Sheet: HNRNPA3_Down
Supplementary Data 4. List of HNRNPA3 Targets from RNA-seq (4 sheets total in this file). Sheet #1 -- genes downregulated with HNRNPA3 knockdown
gene names	CTRL-shA	CTRL-shB	HNRNPA3-shA	HNRNPA3-shB	log2FoldChange	pvalue (Wald test)
AATBC	19.7986	19.6153	4.20331	4.84531	-2.25807	0.0425512
ABCG2	182.765	211.678	94.0087	83.0608	-1.15959	0.00437625
ADAT2	271.753	281.768	177.333	93.9241	-1.02913	0.0224487
ADGRB2	104.498	113.371	40.3106	46.1257	-1.3458	0.00629454
ADORA2B	677.024	754.188	325.466	383.973	-1.01425	0.00141929
AHI1	219.218	182.55	116.229	59.1616	-1.19636	0.0150564
AK5	17.6543	32.3588	5.12914	2.67265	-2.83576	0.012079
AK7	31.5922	19.6153	4.20331	9.19061	-2.02918	0.047953
ALDH1B1	1039.41	1210.22	381.941	357.901	-1.60567	1.36072e-07
ALDH7A1	2507.18	2562.86	996.692	936.913	-1.39108	4.97428e-07
AMIGO2	2333.49	3041.65	1256.85	1080.31	-1.20186	0.000113436
ANGPTL2	14.4379	25.0768	1.42583	3.75898	-3.23452	0.0150588
ANKRD2	36.953	46.9228	9.75829	12.4496	-1.97195	0.0111869
ANKRD29	86.2717	98.8072	36.6073	39.6078	-1.29283	0.012857
ANLN	6393.71	5386.46	4063.96	869.561	-1.25566	0.0387671
APLN	131.302	154.332	29.2007	38.5214	-2.09727	2.20696e-05
AREG	1218.46	1159.25	826.339	235.147	-1.1634	0.0350226
ARHGAP11A	1060.85	967.187	530.074	109.133	-1.666	0.00813949
ARHGEF19	243.877	256.281	165.297	84.1471	-1.00384	0.031345
ARHGEF25	31.5922	38.7306	7.90663	7.01796	-2.31431	0.007546
ARHGEF39	118.436	100.628	56.9755	8.10428	-1.75854	0.0341114
ARL10	370.39	346.396	206.034	136.291	-1.06637	0.00613023
ARL4C	7694.22	8731.63	2487.28	2590.3	-1.694	6.46892e-10
ARL9	18.7265	28.7178	2.35166	4.84531	-2.92757	0.0112943
ASF1B	733.848	577.599	268.99	71.1112	-1.94778	0.000927329
ASIC1	367.174	369.152	204.182	118.91	-1.18867	0.00414421
ASPM	2245.57	1910.21	1183.71	253.614	-1.53179	0.0124546
ATAD2	1736.3	1504.24	1070.76	467.62	-1.07465	0.0160091
ATAD5	382.184	324.55	217.144	32.0035	-1.50516	0.0399783
ATP23	77.6945	77.8714	39.3848	20.0539	-1.39654	0.0238465
ATP5MC1	975.081	976.29	431.01	387.232	-1.25457	2.74446e-05
ATP6V0A4	25.1594	35.9998	9.75829	8.10428	-1.83385	0.0378629
AURKA	1143.41	1122.84	691.168	256.873	-1.25719	0.010023
AURKB	851.784	728.701	493.041	71.1112	-1.48655	0.0366052
B4GALNT4	577.315	700.483	303.246	230.801	-1.25951	0.000297454
BBS5	176.332	148.871	51.4206	100.442	-1.10708	0.0293922
BCAM	1546.53	1605.27	409.716	601.239	-1.64225	1.04672e-06
BIRC5	1255.98	1190.2	522.667	81.9745	-2.01693	0.00322074
BLM	475.461	419.216	211.589	47.212	-1.7905	0.00476169
BMERB1	166.683	133.397	47.7173	68.9386	-1.37307	0.00397188
BMP4	107.715	208.037	69.9371	34.1761	-1.60701	0.00661028
BOP1	255.671	234.435	136.597	97.1831	-1.06882	0.00811551
BORA	313.567	326.37	182.888	65.6796	-1.36477	0.0109655
BRCA1	1191.65	1022.71	618.954	217.765	-1.40401	0.00545919
BRCA2	633.066	502.049	291.21	97.1831	-1.5474	0.00400686
BRI3BP	1233.47	1210.22	338.427	352.47	-1.82416	4.96675e-10
BRINP1	38.0251	47.8331	12.5358	5.93163	-2.26849	0.00657991
BRIP1	935.411	704.124	272.694	102.615	-2.12768	2.4425e-05
BUB1	1348.19	1231.16	711.536	154.758	-1.57421	0.0102874
BUB1B	1052.28	1069.14	628.212	115.651	-1.51214	0.0204597
C10orf67	5.86073	14.1538	0.5	0.5	-5.69078	0.0144386
C11orf45	183.837	228.063	119.006	76.5428	-1.07667	0.0155583
C12orf54	46.6023	56.9356	8.83246	8.10428	-2.68475	0.000441683
C12orf66	189.198	188.922	66.2338	99.3557	-1.19909	0.00637044
C14orf132	70.1895	47.8331	13.4616	20.0539	-1.8515	0.00744439
C17orf97	104.498	100.628	42.1623	25.4855	-1.60912	0.00346636
C19orf48	1875.68	1930.23	1345.73	451.325	-1.08252	0.032609
C20orf27	1131.61	1391.36	584.698	307.93	-1.49917	0.000247582
C21orf58	104.498	112.461	36.6073	37.4351	-1.56459	0.00176992
C2orf88	28.3758	23.2563	4.20331	3.75898	-2.85814	0.00722162
C3orf14	236.372	210.768	101.415	73.2839	-1.35807	0.00115041
C3orf18	71.2616	82.4226	42.1623	25.4855	-1.19168	0.0427973
C4orf46	407.916	403.741	221.773	147.154	-1.13787	0.00284677
C5orf34	116.292	117.012	66.2338	27.6582	-1.31645	0.0252042
CA12	1244.19	1597.99	274.545	292.722	-2.32741	2.76438e-13
CABLES1	46.6023	67.8586	27.349	11.3633	-1.58154	0.0333652
CABYR	189.198	180.73	95.8603	51.5573	-1.32905	0.00613379
CACNB1	279.258	330.921	134.745	161.276	-1.04759	0.00474771
CAND2	63.7566	73.3201	29.2007	20.0539	-1.49174	0.014915
CARS2	1626.95	1773.67	705.981	968.417	-1.02309	0.00141643
CAVIN2	456.162	593.984	297.691	187.348	-1.115	0.00498755
CBX2	219.218	206.217	99.5637	46.1257	-1.54785	0.0022595
CC2D2A	493.687	509.331	198.627	111.305	-1.69508	4.03128e-05
CCBE1	1043.7	877.982	506.002	256.873	-1.33271	0.00150653
CCDC138	139.879	113.371	76.4179	22.2265	-1.36275	0.0396897
CCDC150	70.1895	47.8331	28.2749	4.84531	-1.85171	0.0405751
CCDC18	278.186	269.934	119.006	100.442	-1.3232	0.000439803
CCDC34	193.486	161.615	90.3054	45.0394	-1.39329	0.00641747
CCDC85C	2208.05	2431.78	1469.79	682.713	-1.10799	0.00921325
CCNA2	1602.29	1408.66	958.733	149.327	-1.44231	0.0349783
CCNB1	3156.9	2957	1604.04	452.412	-1.57196	0.0039333
CCNB2	902.175	827.008	403.235	109.133	-1.75514	0.00210213
CCNE2	281.402	289.05	156.965	51.5573	-1.45273	0.010046
CCNF	912.896	789.688	539.332	188.434	-1.22602	0.0164699
CDC20	3165.48	2967.01	1217.96	243.837	-2.06891	0.000900482
CDC25C	131.302	116.102	56.0497	17.8812	-1.74833	0.00699652
CDC45	654.509	515.702	228.254	59.1616	-2.02647	0.000672226
CDC6	1476.85	1341.3	953.178	252.528	-1.22481	0.030781
CDC7	335.01	336.383	177.333	117.823	-1.18634	0.0025247
CDCA2	763.868	722.329	394.903	74.3702	-1.66358	0.0110879
CDCA3	354.308	319.088	169.927	49.3847	-1.61934	0.00571077
CDCA5	1172.36	1096.44	544.887	143.895	-1.72	0.0025935
CDCA7	1203.45	895.277	583.772	119.996	-1.57651	0.0131868
CDCA7L	1247.41	1086.43	774.493	235.147	-1.20875	0.0248637
CDCA8	1102.67	934.418	581.92	104.787	-1.56897	0.0174572
CDH11	252.454	368.242	131.042	172.14	-1.0383	0.0112648
CDHR1	51.963	85.1534	21.7941	30.9171	-1.40234	0.0284798
CDK1	1593.71	1433.24	945.771	166.708	-1.44419	0.0280506
CDK20	89.4881	111.551	34.7557	51.5573	-1.23418	0.0205075
CDK4	2267.02	2242.45	1224.45	542.577	-1.35158	0.00194852
CDKN3	320	278.127	192.147	32.0035	-1.41692	0.0474087
CDT1	903.247	763.291	481.005	121.082	-1.4689	0.0127726
CENPA	304.989	333.652	140.3	68.9386	-1.61115	0.000556137
CENPE	1900.34	1656.25	999.469	254.7	-1.50379	0.00887139
CENPF	2700.16	2271.58	1491.08	280.772	-1.48854	0.0200311
CENPI	413.276	364.601	183.814	81.9745	-1.5497	0.00121613
CENPJ	479.749	381.895	190.295	118.91	-1.47901	0.000278737
CENPM	239.589	178.909	62.5305	33.0898	-2.13509	2.52977e-05
CENPO	817.475	806.983	426.381	311.189	-1.13926	0.000656453
CENPW	342.515	254.46	174.556	68.9386	-1.29385	0.0146155
CEP128	442.224	319.088	201.405	90.6651	-1.38224	0.00491477
CEP152	248.166	225.332	145.855	70.0249	-1.1333	0.0198199
CEP55	1499.36	1355.86	594.882	155.845	-1.92749	0.000723066
CFAP57	30.5201	30.5383	6.05497	5.93163	-2.45014	0.00853653
CGREF1	38.0251	43.2818	8.83246	9.19061	-2.23956	0.00520688
CHAF1A	1367.49	1199.3	827.265	288.376	-1.20196	0.0171011
CHAF1B	529.068	522.074	330.095	90.6651	-1.32101	0.0224425
CHCHD10	462.595	694.112	256.955	215.593	-1.29329	0.000592159
CHEK2	265.32	218.05	109.748	86.3198	-1.3038	0.00128844
CHORDC1	908.608	958.995	403.235	479.57	-1.08245	0.000429572
CHRNA5	146.312	171.627	97.712	49.3847	-1.11375	0.0297814
CHST10	135.59	156.153	75.4921	66.7659	-1.041	0.01761
CHTF18	703.828	684.099	366.202	149.327	-1.42883	0.00270394
CIART	104.498	92.4354	43.0881	51.5573	-1.06622	0.0333123
CIP2A	791.744	626.753	213.441	273.168	-1.54613	9.04826e-06
CIT	773.517	681.368	352.315	106.96	-1.66371	0.00242544
CKAP2L	1444.68	1257.56	795.787	212.334	-1.42249	0.0121538
CKS2	954.71	932.597	528.222	386.146	-1.04552	0.00150086
CLDN11	44.458	51.4741	14.3874	2.67265	-2.54254	0.00722353
CLIC1	1.57215	296.332	1.42583	3.75898	-6.15802	0.0167265
CLMP	138.807	146.14	34.7557	76.5428	-1.36968	0.0125752
COA7	1124.11	1178.37	707.833	375.283	-1.08789	0.00648617
COL12A1	8577.67	7764.03	4123.21	3563.65	-1.08811	0.000100015
CPA4	2408.54	3148.15	1067.05	376.369	-1.94488	0.000103149
CPNE7	252.454	291.78	44.9398	142.809	-1.54461	0.00788811
CPS1	286.763	363.69	99.5637	100.442	-1.70713	7.09535e-06
CRACR2A	35.8808	39.6408	9.75829	5.93163	-2.33337	0.0063919
CTNNAL1	4656.83	4158.53	2149.35	1233.48	-1.38175	0.000184358
CXCL14	53.0352	133.397	26.4232	42.8667	-1.44732	0.0321229
CXCL3	195.631	53.2946	19.9424	48.2984	-1.88545	0.014399
CXCR1	41.2416	55.1151	12.5358	18.9675	-1.65177	0.0226492
CYB5RL	44.458	47.8331	19.0166	16.7949	-1.38964	0.0437459
CYP24A1	119.508	122.474	24.5715	55.9026	-1.60722	0.00567417
CYP2J2	242.805	219.871	92.157	86.3198	-1.37833	0.000415278
CYP2U1	240.661	240.806	109.748	128.687	-1.018	0.00726645
DAB2IP	2553.28	2581.06	936.513	1495.29	-1.07885	0.00194919
DBF4	647.004	522.984	306.023	137.377	-1.39974	0.00262435
DBF4B	355.38	301.793	174.556	118.91	-1.16347	0.00331501
DCXR	418.637	469.279	224.551	190.607	-1.09809	0.0012841
DDIAS	487.254	417.395	259.732	54.8163	-1.5246	0.0183536
DDX10	735.992	694.112	448.601	190.607	-1.16157	0.0124733
DENND2A	45.5301	71.4996	7.90663	8.10428	-2.95298	0.000126426
DEPDC1	803.537	684.099	482.857	89.5788	-1.378	0.0367167
DEPDC1B	613.768	535.728	320.837	105.874	-1.42973	0.00755415
DGCR5	61.6123	56.9356	19.0166	28.7445	-1.3344	0.0364703
DGLUCY	470.1	446.523	231.031	201.47	-1.08459	0.00111957
DHODH	161.322	173.448	58.8272	42.8667	-1.72577	0.0001629
DHTKD1	1035.12	943.52	223.625	302.499	-1.91415	1.01301e-08
DIAPH3	971.864	940.79	544.887	181.917	-1.39593	0.00700774
DLEU1	128.085	143.409	81.0471	41.7804	-1.14669	0.0288201
DLEU2	71.2616	74.2304	26.4232	9.19061	-2.04966	0.00455343
DLGAP5	1180.93	1008.15	553.22	128.687	-1.68288	0.00522446
DLK2	382.184	377.344	85.6762	45.0394	-2.54241	1.34545e-08
DLL1	546.222	655.881	244.919	229.715	-1.34257	4.48791e-05
DNA2	339.298	280.857	159.743	88.4924	-1.32127	0.00296307
DNAAF3	77.6945	97.8969	32.904	24.3992	-1.63007	0.00403028
DNMT1	4931.3	4492.59	2695.59	1511.58	-1.16342	0.00185523
DOCK2	17.6543	27.8075	3.27749	7.01796	-2.27561	0.0386341
DPF1	68.0452	65.1279	28.2749	15.7086	-1.61318	0.012758
DPYD	90.5603	66.9484	37.5331	10.2769	-1.73058	0.0216845
DPYSL3	1029.76	1098.26	574.514	363.333	-1.18212	0.00101109
DSN1	348.947	322.729	177.333	124.341	-1.15536	0.00262759
DTL	1173.43	964.456	544.887	92.8377	-1.74554	0.00938545
DTNB	436.863	484.754	176.407	115.651	-1.65924	1.71088e-05
DTYMK	962.215	811.534	387.496	352.47	-1.26186	5.53694e-05
DUT	1660.18	1490.58	855.966	370.937	-1.36059	0.00236132
DYNC2H1	1280.64	1414.12	573.588	527.368	-1.29207	1.053e-05
EBNA1BP2	3382.05	3222.79	1642.92	1380.13	-1.12758	7.93766e-05
EBPL	432.575	481.113	261.584	139.55	-1.18782	0.00534781
EFCAB1	23.0151	29.628	3.27749	5.93163	-2.66919	0.0111199
EFNB3	179.548	188.922	69.0113	48.2984	-1.65639	0.000217785
EHD3	466.884	696.842	266.213	129.773	-1.55612	0.000854582
EHHADH	253.526	233.524	79.1954	151.499	-1.0842	0.0196129
EMC3-AS1	113.075	123.384	68.0855	41.7804	-1.10934	0.0292628
EME1	179.548	152.512	70.863	16.7949	-1.92632	0.004806
EMSLR	147.384	151.602	64.3822	30.9171	-1.65407	0.00207378
EPB41L1	105.57	171.627	81.9729	48.2984	-1.09353	0.0410798
EPGN	886.093	1033.64	422.678	156.931	-1.72803	0.000488124
EPHX2	77.6945	66.9484	26.4232	13.5359	-1.87319	0.00435592
EPM2A	85.1995	101.538	39.3848	37.4351	-1.29295	0.0129155
EPN3	5121.07	5247.19	2454.87	2535.99	-1.05499	8.133e-05
ERCC6L	636.283	554.843	239.364	55.9026	-2.01319	0.00106025
EREG	2068.67	1037.28	929.106	534.973	-1.0849	0.0183685
ESCO2	322.144	279.037	160.668	45.0394	-1.54807	0.00997968
EXO1	523.707	489.305	238.438	54.8163	-1.78925	0.00402601
EXOSC2	731.704	757.829	402.31	197.125	-1.31318	0.00220636
EXOSC5	265.32	237.165	98.6378	70.0249	-1.57759	0.000139798
EZH2	668.447	533.907	329.169	129.773	-1.3894	0.00507187
F3	26124.4	27536.5	17469	6832.41	-1.14282	0.0129728
FABP5	133.446	164.345	78.2696	65.6796	-1.0534	0.0180652
FAM111B	862.505	748.727	352.315	109.133	-1.80423	0.000874002
FAM13A	176.332	204.396	107.896	52.6437	-1.24747	0.0134774
FAM13A-AS1	51.963	40.5511	12.5358	20.0539	-1.53952	0.0349841
FAM161A	108.787	107.91	40.3106	36.3488	-1.51012	0.00246047
FAM216A	161.322	178.909	69.0113	45.0394	-1.58176	0.000712988
FAM229B	79.8388	73.3201	21.7941	15.7086	-2.05388	0.000812501
FAM83D	1174.5	1169.26	750.421	129.773	-1.41308	0.0333549
FAM86DP	163.466	164.345	71.7888	80.8882	-1.10852	0.00839667
FAM98A	1915.35	2027.63	790.232	994.489	-1.14441	0.000143516
FAM98B	1050.13	1030.9	349.537	578.426	-1.16694	0.00159785
FANCA	643.788	541.189	309.727	80.8882	-1.60136	0.0066955
FANCB	102.354	117.922	56.9755	12.4496	-1.67249	0.0241
FANCD2	774.59	613.099	299.543	85.2335	-1.85105	0.00115331
FANCI	2065.45	1771.85	840.227	428.513	-1.59666	8.89719e-05
FANCM	324.288	289.96	162.52	96.0967	-1.24841	0.00336067
FBF1	198.847	198.935	93.0829	87.4061	-1.14393	0.0039207
FBL	3958.86	4103.91	2482.65	1377.96	-1.0624	0.00465175
FBXO5	507.625	421.946	208.811	79.8018	-1.68788	0.000957043
FCHO1	114.147	159.794	64.3822	61.3343	-1.13094	0.0160057
FEN1	1371.77	1191.11	532.851	292.722	-1.63432	3.42558e-05
FGFR3	874.299	758.739	475.45	272.082	-1.12713	0.00407738
FGFR4	93.7767	125.204	61.6047	43.9531	-1.05834	0.0388207
FHOD3	385.4	592.163	257.88	78.7155	-1.53905	0.00776342
FKBP10	205.28	306.344	119.932	130.859	-1.03316	0.0123737
FKBP11	221.362	254.46	129.19	90.6651	-1.11564	0.00684179
FKBP7	27.3037	32.3588	9.75829	7.01796	-1.88981	0.0343732
FLVCR1	472.244	363.69	156.965	212.334	-1.18159	0.0018644
FMO4	36.953	35.0896	13.4616	10.2769	-1.63897	0.0390196
FMOD	49.8187	53.2946	6.9808	17.8812	-2.11119	0.00750343
FNDC10	200.991	221.691	82.8987	28.7445	-1.92432	0.000855724
FOXM1	2300.25	2109.55	1163.34	191.693	-1.70254	0.010761
FOXRED2	222.434	232.614	126.413	14.6222	-1.69293	0.0350636
FSD1	100.21	125.204	11.6099	24.3992	-2.69286	1.29416e-05
FST	13187.9	7701.23	5675.83	1815.75	-1.4794	0.00633687
FUS	8231.37	7456.37	1903.08	5809.09	-1.02464	0.0429181
FUZ	160.25	175.268	104.193	30.9171	-1.31396	0.0356188
GALM	85.1995	102.448	51.4206	18.9675	-1.42089	0.0292488
GAMT	288.907	314.537	181.037	37.4351	-1.46685	0.0278699
GBP1	415.421	510.241	152.336	176.485	-1.49731	2.22e-05
GCNT1	398.266	445.613	190.295	187.348	-1.16234	0.000552326
GDAP1	487.254	519.343	208.811	100.442	-1.70328	0.000146985
GEN1	805.682	721.419	375.461	339.434	-1.09553	0.000416504
GHDC	214.929	238.076	83.8246	79.8018	-1.4747	0.000190074
GHR	127.013	116.102	56.0497	29.8308	-1.50624	0.00546723
GINS1	507.625	441.972	224.551	101.528	-1.54233	0.000970049
GINS2	637.355	502.049	349.537	46.1257	-1.52652	0.039075
GINS4	532.284	446.523	235.66	79.8018	-1.63392	0.00233184
GJA1	2054.73	2283.41	800.416	1117.24	-1.17861	0.000260353
GJA5	461.523	459.267	113.451	100.442	-2.11009	1.30359e-09
GLDC	99.1374	100.628	31.9782	43.9531	-1.41104	0.00701416
GLRX5	814.259	808.803	278.249	457.843	-1.14296	0.00224381
GLUL	13652.1	13673.4	2891.86	5478.84	-1.70707	8.97833e-06
GPR153	503.337	576.689	297.691	219.938	-1.06167	0.00256271
GRAMD2A	99.1374	97.8969	40.3106	22.2265	-1.66503	0.0036755
GRB14	64.8288	82.4226	29.2007	26.5718	-1.41703	0.0147392
GTSE1	684.529	706.855	395.829	100.442	-1.48756	0.0116294
H19	276.042	421.036	130.116	147.154	-1.33473	0.000928985
H2AX	2115.84	1995.77	1341.1	470.879	-1.18205	0.0169775
HADH	1102.67	1004.51	342.131	469.793	-1.37772	3.32388e-05
HAGHL	250.31	284.498	97.712	167.794	-1.01583	0.0197065
HAS2	232.084	142.499	56.0497	48.2984	-1.8511	0.000133251
HAS3	1557.26	1833.75	638.396	349.211	-1.7799	5.90454e-06
HASPIN	252.454	204.396	135.671	38.5214	-1.39187	0.0239297
HAUS7	356.453	325.46	169.001	105.874	-1.31138	0.0012787
HDHD5	714.549	776.944	433.788	247.096	-1.13128	0.00399595
HERC6	1600.14	1663.53	500.447	595.807	-1.57525	1.09203e-07
HIBCH	388.617	400.1	174.556	209.075	-1.04274	0.00248695
HJURP	1023.33	1054.57	493.041	95.0104	-1.82155	0.00461629
HMMR	1099.45	986.302	505.077	138.463	-1.69665	0.0026508
HNRNPA1	3763.73	3614.2	1660.51	1929.82	-1.03942	0.000214909
HNRNPA1P10	157.033	152.512	70.863	53.73	-1.31722	0.00334047
HNRNPA1P33	340.37	348.216	120.858	221.024	-1.01452	0.0184789
HNRNPA3	4888.41	4817.55	478.228	413.304	-3.4455	5.56166e-34
HNRNPA3P1	24.0872	35.9998	6.9808	4.84531	-2.44247	0.011357
HNRNPD	6163.2	5421.05	3289.97	2044.97	-1.11857	0.00136593
HPDL	48.7466	38.7306	16.2391	10.2769	-1.75278	0.0212203
HROB	263.176	220.781	130.116	72.1975	-1.25886	0.00617199
HSD11B1L	84.1274	86.0636	26.4232	40.6941	-1.36036	0.0157366
IFFO2	4410.24	3819	2117.87	1866.81	-1.04634	0.000248682
IFI30	288.907	427.408	163.446	55.9026	-1.70903	0.00242914
IFI44L	662.014	913.482	316.208	291.635	-1.37565	5.92225e-05
IFIT1	2111.56	2742.18	519.89	1468.13	-1.28871	0.00998882
IFNK	747.786	928.956	239.364	217.765	-1.87714	9.99006e-09
IFT27	172.043	160.704	60.6789	88.4924	-1.16548	0.00946404
IFT52	448.657	402.831	135.671	211.247	-1.29961	0.000870546
IL12RB2	55.1795	89.7046	20.8682	9.19061	-2.29834	0.00157738
IL33	65.9009	57.8458	26.4232	8.10428	-1.85978	0.0163346
IMPDH2	3850.58	3684.29	2520.61	1176.99	-1.02692	0.0143915
INPP5D	3104.36	2841.39	1215.19	1142.23	-1.3349	1.58235e-06
INSYN2B	132.374	89.7046	31.9782	46.1257	-1.52182	0.00518045
IQGAP3	1067.29	921.674	474.524	144.981	-1.68296	0.00186671
IRS1	2272.38	2654.79	1479.97	453.498	-1.34958	0.0107532
ISG15	1901.42	2602.91	652.283	991.23	-1.45567	6.50841e-05
ITGA4	103.426	171.627	43.0881	33.0898	-1.86496	0.000491136
ITGB3BP	240.661	207.127	137.523	86.3198	-1.00057	0.0214995
JAG2	1784.55	1906.57	860.595	550.181	-1.38762	6.88859e-05
JTB	1518.66	1363.15	570.81	627.31	-1.26701	1.54552e-05
KATNAL2	23.0151	16.8845	6.05497	1.58633	-2.52253	0.0433124
KCNJ5	74.4781	117.012	29.2007	39.6078	-1.4952	0.00882184
KCNQ5	380.04	340.934	165.297	92.8377	-1.48244	0.000557674
KCNS2	14.4379	14.1538	3.27749	0.5	-3.26238	0.0449067
KHK	40.1694	35.0896	15.3133	9.19061	-1.65134	0.0391129
KIF11	1660.18	1348.58	932.809	187.348	-1.42552	0.0240817
KIF14	1130.54	919.854	324.54	143.895	-2.13035	2.8439e-06
KIF15	325.36	263.563	107.896	37.4351	-2.02094	0.000298445
KIF18A	397.194	324.55	131.968	28.7445	-2.16938	0.000861999
KIF20B	1209.88	1111.92	784.677	325.312	-1.06449	0.0210456
KIF22	1364.27	1277.58	782.825	441.549	-1.10935	0.00374173
KIF23	1971.1	1872.89	1054.09	365.506	-1.43709	0.00397924
KIF24	258.887	239.896	76.4179	28.7445	-2.24989	3.98936e-05
KIF2C	1016.89	874.341	456.008	75.4565	-1.8318	0.00698878
KIF4A	757.435	684.099	359.721	77.6292	-1.7212	0.00600889
KIF4B	45.5301	39.6408	17.1649	3.75898	-2.06152	0.0273692
KITLG	1584.06	1442.34	982.804	230.801	-1.3183	0.0264467
KNL1	1182.01	899.828	728.201	150.413	-1.24453	0.0494698
KPNA2	5321.56	5487.5	2509.5	2074.3	-1.23769	1.34347e-05
KPTN	182.765	168.897	111.599	55.9026	-1.07056	0.0323098
KRT14	257877	267786	129588	103128	-1.17557	3.90093e-05
LARGE2	879.66	1257.56	318.059	703.353	-1.06693	0.0205779
LCE1E	44.458	41.4613	6.9808	12.4496	-2.21424	0.00602358
LCE1F	95.921	81.5124	44.9398	34.1761	-1.17179	0.028416
LFNG	395.05	328.191	62.5305	122.169	-1.97873	1.62937e-05
LIG1	1148.77	913.482	526.371	270.995	-1.37077	0.0010879
LINC01116	59.468	58.7561	19.9424	27.6582	-1.33484	0.0339861
LOC100288637	124.869	106.089	53.2722	24.3992	-1.57749	0.00674044
LOC101927021	84.1274	74.2304	29.2007	38.5214	-1.24022	0.0262007
LOC101927151	159.178	134.307	64.3822	71.1112	-1.12095	0.011165
LOC339803	160.25	170.717	74.5663	84.1471	-1.06631	0.0109468
LPAR1	855	944.431	518.038	376.369	-1.00872	0.00257214
LRFN1	30.5201	33.2691	10.6841	1.58633	-2.45379	0.0265473
LRFN4	346.803	430.139	201.405	156.931	-1.11797	0.00248957
LRP8	1198.09	1180.19	501.373	495.865	-1.2547	1.39997e-05
LRRCC1	268.537	234.435	122.709	61.3343	-1.45141	0.00244796
LUARIS	18.7265	35.0896	6.05497	5.93163	-2.26811	0.0241016
LYPD6	282.474	250.819	164.372	89.5788	-1.07038	0.017418
MAD2L1	970.792	1006.33	362.499	142.809	-1.96852	3.76526e-05
MAGOHB	242.805	232.614	116.229	109.133	-1.07972	0.00417076
MAP1A	115.22	108.82	31.9782	16.7949	-2.21422	0.000130632
MAPK8IP2	35.8808	61.4868	6.05497	12.4496	-2.47582	0.00305258
MBNL3	550.511	450.164	249.548	150.413	-1.3231	0.00102922
MCAM	647.004	864.329	314.356	325.312	-1.24226	0.000206995
MCM10	858.217	762.38	456.008	99.3557	-1.54525	0.0129522
MCM2	1793.13	1654.43	902.257	654.468	-1.14704	0.00036041
MCM3	3029.31	2729.43	1471.64	617.533	-1.46278	0.00114617
MCM5	2458.93	2065.86	1399.43	606.67	-1.17334	0.0085657
MCM7	5006.35	4235.9	2924.27	977.107	-1.24422	0.0137947
MCM8	610.551	519.343	255.103	144.981	-1.49799	0.000250075
MECOM	281.402	256.281	162.52	61.3343	-1.26446	0.0180848
MELK	1557.26	1364.06	693.946	586.03	-1.19067	8.33408e-05
MIR503HG	198.847	217.14	94.9345	56.989	-1.45582	0.0014144
MIR924HG	28.3758	38.7306	6.9808	8.10428	-2.23541	0.01135
MIS18BP1	915.041	778.765	498.596	344.865	-1.00571	0.00413793
MKI67	6139.61	5147.06	3278.86	494.779	-1.58064	0.0205758
MMACHC	289.979	238.076	174.556	76.5428	-1.07218	0.033314
MMS22L	578.387	545.741	283.804	171.053	-1.30542	0.000803346
MND1	100.21	86.9739	44.9398	11.3633	-1.74168	0.0177288
MOB3B	2528.62	2633.86	1276.29	1095.52	-1.12224	8.17784e-05
MOCS1	163.466	221.691	93.0829	67.8522	-1.26293	0.00482127
MPC1	288.907	267.204	93.0829	104.787	-1.49626	7.21408e-05
MRM1	127.013	124.294	76.4179	38.5214	-1.13065	0.0348386
MRPS27	1946.45	1878.35	728.201	923.877	-1.21195	6.10762e-05
MSH6	2564	2502.78	1509.6	898.892	-1.07286	0.00294239
MSRB3	423.998	522.074	173.63	227.542	-1.24143	0.000618205
MTBP	234.228	181.64	134.745	40.6941	-1.24561	0.041165
MTERF2	90.5603	87.8841	39.3848	29.8308	-1.37586	0.0107035
MTFR2	206.352	197.114	104.193	33.0898	-1.55717	0.00904537
MTHFD1	3502.13	3425.78	1818.83	1193.29	-1.20161	0.000335373
MUTYH	208.496	188.012	92.157	78.7155	-1.21756	0.00280047
MX2	412.204	437.421	59.753	196.039	-1.73899	0.00208004
MXRA5	317.855	482.933	173.63	34.1761	-1.94829	0.00418175
MYBL1	313.567	199.845	121.784	73.2839	-1.39713	0.00330193
MYBL2	2035.43	1881.99	1054.09	210.161	-1.63174	0.00933694
MYC	6117.09	5860.7	3852.87	2099.28	-1.00883	0.00768569
MYL9	236.372	457.446	69.0113	75.4565	-2.27346	1.4217e-06
MYO3B	117.364	139.768	44.0139	25.4855	-1.89726	0.000405752
MYPOP	199.919	202.576	124.561	75.4565	-1.00962	0.0237064
NAPRT	974.009	1078.24	471.747	254.7	-1.49841	0.000182417
NAXE	1432.89	1357.68	760.605	611.015	-1.02475	0.000755453
NCAPD2	2941.4	2785.87	1367.95	892.374	-1.3413	7.5188e-05
NCAPD3	1524.02	1353.13	833.746	294.894	-1.34998	0.00680615
NCAPG	1602.29	1398.65	692.094	190.607	-1.76554	0.00157863
NCAPG2	1376.06	1312.17	598.585	250.355	-1.66296	0.000277125
NCAPH	961.143	716.868	403.235	95.0104	-1.75215	0.00410689
NDC1	1772.76	1714.5	1053.17	642.519	-1.04011	0.00374369
NEIL2	222.434	202.576	78.2696	113.478	-1.15464	0.0064037
NEIL3	246.021	223.512	58.8272	23.3129	-2.52135	3.51967e-06
NEK2	363.958	336.383	185.666	37.4351	-1.65151	0.0131113
NEXN	283.547	364.601	168.075	81.9745	-1.3752	0.00380065
NFASC	45.5301	76.0509	19.0166	13.5359	-1.9316	0.00591332
NGFR	35.8808	33.2691	11.6099	3.75898	-2.22764	0.0187587
NIPSNAP1	2161.95	2538.28	964.288	1149.83	-1.15336	0.000115995
NKD1	48.7466	61.4868	24.5715	8.10428	-1.77518	0.024435
NLRC5	198.847	217.14	104.193	66.7659	-1.28507	0.00354797
NME4	2318.48	2642.05	1414.24	926.05	-1.08382	0.00156244
NNT	875.371	960.815	308.801	457.843	-1.26227	0.000315854
NOL6	5011.71	5327.29	3048.33	1771.21	-1.1011	0.0024427
NOP56	3909.54	4020.17	2308.59	1548.52	-1.03972	0.00156907
NOS1	1325.67	1557.94	821.71	501.296	-1.1241	0.00224378
NOS3	43.3858	49.6536	19.9424	3.75898	-2.0041	0.0318697
NPHP1	87.3438	70.5894	17.1649	35.2624	-1.6163	0.0114153
NPM3	945.061	936.238	571.736	295.981	-1.11627	0.00635106
NRG1	3357.39	3141.78	1618.85	1436.62	-1.08896	9.84797e-05
NUAK1	2108.34	2692.11	1385.54	962.985	-1.03152	0.00256206
NUBPL	378.968	430.139	93.0829	268.823	-1.16531	0.0295164
NUDC	2733.4	2814.09	828.191	856.525	-1.72001	4.37291e-10
NUF2	413.276	300.883	198.627	43.9531	-1.55852	0.0170011
NUSAP1	1229.18	1065.49	697.649	140.636	-1.45288	0.0217156
OAS1	1321.38	1399.56	460.637	717.475	-1.20908	0.000579863
OAS2	3887.03	4334.21	1796.61	1832.05	-1.1802	1.76009e-05
OASL	137.735	154.332	28.2749	92.8377	-1.28247	0.0431094
OIP5	137.735	106.089	63.4563	18.9675	-1.56883	0.0187277
OLFML2A	60.5402	134.307	50.4947	20.0539	-1.47498	0.0363802
ORC1	533.357	451.074	301.394	53.73	-1.47144	0.0305271
ORC6	522.635	584.881	356.018	137.377	-1.1665	0.0189311
OSBPL7	104.498	127.935	61.6047	40.6941	-1.18924	0.0196724
P3H2	3201.93	2748.55	1137.42	551.267	-1.81711	1.26476e-05
PADI3	139.879	231.704	29.2007	13.5359	-3.14056	1.01351e-07
PAICS	5436.28	5463.83	3334.41	2065.61	-1.01327	0.0034296
PARN	1221.67	1181.1	785.603	389.405	-1.03184	0.0129679
PARP1	4217.25	4208.59	2743.73	809.813	-1.24554	0.0192439
PARPBP	267.464	259.011	150.484	60.248	-1.32148	0.0113249
PASK	354.308	274.486	112.525	141.722	-1.31047	0.00077254
PBK	792.816	762.38	451.379	66.7659	-1.58613	0.0244712
PCCA-DT	83.0553	85.1534	46.7914	20.0539	-1.33756	0.034468
PCDH7	2676.58	2540.1	1137.42	1393.17	-1.04415	0.000356587
PCLO	242.805	217.14	102.341	65.6796	-1.45478	0.000844384
PCNA	3528.93	3353.87	2398.4	740.288	-1.13278	0.0301964
PCSK6	220.29	201.666	92.157	60.248	-1.47168	0.000826982
PDSS1	363.958	325.46	136.597	133.032	-1.35716	0.000127936
PER3	386.473	410.113	145.855	110.219	-1.63937	8.32148e-06
PES1	3095.79	3232.8	1760.5	1320.39	-1.03856	0.000690138
PIF1	144.168	156.153	83.8246	39.6078	-1.28514	0.0158906
PIK3C2G	88.416	106.089	30.1265	47.212	-1.34719	0.0138151
PIMREG	229.939	162.525	86.6021	17.8812	-1.91307	0.006831
PITPNM3	759.579	884.354	482.857	316.621	-1.04018	0.00406325
PKMYT1	1598	1447.8	1067.98	202.557	-1.2614	0.0491938
PKN3	256.743	237.165	142.152	87.4061	-1.10588	0.0100493
PLA2G4A	497.976	527.536	173.63	250.355	-1.27789	0.000441427
PLCB2	36.953	40.5511	15.3133	9.19061	-1.6955	0.032556
PLEKHA4	320	289.96	87.5279	166.708	-1.26852	0.00497435
PLK1	1790.98	1758.2	799.49	173.226	-1.86761	0.00219455
PLK4	844.279	721.419	447.675	136.291	-1.42286	0.00925892
PLPPR5	29.4479	22.346	4.20331	7.01796	-2.32253	0.0219698
PLTP	1534.74	1883.81	870.779	800.036	-1.0333	0.000584579
PNMA2	33.7365	16.8845	6.9808	2.67265	-2.49777	0.025915
PNPO	913.968	868.88	629.138	221.024	-1.06818	0.0347962
POC1A	519.419	489.305	200.479	166.708	-1.45929	1.61172e-05
POLA1	731.704	642.227	423.604	169.967	-1.21062	0.0120488
POLD2	3086.14	2975.2	1691.06	871.734	-1.24185	0.00170943
POLD3	663.086	601.266	289.359	332.916	-1.02429	0.00133639
POLE2	182.765	195.294	97.712	30.9171	-1.5577	0.0097831
POLQ	655.581	531.177	225.476	74.3702	-1.98543	0.000228883
POLR3G	842.135	769.662	190.295	262.305	-1.83594	9.05016e-08
POLR3K	390.761	346.396	46.7914	163.449	-1.81839	0.00196273
POSTN	307.134	694.112	264.361	102.615	-1.44939	0.0123307
PPARGC1B	259.959	340.024	191.221	93.9241	-1.07387	0.0241349
PPIH	497.976	479.292	169.001	254.7	-1.2092	0.00120192
PPP1R14A	258.887	338.203	193.072	93.9241	-1.05751	0.0270357
PRC1	2610.1	2444.53	1480.9	466.534	-1.376	0.00814673
PRIM1	360.741	255.37	183.814	68.9386	-1.28548	0.0180998
PRKCQ	363.958	390.088	216.218	125.428	-1.14245	0.00588024
PROCR	1325.67	1315.81	618.028	532.8	-1.19903	4.82749e-05
PRPS1	923.618	969.008	636.544	230.801	-1.12559	0.0236292
PRR7	153.817	151.602	79.1954	43.9531	-1.31299	0.00843925
PRSS23	3457.1	4264.12	2858.53	970.589	-1.01179	0.0446974
PRUNE2	57.3237	63.3073	20.8682	1.58633	-2.4621	0.0169968
PSMC3IP	320	260.832	189.369	72.1975	-1.15079	0.0303994
PSRC1	377.895	320.909	234.735	59.1616	-1.24972	0.0426797
PTGER4	264.248	309.985	129.19	92.8377	-1.37318	0.000603843
PTGES	259.959	332.742	152.336	114.564	-1.15305	0.00364268
PTGS1	102.354	163.435	50.4947	10.2769	-2.13914	0.00474399
PTMA	7034.85	6822.83	4451.88	1521.36	-1.21408	0.0142027
PTPRZ1	1358.91	1041.83	487.486	276.427	-1.65203	3.49088e-05
PXMP2	223.506	255.37	124.561	72.1975	-1.28476	0.00425645
PYROXD2	42.3137	35.0896	7.90663	15.7086	-1.76539	0.0314821
QDPR	839.99	932.597	377.312	407.872	-1.17619	0.000109039
QPCTL	367.174	403.741	150.484	134.118	-1.44032	3.94671e-05
QTRT1	511.914	492.036	280.1	201.47	-1.06007	0.00281335
RAB36	103.426	124.294	23.6457	41.7804	-1.82224	0.00106596
RAB3IL1	38.0251	42.3716	9.75829	8.10428	-2.23213	0.00568935
RABEPK	538.717	472.92	218.996	174.312	-1.36381	8.43347e-05
RAC3	386.473	363.69	130.116	196.039	-1.20598	0.00185707
RACGAP1	2171.6	2020.35	1272.59	647.951	-1.12599	0.0051645
RAD51	470.1	465.638	297.691	78.7155	-1.31399	0.0262922
RAD51AP1	387.545	289.96	181.962	38.5214	-1.62055	0.0146246
RAD51D	297.484	259.922	92.157	166.708	-1.11189	0.0126137
RAD54B	203.136	203.486	87.5279	73.2839	-1.34222	0.000972369
RAD54L	454.018	395.549	153.262	52.6437	-2.04607	0.00014568
RANBP1	2378.52	2277.95	1011.5	930.395	-1.26204	6.32306e-06
RASL10B	21.9429	49.6536	3.27749	8.10428	-2.78677	0.00625402
RBMS3	133.446	134.307	70.863	50.471	-1.14555	0.0147119
RBMX	2858.84	2696.66	1481.83	834.799	-1.26183	0.000759036
RECQL4	594.469	572.138	369.906	193.866	-1.0489	0.0121987
REEP2	142.023	141.589	70.863	39.6078	-1.36362	0.00719314
REXO5	105.57	78.7816	47.7173	38.5214	-1.10153	0.0380477
RFC3	965.432	943.52	557.849	186.262	-1.35916	0.00863657
RFC4	626.633	484.754	358.796	143.895	-1.1443	0.0208585
RFC5	714.549	519.343	388.422	139.55	-1.22446	0.0191983
RIDA	229.939	239.896	91.2312	99.3557	-1.30708	0.000689149
RIMS3	109.859	121.563	44.9398	59.1616	-1.1633	0.0166892
RIN1	1295.65	1321.27	699.501	357.901	-1.30729	0.00130404
RMI1	393.978	350.037	216.218	143.895	-1.04693	0.00696842
RMI2	142.023	145.23	68.0855	23.3129	-1.65627	0.00684555
RNASEH2A	716.694	583.061	293.988	219.938	-1.33892	0.000145935
RNASEH2B	350.02	333.652	156.039	186.262	-1.00099	0.00461458
RPA3	375.751	313.626	220.847	75.4565	-1.21815	0.0260964
RPGRIP1L	297.484	332.742	141.226	148.24	-1.12584	0.00159592
RPL22L1	1276.35	1309.44	831.894	266.65	-1.23496	0.0180422
RPL39L	220.29	191.653	63.4563	78.7155	-1.54298	0.000237916
RPSAP52	144.168	98.8072	40.3106	46.1257	-1.50178	0.00325889
RRM2	3172.98	2801.34	1531.82	292.722	-1.71133	0.00699176
RRP9	873.227	974.469	503.225	388.319	-1.05167	0.00116665
RTL10	1454.33	1619.84	528.222	807.641	-1.20373	0.000531767
RXYLT1	440.08	404.652	169.001	164.535	-1.34289	7.03685e-05
S1PR5	368.246	410.113	217.144	130.859	-1.1618	0.00427488
SAAL1	495.832	516.613	293.062	200.384	-1.03709	0.0043835
SALL2	123.797	154.332	60.6789	43.9531	-1.41692	0.00332878
SAMD3	79.8388	73.3201	21.7941	37.4351	-1.39119	0.0206648
SCARA3	1084.44	1258.47	645.803	375.283	-1.19825	0.00170176
SCFD2	461.523	498.408	178.259	224.283	-1.25717	0.000264734
SCN2A	51.963	65.1279	19.9424	8.10428	-2.09041	0.00561531
SEMA3E	26.2315	32.3588	10.6841	5.93163	-1.87417	0.0415538
SERPINE1	15942.2	18415.8	6792.38	5520.12	-1.48056	3.85463e-07
SERPING1	527.996	579.42	193.998	323.139	-1.10171	0.00480267
SERTAD4	274.969	299.973	138.448	45.0394	-1.64915	0.00370208
SETMAR	189.198	193.473	86.6021	93.9241	-1.08889	0.00647063
SGO1	266.392	231.704	142.152	28.7445	-1.54476	0.0239585
SGO2	598.758	563.946	252.325	150.413	-1.5299	9.64582e-05
SH2D5	3675.82	3981.94	1781.79	1197.63	-1.36192	3.81851e-05
SHCBP1	934.339	798.791	574.514	144.981	-1.26828	0.0309376
SKA1	378.968	299.062	217.144	32.0035	-1.44523	0.0497934
SKA3	751.002	673.176	388.422	93.9241	-1.56224	0.00936341
SLC16A7	66.9731	106.089	37.5331	8.10428	-1.93724	0.0155291
SLC16A9	466.884	454.715	310.653	133.032	-1.05436	0.0266531
SLC19A1	391.833	529.356	263.435	105.874	-1.31917	0.0091218
SLC1A3	439.008	444.703	227.328	115.651	-1.36571	0.00182612
SLC22A17	79.8388	86.9739	34.7557	40.6941	-1.15741	0.029946
SLC25A15	507.625	552.112	286.581	235.147	-1.02311	0.00211117
SLC29A1	977.225	1030.9	563.404	299.24	-1.21896	0.0024485
SLC35G1	232.084	190.743	123.635	49.3847	-1.2897	0.0175523
SLC38A4	25.1594	39.6408	5.12914	3.75898	-3.00952	0.00263528
SLC6A11	256.743	216.23	108.822	101.528	-1.17166	0.00255712
SLC7A2	282.474	190.743	87.5279	111.305	-1.25557	0.00380031
SLC8A1	302.845	270.845	155.113	37.4351	-1.57619	0.013272
SLFN13	53.0352	36.9101	18.0907	9.19061	-1.74797	0.0260954
SMARCD3	70.1895	106.089	33.8298	37.4351	-1.32175	0.0182516
SMC2	1807.07	1482.39	796.713	589.289	-1.24691	0.000153421
SNCA	630.922	610.368	223.625	343.779	-1.13205	0.00204549
SNHG4	42.3137	45.1023	18.0907	12.4496	-1.54366	0.0347572
SNRNP25	622.345	599.445	374.535	147.154	-1.22762	0.0119436
SNRNP40	957.926	929.867	638.396	248.182	-1.09019	0.0231336
SORD	733.848	910.751	279.174	319.88	-1.45932	8.06847e-06
SORD2P	163.466	189.832	67.1597	81.9745	-1.25219	0.0034304
SOX11	130.23	142.499	38.459	46.1257	-1.70343	0.000330509
SP110	943.989	948.072	287.507	592.548	-1.10622	0.00926095
SPAG5	1066.21	968.097	617.102	121.082	-1.46264	0.0222828
SPATA33	242.805	208.037	109.748	60.248	-1.40838	0.0026549
SPC24	179.548	164.345	76.4179	15.7086	-1.90494	0.0071523
SPC25	160.25	142.499	86.6021	10.2769	-1.64827	0.0470662
SPOCD1	100.21	108.82	37.5331	24.3992	-1.76659	0.00119248
SRGAP3	611.623	449.254	313.43	109.133	-1.32791	0.0129561
SRM	2843.83	3054.39	1830.86	656.641	-1.24555	0.0106209
SRSF7	3163.33	2890.55	1804.94	979.28	-1.1205	0.00354929
STIL	950.421	796.06	497.67	275.341	-1.17567	0.00340103
STMN3	199.919	202.576	127.339	61.3343	-1.09363	0.0274902
SUGCT	1207.74	1089.16	412.494	681.627	-1.07131	0.00375038
SULT1B1	90.5603	54.2048	14.3874	12.4496	-2.47146	0.000305039
SUV39H1	509.769	403.741	225.476	221.024	-1.03379	0.00266807
SV2A	131.302	158.884	73.6405	33.0898	-1.44674	0.00921632
SYT7	112.003	107.91	43.0881	60.248	-1.09995	0.0265965
SYT8	199.919	248.999	109.748	64.5933	-1.36691	0.00294751
TACC3	2557.57	2297.97	1278.14	334.002	-1.59069	0.00489737
TAF15	4095.03	3824.47	840.227	798.95	-2.27301	1.65548e-16
TBC1D31	192.414	166.166	95.8603	52.6437	-1.27318	0.00887205
TCEA3	25.1594	29.628	9.75829	4.84531	-1.97211	0.0408958
TCEAL7	62.6845	76.9611	22.7199	36.3488	-1.26158	0.0385359
TCF4	267.464	305.434	180.111	100.442	-1.03046	0.0193561
TCOF1	3892.39	3601.45	2032.69	1105.29	-1.25581	0.00101466
TEAD2	658.798	804.252	419.9	311.189	-1.00132	0.00381905
TEDC1	331.793	290.87	149.558	111.305	-1.25623	0.0010894
TEDC2	194.558	191.653	104.193	27.6582	-1.5526	0.0152888
TEF	442.224	431.049	144.003	158.017	-1.53548	6.01778e-06
TFAP4	403.627	389.177	256.955	59.1616	-1.32684	0.0350295
TGFB2	340.37	302.703	49.5689	34.1761	-2.9504	3.94086e-12
TGM2	1587.28	2483.67	331.947	225.37	-2.87013	1.2844e-13
THBS2	16327.1	21501.5	6167.44	2289.39	-2.16132	7.64948e-06
TICRR	569.81	550.292	240.29	172.14	-1.44206	4.78526e-05
TIMELESS	1276.35	1130.12	727.275	318.794	-1.20177	0.00739305
TIMP3	2048.3	2378.99	924.477	1180.25	-1.07353	0.000510761
TK1	1769.54	1544.29	911.515	331.83	-1.41421	0.00395822
TLL1	131.302	177.999	44.0139	20.0539	-2.282	6.50858e-05
TMEM107	158.105	159.794	73.6405	41.7804	-1.46514	0.00299131
TMEM177	296.412	320.909	158.817	76.5428	-1.39193	0.00309889
TMEM237	1083.37	1130.12	575.44	366.592	-1.23251	0.000549639
TMEM97	1294.58	1312.17	747.644	302.499	-1.3116	0.00480585
TMPO-AS1	66.9731	53.2946	18.0907	8.10428	-2.22986	0.00264147
TMPRSS11D	69.1174	49.6536	29.2007	18.9675	-1.31356	0.0449299
TNNI2	18.7265	27.8075	5.12914	5.93163	-2.18361	0.0354095
TNNI3	26.2315	25.987	3.27749	7.01796	-2.47874	0.0171584
TNS1	158.105	211.678	58.8272	103.701	-1.19521	0.0143035
TNS4	32813.5	31176.6	17437.6	6262.09	-1.43298	0.00289236
TOMM40	2843.83	2888.73	1912.34	858.698	-1.04867	0.0149193
TONSL	735.992	670.445	388.422	209.075	-1.2349	0.00253157
TOP2A	4169	3830.84	2456.72	287.29	-1.54377	0.0353223
TP53AIP1	88.416	122.474	42.1623	25.4855	-1.651	0.00356482
TP53I11	1905.7	1904.75	885.592	831.54	-1.15031	3.93656e-05
TPX2	3751.94	3264.66	2179.9	727.252	-1.27112	0.0119847
TRAIP	208.496	148.871	106.97	48.2984	-1.20317	0.0260418
TREM2	14.4379	13.2435	2.35166	1.58633	-3.16767	0.0336156
TRIM22	2050.44	1880.17	768.938	1187.85	-1.00703	0.00350249
TRIP13	1359.98	1258.47	691.168	238.405	-1.49406	0.00311315
TRO	64.8288	81.5124	9.75829	25.4855	-2.09808	0.00332383
TSEN2	253.526	284.498	102.341	117.823	-1.2944	0.00063126
TTC26	233.156	222.601	106.97	116.737	-1.03041	0.00678544
TTF2	1108.03	1053.66	527.296	400.268	-1.22079	0.000139871
TTK	793.888	657.702	337.502	66.7659	-1.84486	0.0043953
TTPAL	1878.9	1990.31	490.263	712.044	-1.68776	3.59945e-07
TUB	133.446	155.243	69.0113	25.4855	-1.6155	0.0069169
TUBA1B	14438	14124	8492.2	4880.28	-1.09481	0.00254097
TXNDC17	1312.81	1620.75	569.885	831.54	-1.06697	0.00209313
TYMS	1874.61	1643.5	873.556	320.966	-1.55835	0.00140218
UAP1L1	135.59	148.871	55.1239	55.9026	-1.36587	0.00233065
UBAC1	1061.92	1101.9	462.488	506.728	-1.15983	8.27634e-05
UBE2C	974.009	912.572	483.783	81.9745	-1.73796	0.00977851
UBE2G2	1925	1905.66	397.68	1257.38	-1.21176	0.0200244
UBE2S	1098.38	1058.21	620.805	171.053	-1.44549	0.0100232
UBE2T	471.172	431.959	297.691	72.1975	-1.28799	0.0356638
UBR7	835.702	711.406	483.783	263.391	-1.04976	0.00978447
UHRF1	927.906	877.982	422.678	161.276	-1.62888	0.000825095
UPK3B	101.282	90.6149	31.9782	20.0539	-1.8967	0.000911505
USP13	348.947	336.383	138.448	126.514	-1.37362	0.000102102
VCAN	634.138	734.163	465.266	114.564	-1.23879	0.0383961
VPS9D1-AS1	383.256	344.575	180.111	53.73	-1.63886	0.00445255
VRK1	942.916	827.919	427.307	314.448	-1.25552	0.000190812
WDR4	575.17	543.92	287.507	192.78	-1.22053	0.000852392
WDR61	726.343	752.368	376.386	295.981	-1.13744	0.000457407
WDR62	425.07	382.806	216.218	65.6796	-1.51939	0.00735209
WDR63	71.2616	74.2304	27.349	13.5359	-1.84841	0.00486185
WDR66	1172.36	1228.43	582.846	340.52	-1.37857	0.00024782
WDR76	460.451	378.254	268.99	58.0753	-1.35887	0.0351718
WRAP53	460.451	458.356	243.993	197.125	-1.0593	0.00183803
XRCC2	398.266	339.114	119.006	37.4351	-2.23903	7.76294e-05
XRCC3	667.375	573.958	306.949	188.434	-1.32529	0.000609041
XYLB	147.384	111.551	50.4947	24.3992	-1.79601	0.00164723
ZNF214	46.6023	43.2818	14.3874	7.01796	-2.11087	0.00827992
ZNF239	50.8909	55.1151	17.1649	24.3992	-1.37717	0.0377788
ZNF485	85.1995	112.461	55.1239	37.4351	-1.10079	0.039447
ZNF488	65.9009	78.7816	30.1265	11.3633	-1.8177	0.00995512
ZNF492	38.0251	30.5383	10.6841	4.84531	-2.20222	0.0156524
ZNF584	303.917	323.639	143.078	150.413	-1.09958	0.00187016
ZNF704	78.7667	102.448	52.3464	22.2265	-1.28697	0.0412035
ZNF883	71.2616	67.8586	25.4974	8.10428	-2.06996	0.00568169
ZPLD1	58.3959	66.0381	16.2391	18.9675	-1.85451	0.00394019
ZSCAN5A	69.1174	63.3073	20.8682	20.0539	-1.7179	0.00517655
ZWILCH	1207.74	1117.38	831.894	249.269	-1.10458	0.0409029
ZWINT	1188.44	1070.96	537.481	133.032	-1.75283	0.00280952

## Sheet: HNRNPA3_UP
Supplementary Data 4. List of HNRNPA3 Targets from RNA-seq (4 sheets total in this file). Sheet #2 -- genes upregulated with HNRNPA3 knockdown
gene names	CTRL-shA	CTRL-shB	HNRNPA3-shA	HNRNPA3-shB	log2FoldChange	pvalue (Wald test)
A2ML1	2036.51	1483.3	12558.4	7282.15	2.49541	8.35641e-11
ABCA1	1506.87	1354.95	4419.48	4081.83	1.57123	1.57622e-08
ABCA12	516.202	563.946	2554.86	2994.42	2.36183	6.202e-16
ABCA3	6.93288	10.5128	13.4616	256.873	4.02733	0.000258897
ABCD1	74.4781	89.7046	264.361	239.492	1.62229	4.11103e-05
ABCG1	64.8288	101.538	268.99	423.081	2.05938	6.21074e-06
ABL2	4147.56	3990.13	11572.4	11853.4	1.52554	8.40269e-09
ABTB2	134.518	118.833	286.581	908.669	2.24229	5.91472e-05
ACP7	49.8187	50.5638	185.666	454.584	2.68403	6.50777e-07
ACSL1	1262.42	1393.18	5463.81	2660.91	1.61371	8.81981e-05
ACVR1C	2.64429	7.78201	72.7146	51.5573	3.68132	2.01207e-05
ACVR2B	100.21	115.192	508.78	877.165	2.68999	7.20246e-11
ADAM17	1221.67	1319.45	2359.51	3885.2	1.2973	0.000274928
ADAM19	1124.11	1438.7	4139.88	5227.9	1.8701	3.06284e-09
ADAMTS14	17.6543	15.064	31.9782	200.384	2.86613	0.000993979
ADGRE2	114.147	127.935	295.839	222.111	1.10065	0.0053469
ADGRF1	662.014	644.958	3633.45	330.743	1.60171	0.0421536
ADM2	143.095	205.307	822.636	1079.22	2.44993	2.8888e-11
ADRB1	13.3658	5.96151	62.5305	15.7086	2.08896	0.0399946
ADTRP	90.5603	76.9611	114.377	394.836	1.60893	0.00926936
AFDN	3486.05	2855.05	5715.64	8152.29	1.12909	0.000585996
AGAP11	2.64429	5.96151	3.27749	71.1112	3.25476	0.0219381
AKAP13	1379.28	1290.33	3913.05	2514.26	1.26809	0.000214014
AKR1C1	51.963	106.999	133.819	640.346	2.2883	0.00130293
AKTIP	191.342	204.396	361.573	643.605	1.34602	0.00119022
ALDH3B2	30.5201	49.6536	144.003	60.248	1.35919	0.0360694
ALDOA	148.456	190.743	278.249	569.735	1.32273	0.00450843
ALOX12B	6.93288	8.69226	41.2365	23.3129	2.11813	0.0203654
AMN1	102.354	110.64	188.443	242.751	1.01953	0.0113975
AMPD3	484.038	503.869	898.554	1415.98	1.22867	0.000610838
AMZ1	4.78858	7.78201	6.9808	137.377	3.62222	0.00296636
ANKRD22	21.9429	7.78201	243.067	55.9026	3.38743	5.06883e-05
ANKRD37	15.51	22.346	31.0523	129.773	2.11024	0.0106392
ANKRD46	161.322	249.909	598.585	896.719	1.86305	4.52065e-06
ANOS1	172.043	204.396	335.65	1401.86	2.20878	0.000293611
AOC2	36.953	36.9101	80.1213	106.96	1.35128	0.0111906
AOC3	2.64429	7.78201	23.6457	28.7445	2.42495	0.0235158
APOBEC3B	54.1073	26.8973	68.0855	186.262	1.66528	0.0144348
ARFGEF3	24.0872	11.423	69.0113	51.5573	1.80342	0.0116408
ARHGAP30	5.86073	1.41025	39.3848	108.046	4.58569	6.04121e-06
ARHGAP31	419.709	407.382	715.24	1334.51	1.30998	0.00113572
ARHGEF2	1894.98	1588.89	4363.93	5621.15	1.51942	7.93263e-07
ARHGEF37	222.434	225.332	482.857	651.21	1.34205	0.000119842
ARHGEF40	799.249	801.521	1161.49	2613.12	1.23782	0.00478127
ARID3A	474.389	564.856	1164.27	1226.96	1.2025	6.76173e-05
ARL14	3.71644	4.14101	19.9424	25.4855	2.69135	0.0148158
ARNTL	638.427	598.535	1291.11	1445.31	1.14616	8.65257e-05
ARPC1B	5322.63	5327.29	5856.37	15940.2	1.03328	0.0300898
ARRDC3	159.178	145.23	160.668	513.246	1.14823	0.0450312
ASS1	544.078	646.779	1229.07	2864.06	1.78166	8.36739e-05
ATF3	261.032	239.896	294.913	3277.95	2.83677	0.000366312
ATG16L2	118.436	96.9867	72.7146	545.836	1.52546	0.0486661
ATG9B	4.78858	4.14101	59.753	26.5718	3.43498	0.000409492
ATP10B	0.5	3.23075	29.2007	15.7086	3.94973	0.00668207
ATP12A	128.085	117.922	1495.71	1465.95	3.59585	9.09966e-32
ATP2B4	4334.11	3945.53	8453.32	8849.71	1.0635	8.13852e-05
ATP2C2	32.6644	18.705	68.0855	81.9745	1.57096	0.0113659
ATP6V1B2	1847.81	1881.08	4310.23	3332.26	1.03557	0.000516752
ATP6V1C2	2.64429	1.41025	21.7941	5.93163	3.15542	0.0483028
ATXN1	465.811	464.728	932.809	1633.25	1.46405	0.000131003
ATXN1-AS1	17.6543	28.7178	19.0166	159.104	1.95955	0.0386521
B3GNT5	2256.3	1971.19	4398.19	7637.37	1.50963	4.3374e-05
B4GALT1	4930.23	4223.16	4740.74	14086.9	1.04052	0.0378844
BAMBI	145.24	127.025	328.243	539.318	1.67546	4.71224e-05
BARX2	32.6644	46.9228	124.561	68.9386	1.29157	0.0281537
BBC3	87.3438	64.2176	111.599	306.844	1.47102	0.0120695
BCL2L11	142.023	146.14	342.131	272.082	1.09501	0.00308274
BEAN1	1.57215	3.23075	6.9808	59.1616	4.07245	0.00380086
BFSP1	43.3858	31.4485	81.9729	121.082	1.45409	0.00837229
BHLHE40	4345.91	3930.97	4764.81	15469.8	1.28973	0.0132763
BICDL2	28.3758	25.987	163.446	109.133	2.35019	9.25819e-06
BIK	86.2717	61.4868	115.303	306.844	1.52091	0.00888671
BIRC3	550.511	190.743	331.021	9141.94	3.67762	0.0419383
BLACAT1	76.6224	76.9611	214.366	243.837	1.58274	7.01151e-05
BLZF1	1714.86	1647.14	3221.46	3705.96	1.04319	0.000196965
BMF	4.78858	8.69226	117.154	112.392	4.17524	5.89336e-10
BMP1	1715.93	1926.59	2017.88	7765.56	1.42553	0.0114438
BMP6	175.26	94.2559	1062.43	403.527	2.45005	8.29125e-06
BNIP3L	1365.34	1162.89	1912.34	3251.87	1.03064	0.0053865
BNIPL	28.3758	22.346	124.561	43.9531	1.75743	0.0136494
BRWD1	1166.99	1283.95	2940.93	2425.18	1.13085	0.00011776
BRWD3	769.229	779.675	1812.35	1618.04	1.14771	5.94342e-05
BSPRY	4.78858	9.60251	43.0881	103.701	3.42671	4.07455e-05
BTBD19	40.1694	40.5511	63.4563	241.664	1.92955	0.00541154
BTG1	1446.83	1277.58	3469.58	2308.94	1.08528	0.00131457
BTG2	1520.8	1218.42	3535.31	2914.03	1.23597	5.74241e-05
C10orf55	83.0553	85.1534	170.852	254.7	1.34288	0.00204469
C11orf54	124.869	138.858	287.507	353.556	1.28337	0.00053689
C11orf91	104.498	53.2946	240.29	121.082	1.20511	0.0336957
C12orf76	28.3758	38.7306	81.9729	126.514	1.64504	0.00336494
C15orf48	0.5	0.5	16.2391	104.787	8.3649	3.2018e-06
C15orf62	1.57215	10.5128	62.5305	21.1402	2.87729	0.0107983
C1orf74	1843.52	1584.34	3842.69	5529.9	1.45142	9.40362e-06
C1QTNF1	879.66	1096.44	1409.61	3474.57	1.30558	0.00509549
C2CD4D-AS1	32.6644	31.4485	80.1213	103.701	1.53366	0.00467586
C3	185.981	66.0381	320.837	2217.69	3.33883	1.67149e-05
C3orf52	190.27	238.986	790.232	775.051	1.86782	1.11743e-08
C6orf120	835.702	824.278	1123.53	2690.24	1.2003	0.00821686
C6orf52	12.2936	5.96151	18.0907	114.564	2.93798	0.00371449
CAB39L	325.36	323.639	375.461	1108.55	1.19388	0.0224264
CACFD1	71.2616	72.4099	132.893	214.506	1.27807	0.00649035
CALML5	35.8808	55.1151	206.96	53.73	1.52887	0.0331253
CANT1	2868.49	2871.43	4090.81	8550.98	1.13915	0.00564092
CAPS	18.7265	27.8075	119.006	49.3847	1.87674	0.00693139
CASC8	25.1594	28.7178	131.042	198.211	2.63073	3.29604e-07
CASTOR1	43.3858	56.0253	157.891	152.586	1.65024	0.000310859
CASZ1	310.35	303.614	707.833	599.066	1.09156	0.000617573
CCDC149	121.653	115.192	317.133	277.513	1.33259	0.000291137
CCDC186	1086.58	981.751	1906.78	2236.16	1.00256	0.00059504
CCDC50	1836.01	1606.18	2399.32	4787.94	1.06225	0.00883092
CCL20	26.2315	6.87176	8.83246	6190.39	7.5942	0.00381036
CCL5	1.57215	3.23075	0.5	1368.18	8.48643	0.0232749
CCNA1	23.0151	11.423	83.8246	53.73	2.04098	0.00381082
CCNJL	114.147	139.768	392.125	315.535	1.48158	8.31957e-05
CD55	373.607	324.55	768.938	791.346	1.16179	0.000172291
CD59	13910.5	12953.4	24839.6	30208	1.03503	0.000247811
CD68	477.605	373.703	1475.34	587.116	1.27834	0.00831049
CD70	5.86073	4.14101	2.35166	78.7155	3.15441	0.0271165
CD72	0.5	4.14101	6.05497	35.2624	3.42407	0.0348517
CD82	2992.86	2758.56	3633.45	8043.66	1.02175	0.0168083
CD83	144.168	92.4354	140.3	807.641	2.00708	0.00488781
CDC14A	91.6324	97.8969	166.223	227.542	1.0573	0.0121148
CDC42BPG	639.499	718.688	1618.85	1694.08	1.28676	8.00857e-06
CDKL5	203.136	199.845	575.44	569.735	1.50922	2.35561e-06
CDKN1A	11262.3	10710.5	17221.8	27775.7	1.03414	0.00262502
CDKN1B	401.483	382.806	1304.99	1634.33	1.90733	7.38805e-10
CDKN1C	36.953	53.2946	144.003	97.1831	1.42636	0.00698242
CDS1	1151.98	1217.51	2432.65	3100.88	1.22379	4.47623e-05
CDSN	1.57215	1.41025	7.90663	60.248	5.08404	0.00110159
CEACAM6	13.3658	9.60251	91.2312	56.989	2.75308	7.93445e-05
CEBPA	45.5301	87.8841	317.133	189.521	1.92987	0.000208451
CEMIP2	2952.12	2839.57	4051	7875.28	1.04214	0.00808066
CFAP45	20.8708	27.8075	64.3822	66.7659	1.44483	0.0176292
CFL2	906.463	999.046	2155.83	1925.47	1.09919	0.000127019
CFLAR	1443.61	1259.38	1945.67	3566.91	1.02835	0.0078047
CGN	521.563	452.895	2848.35	2592.47	2.48283	1.33838e-17
CHAC1	306.062	209.858	918.922	1487.68	2.22476	2.6912e-08
CHD7	741.353	632.214	1499.42	1553.95	1.15334	8.56085e-05
CHRNA9	1.57215	0.5	4.20331	18.9675	4.45556	0.0389132
CHRNB1	1210.95	1179.28	3824.17	3620.14	1.63946	1.84508e-09
CHRNE	0.5	3.23075	10.6841	29.8308	3.79673	0.0140623
CHST6	69.1174	56.9356	127.339	175.399	1.2712	0.00633782
CIDEA	118.436	89.7046	155.113	288.376	1.09496	0.0235137
CLCF1	95.921	82.4226	233.809	293.808	1.57077	8.26834e-05
CLCN5	251.382	234.435	731.905	290.549	1.07609	0.029861
CLDN1	1814.57	1537	5296.24	10307.6	2.21934	2.66041e-08
CLDN16	4.78858	6.87176	12.5358	65.6796	2.84607	0.00969992
CLDN3	0.5	0.5	14.3874	49.3847	7.42912	5.57916e-05
CLDN4	623.417	390.998	8457.94	24303.8	5.01505	3.16024e-22
CLDN7	517.274	458.356	3802.88	4875.93	3.15464	6.77691e-25
CLIC3	64.8288	73.3201	259.732	263.391	1.92727	9.09653e-07
CLIC4	5674.3	5907.12	13130.6	18867.8	1.46623	3.56688e-06
CLIP4	1222.75	907.11	3139.98	3936.26	1.73295	9.78851e-08
CLMN	295.34	263.563	743.94	380.714	1.01113	0.0188716
CLTRN	25.1594	16.8845	93.0829	67.8522	1.96934	0.00144969
CMYA5	18.7265	13.2435	51.4206	43.9531	1.61347	0.0231699
CNFN	56.2516	108.82	406.013	785.914	2.8556	1.53894e-08
COBL	246.021	232.614	670.8	387.232	1.14697	0.00451609
COL13A1	33.7365	23.2563	69.9371	80.8882	1.42367	0.0153349
CORO2B	29.4479	25.0768	43.0881	402.441	3.05372	0.000444296
CPEB2	767.084	582.151	1524.41	1941.77	1.36215	3.77807e-05
CPEB3	41.2416	32.3588	118.08	179.744	2.03305	7.47717e-05
CRABP2	76.6224	97.8969	253.251	153.672	1.22596	0.0086125
CRCT1	183.837	234.435	1695.69	3357.25	3.59682	1.54665e-17
CREBRF	115.22	110.64	643.025	657.727	2.53148	1.41969e-14
CRYAB	36.953	47.8331	128.264	205.816	1.98694	8.73672e-05
CSF2	57.3237	44.1921	40.3106	561.044	2.57828	0.00457013
CSGALNACT1	1.57215	2.3205	42.1623	2.67265	3.91373	0.01829
CST6	8.00502	10.5128	86.6021	257.959	4.28582	3.64562e-09
CTH	131.302	96.0764	438.417	214.506	1.52843	0.00172739
CTSB	9190.94	11325.8	14095.3	32340.4	1.17844	0.00733413
CTSV	882.876	899.828	4531.51	2159.03	1.90878	4.80739e-06
CWH43	545.15	601.266	608.769	2015.64	1.19516	0.0267663
CXCL16	689.89	575.779	1571.63	2270.92	1.60303	2.47371e-06
CXCL8	165.611	53.2946	46.7914	4987.82	4.53	0.0376461
CYB5R2	514.058	340.934	1076.31	797.864	1.13429	0.00241908
CYP1A1	192.414	213.499	498.596	345.952	1.05917	0.0047231
CYP1B1	74.4781	108.82	377.312	187.348	1.62777	0.00120561
CYSRT1	20.8708	18.705	64.3822	54.8163	1.61793	0.0112272
DAPK1	189.198	156.153	474.524	214.506	1.0003	0.0392986
DAPP1	2119.06	1711.77	3352.93	9208.2	1.71348	0.000430057
DCP2	352.164	399.19	1868.82	1437.71	2.13904	2.18125e-11
DCUN1D3	348.947	321.819	1018.91	695.749	1.35602	0.000116276
DDIT3	181.693	153.422	402.31	413.304	1.2867	0.000195591
DDIT4	5355.87	5041.47	12411.2	19290.4	1.60842	1.65834e-06
DENND1B	419.709	334.562	928.18	651.21	1.0682	0.00287004
DENND2C	586.964	547.561	1551.26	1233.48	1.29657	2.68377e-05
DENND3	249.238	277.216	339.353	734.857	1.02926	0.0244126
DEPP1	16.5822	9.60251	32.904	716.389	4.89715	1.6556e-06
DHDH	17.6543	15.9743	31.9782	255.787	3.13479	0.000463261
DKFZP586I1420	43.3858	49.6536	100.489	207.988	1.73714	0.00164859
DLX2	42.3137	45.1023	59.753	190.607	1.52608	0.021836
DNAJB5	324.288	258.101	327.317	973.848	1.1608	0.0298417
DNAJB9	464.739	467.459	992.988	1220.44	1.24822	5.15309e-05
DOP1B	311.422	340.934	372.683	1045.55	1.1208	0.0286603
DPP4	65.9009	125.204	1080.02	89.5788	2.61931	0.00237288
DSC2	2237	2669.36	7720.06	13554.6	2.11653	1.43083e-08
DSCAM	595.541	480.203	675.429	2122.1	1.37949	0.0093829
DSG1	57.3237	76.0509	265.287	88.4924	1.41465	0.0219131
DSG3	7063.8	6826.48	22633.3	16044.5	1.47752	2.12182e-06
DTNA	8.00502	11.423	31.0523	58.0753	2.24859	0.00659964
DTX4	413.276	508.42	969.843	2056.92	1.71591	8.32141e-05
DUSP1	295.34	307.255	383.793	1272.59	1.45972	0.00795396
DUSP10	460.451	459.267	1331.84	551.267	1.03515	0.0265451
DUSP8	127.013	122.474	134.745	557.785	1.47564	0.0202771
DYNLT3	710.261	732.342	1886.41	1288.88	1.13897	0.000673341
ECM2	25.1594	21.4358	91.2312	61.3343	1.73698	0.00443445
EFNA1	442.224	433.78	1227.22	8569.44	3.48471	5.39225e-07
EGR3	66.9731	60.5766	210.663	100.442	1.29567	0.0161093
EHD1	6315.44	5737.81	7108.09	19969.4	1.16771	0.016075
EIF4E3	89.4881	70.5894	192.147	242.751	1.44881	0.000605666
ELF3	10.1493	16.8845	374.535	423.081	4.91978	1.9177e-24
ELF3-AS1	1.57215	1.41025	6.9808	16.7949	3.52277	0.0412197
ELK3	4335.19	3873.62	9864.28	13170	1.48866	1.0318e-06
ELOVL4	340.37	355.498	852.262	803.295	1.25157	3.46169e-05
ELOVL7	420.781	481.113	870.779	1253.03	1.2359	0.00033564
EMP1	14262.2	12146	59259.1	28383	1.7307	2.76305e-05
ENDOU	6.93288	15.064	71.7888	30.9171	2.26811	0.0080777
ENO2	25.1594	29.628	119.006	177.571	2.4544	2.70452e-06
EPB41L4B	242.805	270.845	655.987	616.447	1.31003	3.69421e-05
EPHX3	5.86073	6.87176	127.339	123.255	4.4052	2.13534e-11
ERBB3	457.234	603.997	3503.84	2050.4	2.38868	5.76715e-10
ERFE	4.78858	9.60251	6.05497	74.3702	2.5568	0.039023
ETS1	6562.03	5012.34	7757.09	16244.3	1.05224	0.0128261
EVA1B	208.496	223.512	475.45	402.441	1.02475	0.00247257
EXOC6	55.1795	46.9228	126.413	90.6651	1.09872	0.0296294
EXPH5	600.902	667.714	1983.62	1141.14	1.30132	0.000599673
F11R	4721.16	4592.72	10508.7	13968.5	1.39405	3.18846e-06
FA2H	11.2215	2.3205	32.904	52.6437	2.7761	0.0055419
FAM102A	414.348	462.908	1167.04	737.029	1.11911	0.00223202
FAM160A1	687.746	640.407	1791.05	944.518	1.0434	0.00914333
FAM214A	252.454	234.435	619.879	542.577	1.25785	0.000103869
FAM214B	1099.45	1121.02	2132.68	2564.23	1.08105	0.00019465
FAM43A	20.8708	24.1665	90.3054	76.5428	1.91163	0.000945183
FAM83E	6.93288	4.14101	77.3438	80.8882	3.98167	1.58305e-07
FBP1	0.5	0.5	13.4616	5.93163	5.66438	0.0156254
FBXO25	336.082	258.101	552.294	669.677	1.04204	0.00260936
FBXO32	42.3137	33.2691	326.392	99.3557	2.51304	9.71006e-05
FCHO2	563.377	451.074	1318.88	1218.27	1.32399	1.89843e-05
FERMT2	650.221	699.573	1367.02	2031.93	1.33264	8.69981e-05
FICD	55.1795	48.7433	151.41	80.8882	1.17135	0.0321661
FLJ32255	10.1493	11.423	56.0497	50.471	2.35687	0.00110369
FMNL1	65.9009	64.2176	56.0497	637.087	2.42161	0.00471463
FMNL3	265.32	232.614	434.714	1449.66	1.92194	0.000506948
FOXL2NB	6.93288	15.064	37.5331	32.0035	1.69656	0.0486819
FOXO3	660.942	628.573	1490.16	2062.35	1.4626	5.9045e-06
FSTL1	3005.73	3338.39	9805.95	12792	1.83279	9.74258e-10
FTH1	11818.8	14108.5	22899.9	51300.1	1.51696	0.000436764
FTL	13467.7	14931.4	39278.8	66121.9	1.89199	1.06084e-07
FUT2	46.6023	59.6663	65.308	249.269	1.57158	0.0219909
FUT3	95.921	89.7046	522.667	496.951	2.46474	9.29976e-13
FXYD5	2767.71	2697.57	4724.08	8833.42	1.31081	0.000624502
GAB2	50.8909	71.4996	186.592	229.715	1.77064	6.83187e-05
GABARAPL1	369.318	404.652	1297.59	1253.03	1.72151	4.92758e-09
GAREM1	150.6	155.243	563.404	171.053	1.26764	0.0278022
GCC2	673.808	659.522	1361.47	2071.04	1.36467	7.10923e-05
GCNT2	170.971	109.73	393.051	198.211	1.08012	0.0290163
GDA	24.0872	25.987	283.804	29.8308	2.67259	0.0030004
GDPD1	29.4479	26.8973	95.8603	73.2839	1.60565	0.00445264
GDPD3	18.7265	21.4358	54.1981	84.1471	1.80631	0.00488682
GGT6	19.7986	23.2563	76.4179	52.6437	1.6062	0.0117964
GJA4	4.78858	0.5	4.20331	53.73	3.76455	0.0223291
GJB4	930.051	812.444	1548.49	2759.77	1.30635	0.000640548
GLRX	77.6945	70.5894	196.776	307.93	1.77362	5.84047e-05
GPAT3	124.869	121.563	2263.23	579.512	3.53375	1.78734e-09
GPR143	13.3658	17.7948	23.6457	117.823	2.21358	0.0127368
GPR157	239.589	319.998	878.186	581.685	1.38462	0.000292824
GPRC5A	1104.81	1005.42	8191.31	2149.25	2.29351	4.45245e-05
GPT2	710.261	793.329	1721.62	1688.65	1.18181	3.53693e-05
GRB7	392.905	334.562	945.771	1250.86	1.59586	1.5371e-06
GRHL1	89.4881	83.3329	711.536	471.966	2.78407	1.00728e-12
GRHL3	346.803	340.024	2743.73	2356.74	2.8946	4.20875e-23
GSDMA	105.57	109.73	174.556	519.764	1.69263	0.00260374
GSDMB	16.5822	28.7178	30.1265	109.133	1.63452	0.0446781
GSN	4233.33	4925.87	9260.64	9340.73	1.02214	0.000206087
GULP1	358.597	364.601	1740.13	451.325	1.60114	0.00572449
H1-2	226.723	205.307	301.394	1295.4	1.88806	0.00213943
H2AC6	113.075	96.9867	240.29	380.714	1.56829	0.000222864
H2BC12	308.206	331.832	559.7	858.698	1.14852	0.00169602
H2BC4	17.6543	10.5128	30.1265	166.708	2.85286	0.00130587
H2BC5	85.1995	110.64	207.886	478.484	1.8123	0.000404713
H2BC8	15.51	11.423	26.4232	155.845	2.80606	0.00186925
H3C4	12.2936	15.064	22.7199	65.6796	1.72296	0.0444968
H3C6	13.3658	5.05126	27.349	43.9531	2.02526	0.0285026
H4C8	8.00502	12.3333	19.9424	64.5933	2.10107	0.0238641
HAP1	62.6845	65.1279	106.044	151.499	1.01467	0.0330266
HAPLN3	75.5502	79.6919	138.448	264.477	1.37979	0.00512397
HBEGF	892.526	689.56	2107.69	3477.83	1.82064	1.11265e-06
HBP1	553.727	529.356	1589.22	2785.84	2.01502	9.28142e-08
HCAR2	116.292	80.6021	318.985	1610.44	3.29989	6.78684e-07
HCAR3	47.6744	21.4358	71.7888	655.555	3.41755	7.13663e-05
HDAC9	1254.91	1078.24	2975.19	2301.34	1.17794	0.000144816
HECA	685.601	674.086	1354.06	1400.77	1.01923	0.000333852
HECW2	21.9429	15.064	118.08	236.233	3.29949	2.91953e-08
HEPHL1	3357.39	1503.33	3014.07	21203.4	2.31708	0.00155483
HES5	6.93288	5.96151	31.9782	32.0035	2.40811	0.00797517
HIC2	250.31	259.011	750.421	500.21	1.29816	0.000389282
HID1	6.93288	5.05126	56.0497	61.3343	3.41457	1.61097e-05
HINT3	296.412	376.434	600.437	1225.88	1.44102	0.00100486
HMBOX1	222.434	192.563	364.351	636.001	1.27108	0.00209393
HMGA2	10754.1	10683.2	24586.8	30847.8	1.37069	1.64399e-06
HMOX1	157.033	248.999	486.56	2063.43	2.65281	1.98445e-05
HOPX	98.0653	91.5251	563.404	267.736	2.13943	6.90601e-06
HS3ST1	466.884	461.997	2778.91	489.347	1.81631	0.00591989
HSD11B1	44.458	28.7178	222.699	329.657	2.93837	8.83566e-10
HSPA13	862.505	903.469	1952.15	1943.94	1.14193	4.13624e-05
HSPB8	40.1694	52.3843	387.496	363.333	3.03005	2.56638e-14
ICAM1	42.3137	28.7178	55.1239	10832.3	7.28049	0.00128971
IDS	2331.35	2503.69	5400.86	6986.67	1.35737	5.1493e-06
IER2	2020.42	1973.93	3414.96	6820.46	1.35767	0.000713732
IFFO1	64.8288	46.9228	94.9345	158.017	1.18649	0.0244443
IFITM10	11.2215	25.987	38.459	71.1112	1.57334	0.0423232
IFNAR1	1542.25	1410.48	1853.08	5962.26	1.40447	0.007149
IFNAR2	413.276	360.049	400.458	1621.3	1.38732	0.0193453
IFNGR1	1431.82	1295.79	1824.38	3942.78	1.08038	0.0111684
IGF2BP3	1151.98	789.688	1654.96	2239.42	1.00468	0.00468971
IGFBP3	261.032	202.576	1561.45	2002.6	2.94624	1.30753e-18
IGFL1	19.7986	25.0768	13.4616	202.557	2.28981	0.025757
IL1RAPL1	29.4479	17.7948	87.5279	79.8018	1.85395	0.00201171
IL1RL1	53.0352	29.628	397.68	304.671	3.11008	2.06897e-11
IL23A	118.436	49.6536	168.075	196.039	1.12347	0.0376565
IL24	56.2516	46.0126	80.1213	2870.57	4.86444	0.00726394
IL32	70.1895	37.8203	58.8272	5360.43	5.66226	0.00678437
IL36G	17.6543	15.9743	40.3106	273.168	3.25881	0.000138531
IL36RN	48.7466	73.3201	543.961	211.247	2.6376	2.09097e-06
IL6R	1235.61	1582.52	4881.47	2401.28	1.37007	0.00106109
ILDR1	1.57215	4.14101	16.2391	17.8812	2.78654	0.0349839
INAVA	477.605	490.215	762.457	2648.96	1.81835	0.000917102
INHBA	5706.46	4480.76	9821.69	25783.4	1.80542	0.0001437
INSIG1	4205.46	4317.82	4780.55	23447.8	1.72775	0.00492507
IRAK2	163.466	82.4226	156.039	1015.13	2.25713	0.00256535
IRF1	406.843	341.844	353.241	1325.82	1.16595	0.0442814
IRF2	445.441	431.049	750.421	1318.21	1.23945	0.00136216
IRF6	10407.8	9408.86	24522	21250.1	1.20782	1.31075e-05
ISG20	110.931	88.7944	331.021	577.339	2.19148	4.99443e-07
ITGA5	5606.75	5208.96	14123.1	14758.2	1.41711	1.09586e-07
ITGB2	56.2516	29.628	73.6405	854.353	3.45075	8.20386e-05
ITGB8	1093.02	916.213	3285.34	2692.42	1.57376	2.08532e-07
ITPKC	1951.81	1742.72	3305.71	8610.72	1.68971	0.00032029
ITPRIPL2	743.497	1016.34	1428.13	2574.01	1.18531	0.00317899
ITSN2	1151.98	1045.47	2048.43	3524.54	1.34292	0.000279676
IVL	477.605	607.638	3699.19	3340.95	2.69817	5.32505e-19
JAZF1	128.085	175.268	386.571	413.304	1.3998	0.000150584
JMY	311.422	328.191	780.974	745.72	1.25632	3.82912e-05
JUND	1067.29	1094.62	1260.55	3494.13	1.13719	0.0198269
KCNN4	77.6945	90.6149	693.946	577.339	2.92322	1.69267e-16
KDM3A	621.273	511.151	1182.78	1789.68	1.3931	8.59961e-05
KDM4B	619.128	655.881	1251.29	1602.83	1.16284	0.000178071
KDM7A	269.609	237.165	634.693	1751.66	2.2375	8.8615e-06
KHNYN	2499.67	2731.25	3437.18	7362.53	1.04588	0.0126831
KIAA0895	268.537	267.204	497.67	656.641	1.10839	0.00115567
KIAA1614-AS1	15.51	21.4358	116.229	22.2265	1.93558	0.0294224
KIF13B	257.815	215.319	538.406	442.635	1.05482	0.0022483
KIF21B	42.3137	49.6536	117.154	80.8882	1.11529	0.0339191
KLF3	1816.72	1676.27	4263.01	4078.57	1.25619	4.20648e-06
KLF4	618.056	889.816	2703.92	886.942	1.25241	0.0180683
KLF9	266.392	246.268	678.207	732.684	1.46256	3.08668e-06
KLHL21	4858.39	4481.67	9424.51	10923.5	1.12347	5.2189e-05
KLHL24	221.362	265.383	754.124	705.526	1.58562	8.60801e-07
KLHL28	354.308	370.062	556.923	1187.85	1.26881	0.00388683
KLK10	4212.96	3413.94	7809.86	8099.06	1.06084	0.000206842
KLK11	180.621	191.653	657.838	587.116	1.74424	7.89864e-08
KLK12	6.93288	10.5128	190.295	122.169	4.23214	1.74617e-11
KLK13	34.8087	16.8845	189.369	330.743	3.36505	1.78445e-09
KLK14	8.00502	14.1538	56.0497	89.5788	2.76027	0.000126622
KLK6	61.6123	61.4868	543.036	311.189	2.80574	2.273e-10
KLK7	314.639	420.126	2772.43	1973.27	2.6923	1.24629e-14
KPNA5	159.178	155.243	278.249	461.102	1.23535	0.00272835
KPNA7	6.93288	3.23075	43.0881	206.902	4.78184	3.9079e-07
KRT13	120.58	246.268	3974.16	262.305	3.53303	0.0239047
KRT16	5050.31	7062.23	10847.5	27782.2	1.67324	0.00043994
KRT19	12828.7	11764.6	33505.3	36382.7	1.50682	2.10968e-08
KRT23	23.0151	35.0896	158.817	454.584	3.41729	2.39216e-08
KRT31	248.166	297.242	652.283	461.102	1.03087	0.00458831
KRT34	227.795	170.717	989.285	3143.24	3.37798	3.73986e-10
KRT78	11.2215	19.6153	71.7888	33.0898	1.79595	0.0227038
KRT80	154.889	284.498	1563.3	1986.3	3.01489	5.93309e-14
KRT81	5.86073	5.96151	41.2365	50.471	3.06574	0.000270242
KRTAP2-3	127.013	203.486	119.006	825.022	1.51572	0.0425503
KRTDAP	74.4781	93.3456	471.747	151.499	1.89941	0.00122946
KSR1	83.0553	85.1534	162.52	189.521	1.06914	0.00975748
KYNU	61.6123	35.0896	189.369	231.888	2.13974	1.031e-05
L3MBTL4	61.6123	50.5638	60.6789	224.283	1.3516	0.0472077
LACC1	533.357	427.408	617.102	1333.42	1.02219	0.0219677
LAMA2	93.7767	64.2176	131.968	571.908	2.16285	0.00118137
LAYN	117.364	119.743	300.468	493.692	1.74716	2.516e-05
LCE1A	21.9429	21.4358	48.6431	64.5933	1.40385	0.0293225
LCE2C	4.78858	3.23075	20.8682	18.9675	2.47853	0.0304918
LCE3D	60.5402	148.871	352.315	524.109	2.06658	6.82782e-05
LCE3E	15.51	23.2563	86.6021	105.874	2.33446	7.62611e-05
LEMD1	10.1493	7.78201	234.735	242.751	4.82425	1.31157e-18
LEPR	149.528	130.666	365.276	452.412	1.54888	1.82869e-05
LIF	70.1895	55.1151	154.188	187.348	1.45546	0.00110054
LINC00260	4.78858	0.5	18.0907	27.6582	3.43021	0.0155367
LINC00504	0.5	0.5	6.9808	28.7445	6.57428	0.00147334
LINC00520	34.8087	37.8203	243.067	95.0104	2.23557	0.000202288
LINC00857	15.51	16.8845	121.784	103.701	2.83688	4.98247e-07
LINC00880	72.3338	86.9739	131.042	218.852	1.13727	0.0171542
LINC00887	0.5	0.5	3.27749	16.7949	5.70903	0.0184139
LINC01137	34.8087	35.9998	39.3848	161.276	1.51315	0.0436721
LINC01772	18.7265	15.9743	24.5715	106.96	1.95167	0.0229445
LINC01819	36.953	47.8331	92.157	103.701	1.21436	0.0183567
LINC02035	73.4059	74.2304	117.154	183.003	1.02693	0.0294848
LINC02246	16.5822	35.9998	36.6073	272.082	2.57062	0.00373843
LINC02657	125.941	98.8072	193.072	444.808	1.50896	0.00314144
LINGO2	13.3658	9.60251	81.9729	18.9675	2.19343	0.0190957
LIPH	4.78858	11.423	163.446	51.5573	3.79972	5.11179e-06
LLGL2	785.311	756.919	1950.3	2702.19	1.5935	6.04617e-07
LMBR1L	309.278	407.382	1165.19	1519.18	1.90571	2.333e-08
LMO7	359.669	286.319	2763.17	781.569	2.45844	1.11395e-05
LMX1B	19.7986	32.3588	103.267	43.9531	1.51352	0.0321705
LNX1	15.51	6.87176	61.6047	22.2265	1.96729	0.0335672
LOC100287387	24.0872	35.0896	56.9755	100.442	1.42079	0.0235602
LOC100289495	15.51	16.8845	49.5689	76.5428	1.99123	0.00313606
LOC101929188	10.1493	4.14101	19.0166	35.2624	2.01454	0.049935
LOC101929479	2.64429	4.14101	15.3133	21.1402	2.60164	0.0336063
LOC101929613	11.2215	10.5128	31.9782	63.5069	2.18616	0.00631462
LOC441666	9.07717	14.1538	63.4563	20.0539	1.89048	0.0384617
LOC728975	100.21	126.115	288.433	284.031	1.34105	0.000404272
LOC729603	24.0872	23.2563	49.5689	83.0608	1.50404	0.019131
LONRF1	484.038	421.946	998.543	902.151	1.07033	0.000459052
LOXL2	40.1694	32.3588	33.8298	451.325	2.75869	0.00275698
LPIN1	4766.19	4188.57	6679.43	13638.2	1.18207	0.00370643
LRAT	35.8808	20.5255	473.598	24.3992	3.16837	0.00155006
LRATD2	2840.62	2775.86	7623.77	7118.11	1.39237	2.07718e-07
LRP10	4650.4	5066.05	7071.98	14482.3	1.1495	0.00465583
LRRC37A3	3.71644	5.05126	6.05497	79.8018	3.4403	0.00740333
LRRC4	17.6543	21.4358	280.1	50.471	3.11297	0.000106083
LRRC8B	115.22	86.0636	255.103	183.003	1.12877	0.00914242
LSR	2710.89	2617.47	4874.06	9967.54	1.478	0.000272116
LURAP1L	177.404	172.538	624.508	539.318	1.73704	1.47505e-07
LURAP1L-AS1	17.6543	11.423	19.9424	104.787	2.14058	0.0211285
LY6D	100.21	134.307	368.98	392.664	1.70147	5.29344e-06
LYG1	2.64429	1.41025	11.6099	32.0035	3.82346	0.00648591
LYPD3	1130.54	1241.17	4809.25	3625.57	1.83085	2.55984e-09
LYPD5	86.2717	86.0636	435.639	382.887	2.25478	4.249e-10
LYRM1	321.072	307.255	749.495	691.404	1.199	0.000100318
MAB21L4	6.93288	7.78201	79.1954	178.658	4.22194	5.49572e-09
MAF	46.6023	106.089	418.975	61.3343	1.65909	0.041207
MAFB	26.2315	57.8458	119.932	158.017	1.72989	0.00247767
MAFF	974.009	857.047	1369.8	3552.79	1.42712	0.0026224
MAL2	1150.91	1290.33	5072.19	2132.96	1.56188	0.000511775
MALAT1	5165.03	4914.95	7170.12	14959.2	1.13451	0.00565239
MAML3	39.0973	39.6408	175.482	141.722	2.0248	1.47396e-05
MAOA	2276.67	1924.77	2287.3	6389.19	1.04633	0.0325094
MAP11	376.823	410.113	588.401	991.23	1.00548	0.00871794
MAP1LC3B	2052.59	2267.03	4095.44	7370.14	1.40842	0.000181791
MAP2	679.168	431.049	1267.03	3119.34	1.98337	5.1437e-05
MAP3K7CL	199.919	212.589	552.294	282.945	1.02033	0.0206902
MAP3K8	19.7986	13.2435	94.0087	53.73	2.20343	0.00123259
MAPK8IP3	735.992	707.765	1042.98	2226.38	1.17948	0.00578437
MAPRE2	310.35	293.601	1033.72	475.225	1.32318	0.0031907
MARCKSL1	689.89	842.483	1319.81	2738.04	1.40513	0.000945471
MARCO	3.71644	3.23075	26.4232	162.363	4.98295	2.99402e-06
MAST4	2410.68	1587.07	4161.17	7185.46	1.50532	0.000169811
MATN4	2.64429	2.3205	28.2749	5.93163	3.07563	0.0367752
MC1R	42.3137	37.8203	87.5279	88.4924	1.14633	0.0270433
MCRIP1	613.768	599.445	1191.12	1341.03	1.06207	0.000278636
MEOX1	0.5	2.3205	71.7888	20.0539	5.56479	0.000102513
METRNL	84.1274	88.7944	586.55	491.52	2.64706	8.06611e-14
MFAP2	389.689	481.113	907.812	1358.41	1.38011	0.000122315
MGAT4A	32.6644	25.987	125.487	136.291	2.18053	1.49732e-05
MGAT4B	2963.91	1975.75	5342.53	9831.75	1.6194	8.09266e-05
MIDN	1704.14	1443.25	3360.33	3390.92	1.1014	0.000101034
MIF4GD	208.496	144.32	252.325	617.533	1.30435	0.0113901
MINAR1	5.86073	7.78201	48.6431	17.8812	2.37253	0.0167299
MKX	2.64429	1.41025	21.7941	5.93163	3.15542	0.0483028
MMP10	362.885	295.421	645.803	1334.51	1.5903	0.000278016
MMP14	10783.1	9765.68	15979.4	31741.9	1.21561	0.0022448
MMP19	144.168	91.5251	201.405	433.944	1.43515	0.00531355
MMP9	1143.41	246.268	2766.88	188828	7.10818	0.000815628
MPZL3	301.773	329.101	932.809	1143.32	1.71949	5.33802e-08
MSC	2.64429	1.41025	5.12914	121.082	5.3778	0.00029547
MTHFD2	2929.6	2436.33	6133.19	5262.67	1.08688	0.000200217
MTMR9	659.87	654.061	1153.16	1653.89	1.09548	0.000970149
MTMR9LP	3.71644	7.78201	7.90663	68.9386	2.83823	0.0197614
MUC1	62.6845	38.7306	354.167	56.989	2.03343	0.00971569
MUC20	8.00502	7.78201	24.5715	42.8667	2.16534	0.0156586
MXD1	302.845	248.999	1020.76	665.332	1.61417	1.46499e-05
MYCN	31.5922	13.2435	817.081	33.0898	4.27748	0.0156895
MYEOV	14.4379	13.2435	37.5331	63.5069	1.90546	0.00995884
MYH14	24.0872	23.2563	66.2338	180.83	2.40673	0.000295159
MYH16	66.9731	83.3329	117.154	1135.71	3.0667	0.000138436
MYO5B	312.495	252.64	3408.48	3608.19	3.63743	4.69996e-34
MYO5C	23.0151	23.2563	85.6762	46.1257	1.53331	0.0204327
MYRFL	6.93288	4.14101	16.2391	29.8308	2.16855	0.0438826
NAALADL2	10.1493	2.3205	120.858	25.4855	3.68928	0.000430033
NACC2	774.59	887.085	1922.52	1669.1	1.11235	0.000167803
NAGK	534.429	547.561	754.124	1484.42	1.04912	0.0109435
NATD1	213.857	252.64	555.997	737.029	1.47166	2.54727e-05
NCCRP1	10.1493	20.5255	222.699	194.952	3.79613	2.62671e-12
NCF2	116.292	112.461	160.668	717.475	1.94458	0.00263334
NCOA3	1396.43	1374.07	3509.39	2780.41	1.18327	6.23813e-05
NDRG1	4123.97	4979.58	9713.37	13766.4	1.36693	2.5163e-05
NDRG4	138.807	141.589	350.463	1009.7	2.28164	1.61539e-05
NEAT1	3215.87	2835.02	7383.06	7455.96	1.29438	2.16637e-06
NEBL	14.4379	17.7948	158.817	29.8308	2.58736	0.00265557
NECTIN4	79.8388	67.8586	1178.15	2180.76	4.51782	4.02688e-27
NEDD4	1788.84	1756.37	5298.09	3212.77	1.26379	0.000349416
NEDD9	135.59	185.281	160.668	717.475	1.45393	0.0250728
NEFM	26.2315	51.4741	78.2696	105.874	1.24882	0.0364091
NES	3.71644	12.3333	63.4563	91.7514	3.33196	2.72612e-05
NFATC2	8.00502	10.5128	108.822	77.6292	3.39828	3.51459e-07
NFKB2	1783.48	1301.25	2028.06	5575.53	1.30179	0.0086243
NFKBIA	1136.97	824.278	1152.23	7452.7	2.13395	0.0018546
NHLRC3	185.981	162.525	462.488	264.477	1.06439	0.0124209
NIPA1	541.934	581.24	1210.56	1310.61	1.16696	6.23858e-05
NLRP10	157.033	119.743	515.261	2172.07	3.28439	7.58765e-08
NMRAL2P	14.4379	35.0896	42.1623	168.881	2.10556	0.00992597
NOL4L	108.787	89.7046	267.139	198.211	1.23568	0.00290727
NOTCH2NLB	28.3758	47.8331	202.331	80.8882	1.90582	0.00271711
NOTCH2NLC	38.0251	53.2946	219.921	64.5933	1.65049	0.0149533
NOTCH3	80.911	131.576	707.833	1188.94	3.16102	3.93305e-13
NPC1	2721.61	2542.83	6269.29	8758.46	1.51343	1.33586e-06
NPEPPS	1951.81	1279.4	3578.83	3786.35	1.18916	0.000395619
NPFFR1	0.5	0.5	21.7941	7.01796	6.26148	0.00334514
NQO1	1637.67	2397.19	2600.23	6801.99	1.22049	0.0124906
NR4A2	11.2215	6.87176	36.6073	26.5718	1.87313	0.0347684
NRARP	68.0452	79.6919	137.523	281.859	1.50904	0.0031734
NT5E	14170	11605.3	15245.2	38138.2	1.05042	0.0223892
NUAK2	562.305	505.69	946.697	1517.01	1.20653	0.0009027
OCLN	50.8909	35.0896	718.943	758.756	4.12541	2.07669e-27
OCLNP1	2.64429	3.23075	23.6457	37.4351	3.61386	0.00111291
OLAH	2.64429	0.5	22.7199	9.19061	3.91533	0.0222695
OLMALINC	58.3959	42.3716	209.737	63.5069	1.45214	0.029948
ONECUT3	0.5	0.5	21.7941	0.5	5.87612	0.042417
OSMR	2324.91	1553.39	3529.76	5672.21	1.24682	0.00117369
OVGP1	15.51	11.423	48.6431	70.0249	2.18547	0.00188371
OVOL1	94.8489	95.1661	978.175	1557.21	3.74471	1.06809e-22
OXTR	20.8708	22.346	169.001	126.514	2.80219	7.70241e-08
PAK3	9.07717	15.064	43.0881	38.5214	1.79314	0.0221843
PAMR1	10.1493	22.346	29.2007	85.2335	1.83774	0.0300367
PANX2	24.0872	46.9228	74.5663	202.557	1.97306	0.00339258
PAQR6	20.8708	23.2563	26.4232	133.032	1.87357	0.0269477
PARD6B	89.4881	70.5894	727.275	546.922	3.00343	1.67446e-15
PCDH1	1075.86	883.444	3709.37	1852.69	1.50606	0.0002672
PCDH9	16.5822	13.2435	161.594	9.19061	2.56203	0.0197567
PCDHGA10	51.963	41.4613	176.407	71.1112	1.41921	0.0202839
PCDHGA11	83.0553	55.1151	197.701	158.017	1.37469	0.00296416
PCDHGA9	2.64429	6.87176	30.1265	15.7086	2.381	0.0378759
PCDHGB4	36.953	46.0126	141.226	74.3702	1.38886	0.0155157
PCDHGB5	58.3959	65.1279	230.105	91.7514	1.39023	0.0161276
PCDHGB7	34.8087	36.9101	119.932	51.5573	1.27191	0.0469417
PCDHGC3	730.632	602.176	1537.38	1444.23	1.16266	0.000106309
PCK2	1087.66	976.29	1223.52	3256.22	1.11823	0.0198444
PDE2A	45.5301	67.8586	103.267	139.55	1.10101	0.0301859
PDGFB	460.451	562.125	635.618	1891.79	1.30576	0.0118346
PGLYRP4	4.78858	5.96151	13.4616	209.075	4.50018	7.1251e-05
PGM2L1	401.483	500.228	755.05	1226.96	1.13629	0.00275871
PHLDA2	1803.85	1770.94	2365.07	6569.52	1.32168	0.00639104
PI3	197.775	222.601	755.976	1375.79	2.34423	7.23002e-09
PIEZO1	7166.72	7951.55	9012.52	22779.7	1.07239	0.0194507
PIM1	627.705	506.6	1671.62	1247.6	1.36518	4.09343e-05
PIP5KL1	69.1174	79.6919	181.037	184.089	1.29933	0.00175511
PKD1L2	0.5	0.5	11.6099	4.84531	5.41352	0.0286316
PKIB	128.085	144.32	618.954	807.641	2.39182	7.99368e-12
PLA2G2F	2.64429	1.41025	94.9345	551.267	7.75571	5.73806e-12
PLA2G4C	24.0872	5.96151	10.6841	141.722	2.38733	0.0376148
PLA2G4E	17.6543	21.4358	117.154	177.571	2.94204	8.67905e-08
PLAAT3	14.4379	6.87176	90.3054	53.73	2.83183	0.000161062
PLAG1	250.31	235.345	552.294	492.606	1.1075	0.000651839
PLAU	33054.8	27209.7	63640.1	152784	1.84449	3.99521e-05
PLAUR	1190.58	904.38	5424	10755.1	2.94986	9.07086e-13
PLD1	268.537	266.293	616.176	597.98	1.18441	0.000150673
PLEKHA7	44.458	58.7561	530.074	63.5069	2.53543	0.00185441
PLEKHG6	87.3438	94.2559	221.773	160.19	1.07746	0.0116638
PLK3	1138.05	1042.74	1344.8	4378.4	1.39226	0.00825164
PMAIP1	977.225	1150.15	2558.56	2336.1	1.20235	3.38875e-05
PNRC1	427.214	444.703	900.405	1515.93	1.47117	8.72401e-05
PODXL	14.4379	52.3843	249.548	677.281	3.805	2.39796e-08
PPIC	312.495	376.434	655.987	1346.46	1.53992	0.000388348
PPL	3834.49	3489.49	10616.1	4651.06	1.05991	0.0147311
PPP1R15A	2056.88	1889.27	4362.08	4513.1	1.16959	1.7502e-05
PPP1R3F	28.3758	32.3588	47.7173	138.463	1.62841	0.0186509
PRDM1	744.569	556.664	1624.4	2381.73	1.62332	5.24446e-06
PRLR	1.57215	0.5	6.9808	30.9171	5.19863	0.00798338
PRR15	132.374	121.563	465.266	266.65	1.53235	0.000372511
PRR9	70.1895	86.0636	193.998	204.729	1.35516	0.00101719
PRSS22	85.1995	129.756	2268.78	2813	4.56616	3.69761e-37
PRSS27	9.07717	5.05126	42.1623	27.6582	2.4041	0.00865836
PRSS8	1615.15	1860.14	5908.21	7351.67	1.93201	7.50449e-11
PSAT1	2529.69	2445.44	5889.7	4808.58	1.1048	0.000115241
PSEN1	1777.05	1699.94	2927.04	4372.96	1.07019	0.001214
PTENP1	58.3959	56.9356	100.489	130.859	1.00957	0.0348679
PTPN21	865.722	931.687	1408.69	2584.87	1.15189	0.00295192
PTPRJ	56.2516	76.0509	222.699	206.902	1.70408	6.18184e-05
PTPRM	660.942	527.536	1308.7	1272.59	1.12014	0.000257464
PTTG1IP	4430.61	4443.44	7084.94	11754.6	1.08613	0.00200847
PXDN	6286.49	6955.73	13320.4	23821.5	1.48793	6.25936e-05
QPCT	185.981	173.448	301.394	712.044	1.49744	0.00202704
RAB11FIP1	838.918	883.444	3947.31	4017.74	2.20985	6.2024e-16
RAB15	264.248	167.076	478.228	446.98	1.1046	0.00418922
RAB24	271.753	233.524	335.65	1054.24	1.46127	0.00727414
RAB3IP	473.316	390.998	944.845	1175.91	1.2962	6.38154e-05
RAB42	19.7986	23.2563	64.3822	179.744	2.52722	0.000196997
RAB44	2.64429	2.3205	6.05497	26.5718	2.99387	0.0425959
RAB5B	3122.59	3286.51	4824.99	8357.61	1.04047	0.00426956
RAB8B	671.663	647.689	1452.2	1220.44	1.01924	0.000623591
RAET1L	40.1694	50.5638	156.965	171.053	1.86255	4.52986e-05
RALGPS2	917.185	839.752	2210.45	1547.43	1.09762	0.000846959
RAPGEF2	728.487	803.342	1548.49	2194.88	1.28929	8.73925e-05
RASA2	839.99	741.445	1994.73	2290.48	1.43884	8.87902e-07
RASEF	23.0151	21.4358	188.443	74.3702	2.59408	6.05746e-05
RASGEF1B	12.2936	24.1665	70.863	93.9241	2.19684	0.000774625
RASSF5	145.24	110.64	418.975	172.14	1.21336	0.0208343
RB1CC1	1409.3	1409.57	2704.85	3596.24	1.16065	0.000145551
RBBP8NL	0.5	4.14101	56.0497	1.58633	3.92818	0.0296846
RBP1	440.08	454.715	677.281	1823.36	1.48329	0.00250294
RECK	108.787	108.82	215.292	505.642	1.73169	0.000584703
RELB	619.128	426.498	677.281	1699.51	1.18541	0.0158593
RHBDF1	626.633	764.201	1242.96	1868.98	1.16191	0.000962212
RHCG	93.7767	105.179	408.79	305.758	1.84962	1.71971e-06
RHOC	8337.51	8652.44	11728.9	23886.6	1.06784	0.00802708
RHOV	13.3658	18.705	96.7862	391.578	3.9655	4.22924e-08
RHPN2	191.342	187.102	741.163	345.952	1.52569	0.000861849
RIT1	478.677	493.856	1518.86	750.065	1.2234	0.00359359
RNASE7	321.072	303.614	499.522	2301.34	2.16623	0.000458803
RND1	2.64429	0.5	30.1265	20.0539	4.59796	0.00201956
RNF128	76.6224	80.6021	299.543	102.615	1.36205	0.0209493
RNF19A	1090.87	706.855	957.807	2806.48	1.0666	0.0425405
RNF222	10.1493	5.96151	40.3106	35.2624	2.31448	0.00682309
RNF223	10.1493	22.346	56.9755	122.169	2.48764	0.000643278
RNF24	605.19	586.702	1477.2	2044.97	1.56385	1.29448e-06
RNF38	434.719	514.792	1418.87	1243.26	1.48797	1.17759e-06
ROBO4	88.416	70.5894	355.092	1233.48	3.32925	1.08833e-08
RORA	135.59	149.781	466.192	417.649	1.63395	2.1257e-06
RRAD	195.631	187.102	172.704	1582.19	2.1996	0.0043991
RSAD2	155.961	199.845	306.023	600.152	1.34949	0.00287763
RUBCN	847.495	861.598	1889.19	2159.03	1.24442	1.33888e-05
RWDD2A	53.0352	46.9228	62.5305	209.075	1.44971	0.0291874
S100A3	136.663	148.871	84.7504	864.129	1.73535	0.0325235
S100A4	257.815	355.498	816.155	587.116	1.19493	0.00130032
S100A7	4.78858	3.23075	30.1265	10.2769	2.5025	0.0423552
S100A8	32.6644	37.8203	181.962	370.937	2.98668	1.01059e-08
S100A9	140.951	141.589	1204.08	5758.03	4.62777	9.97808e-14
S100P	3.71644	2.3205	107.896	15.7086	4.62335	9.35725e-05
SAMD14	26.2315	35.0896	36.6073	247.096	2.22506	0.00801187
SAT1	4113.25	4648.24	7024.76	21967.1	1.72647	0.000744781
SATB1	236.372	198.025	402.31	479.57	1.02366	0.00322144
SATB2	131.302	123.384	173.63	343.779	1.02433	0.0300555
SBSN	232.084	312.716	1833.64	1387.74	2.56518	1.262e-13
SCD5	623.417	629.484	2221.56	1121.59	1.41693	0.000529304
SCEL	446.513	241.717	1087.42	463.275	1.17438	0.0227215
SCNN1A	197.775	143.409	1381.84	177.571	2.19651	0.00339358
SDC4	6485.91	3811.72	4655.57	38174	2.0564	0.00536411
SDR16C5	314.639	238.076	500.447	690.317	1.10909	0.00264335
SECISBP2	769.229	684.099	1255.92	2125.35	1.21865	0.00104624
SEMA3B	70.1895	44.1921	125.487	153.672	1.29783	0.00877972
SEMA4C	345.731	399.19	704.13	976.021	1.17372	0.000635281
SEMA7A	1270.99	1141.96	7241.41	6883.46	2.55002	1.52203e-20
SERINC3	2825.61	3048.93	6075.79	6959.51	1.14994	3.42977e-05
SERPINA3	2.64429	0.5	1.42583	235.147	6.79903	0.037733
SERPINB1	1631.23	1010.88	3704.74	11914.2	2.56408	2.41284e-06
SERPINB12	3.71644	3.23075	47.7173	4.84531	3.12386	0.0238802
SERPINB2	10747.7	5743.28	33571	35452.8	2.06554	5.88695e-08
SERPINB9	18.7265	7.78201	253.251	237.319	4.2842	1.31324e-14
SERPINI1	57.3237	59.6663	62.5305	263.391	1.48398	0.0332158
SESN2	1146.62	957.174	3339.96	2288.3	1.42045	2.53507e-05
SESTD1	551.583	492.946	1067.05	1488.77	1.2917	0.000104227
SGPP2	51.963	27.8075	84.7504	2286.13	4.91153	0.00515528
SH2D2A	155.961	113.371	331.947	911.928	2.21193	3.25112e-05
SH3BP5L	991.163	1070.05	1779.02	3179.09	1.26645	0.000834893
SH3KBP1	807.826	746.906	3263.12	3978.63	2.22046	3.77751e-14
SH3PXD2A-AS1	109.859	105.179	189.369	440.462	1.55377	0.00217796
SHROOM4	45.5301	76.9611	193.998	173.226	1.58788	0.000836961
SIGIRR	149.528	74.2304	323.614	332.916	1.56051	0.000718444
SIGLEC15	9.07717	7.78201	1.42583	508.901	5.00538	0.0473655
SKIL	902.175	1007.24	1668.84	3079.15	1.31435	0.000726079
SLC15A1	0.5	1.41025	44.0139	20.0539	6.01077	0.000543751
SLC15A4	710.261	789.688	942.068	2151.43	1.04442	0.019207
SLC16A13	181.693	213.499	359.721	511.073	1.14039	0.00239761
SLC17A5	276.042	299.062	750.421	461.102	1.07667	0.00506416
SLC25A45	5.86073	7.78201	30.1265	24.3992	2.07748	0.0284022
SLC28A3	53.0352	25.0768	97.712	256.873	2.20063	0.000772809
SLC2A12	33.7365	37.8203	460.637	91.7514	2.96666	3.82014e-05
SLC35D2	503.337	418.305	779.122	1310.61	1.18184	0.0020496
SLC35F4	0.5	1.41025	21.7941	11.3633	5.04276	0.00857314
SLC37A2	314.639	338.203	991.137	457.843	1.15193	0.010071
SLC41A2	54.1073	76.9611	50.4947	516.505	2.11966	0.0130057
SLC44A2	5971.28	6807.36	19945.6	7074.66	1.08039	0.0264994
SLC46A3	277.114	334.562	872.631	1421.41	1.90792	4.71321e-07
SLC5A1	5.86073	13.2435	340.279	154.758	4.75169	6.99644e-13
SLC6A9	386.473	459.267	1558.67	632.742	1.37482	0.00377488
SLC7A11	1299.94	1185.65	5662.87	7081.18	2.35868	1.06444e-15
SLPI	248.166	208.037	863.372	1120.5	2.12353	3.08418e-10
SMAD7	219.218	277.216	365.276	737.029	1.15114	0.0101713
SMIM5	1.57215	1.41025	67.1597	5.93163	5.19379	0.00115465
SMPD3	0.5	9.60251	39.3848	24.3992	2.7592	0.0320659
SNCG	14.4379	36.9101	92.157	124.341	2.08721	0.00117805
SNX24	456.162	436.51	788.38	1062.93	1.05293	0.00136029
SNX25	283.547	269.934	449.527	731.598	1.09442	0.00441107
SNX4	495.832	638.586	1316.1	1656.06	1.38968	2.23618e-05
SOCS2	520.491	513.882	698.575	1480.08	1.075	0.0126932
SORT1	107.715	104.269	580.069	300.326	2.06045	4.77999e-06
SOWAHB	10.1493	20.5255	117.154	166.708	3.23852	7.9731e-08
SOX9-AS1	4.78858	7.78201	17.1649	54.8163	2.60394	0.0109286
SPINT1	3535.37	3719.79	9935.57	5702.63	1.10815	0.00240213
SPNS2	14.4379	15.064	626.36	106.96	4.68366	1.38103e-09
SPRR1A	435.791	512.061	3037.22	1247.6	2.17771	2.65102e-06
SPRR1B	1391.07	1413.21	8709.77	6049.17	2.39634	6.60487e-14
SPRR2A	55.1795	30.5383	493.967	72.1975	2.7415	0.000598449
SPRR2D	91.6324	80.6021	666.171	1608.26	3.73118	1.31032e-14
SPRR2E	5.86073	19.6153	165.297	96.0967	3.39365	1.96589e-06
SPRR2G	6.93288	16.8845	92.157	219.938	3.7521	1.31744e-07
SPRR3	21.9429	20.5255	705.981	20.0539	4.12825	0.023401
SPRR4	2.64429	6.87176	31.0523	20.0539	2.53893	0.020297
SPSB1	565.521	674.086	935.587	1639.77	1.05492	0.00648091
SPSB3	433.647	381.895	593.03	1154.18	1.09987	0.00852189
SPTBN5	70.1895	37.8203	54.1981	292.722	1.69329	0.0294151
SQSTM1	6349.75	7169.64	15944.2	48871.1	2.26136	7.92635e-06
SRPX2	36.953	33.2691	98.6378	122.169	1.66728	0.001135
SSUH2	4.78858	4.14101	14.3874	28.7445	2.4093	0.0331051
ST3GAL6	19.7986	25.987	40.3106	77.6292	1.37878	0.0462996
ST6GALNAC2	846.423	784.226	737.46	2790.19	1.11352	0.0492293
STAT5A	27.3037	28.7178	50.4947	329.657	2.78286	0.000574163
STC2	754.219	619.471	2605.78	2230.73	1.81712	2.08992e-09
STK40	698.467	690.471	1460.53	2722.83	1.59116	4.77755e-05
STRADB	208.496	252.64	547.665	470.879	1.14442	0.000788543
STX11	13.3658	10.5128	9.75829	119.996	2.49177	0.0225123
STX3	989.019	1113.74	3925.09	1105.29	1.25892	0.0218441
SULT2B1	105.57	97.8969	743.94	726.166	2.86	3.18088e-18
SYT14	509.769	632.214	1573.48	715.303	1.00384	0.0246756
TAB3	1585.13	1324.92	4780.55	1478.99	1.10548	0.0358554
TACSTD2	8034.09	9337.86	27450.4	70763.8	2.49922	7.54346e-08
TADA2B	539.79	553.933	1042.06	1179.16	1.02256	0.000544658
TAS1R3	0.5	1.41025	11.6099	13.5359	4.62738	0.0210915
TBL1X	291.052	360.96	622.657	788.087	1.11365	0.00107313
TCN1	3.71644	7.78201	142.152	1.58633	3.75903	0.00943187
TCP11L2	51.963	40.5511	124.561	176.485	1.71447	0.00046673
TEC	10.1493	13.2435	46.7914	25.4855	1.66964	0.0466381
TET3	550.511	493.856	1575.33	652.296	1.09415	0.0187018
TFAP2A	2496.46	2461.82	3908.42	7336.46	1.18144	0.00213075
TG	2.64429	1.41025	7.90663	30.9171	3.64845	0.0142807
TGM1	363.958	282.678	721.72	781.569	1.21911	0.000205911
TGM4	54.1073	44.1921	66.2338	211.247	1.50563	0.0217054
TIMP2	573.026	677.727	1317.03	1575.67	1.20978	8.72456e-05
TJP2	7792.86	6258.48	11280.8	25904	1.40406	0.00144312
TJP3	0.5	0.5	14.3874	5.93163	5.7354	0.0133041
TLE3	870.011	898.918	1724.39	1820.1	1.00301	0.000346189
TM4SF1	2725.9	2205.13	7691.36	4490.29	1.30507	0.00044467
TM4SF19	3.71644	8.69226	12.5358	93.9241	3.19245	0.00458229
TMBIM1	16070.9	15694.1	30862.1	34941.1	1.05074	9.79003e-05
TMC7	183.837	113.371	668.948	425.254	1.88643	1.40381e-05
TMEM125	40.1694	31.4485	142.152	191.693	2.23901	4.31323e-06
TMEM132A	1932.51	1813.72	3132.58	15675.1	2.32808	0.000175078
TMEM189	874.299	914.392	1832.71	1951.54	1.0814	0.000115818
TMEM217	38.0251	29.628	19.9424	342.693	2.43945	0.0135635
TMEM45B	36.953	30.5383	269.916	135.204	2.60725	1.45651e-06
TMEM47	3.71644	2.3205	76.4179	8.10428	4.06805	0.00182823
TMEM51-AS1	31.5922	26.8973	64.3822	163.449	1.97943	0.00221296
TMEM86A	73.4059	74.2304	267.139	291.635	1.92704	5.38271e-07
TMPRSS11E	0.5	1.41025	19.0166	4.84531	4.55628	0.0323472
TMPRSS11F	14.4379	8.69226	225.476	55.9026	3.67313	4.12612e-06
TMPRSS13	17.6543	22.346	201.405	281.859	3.62231	2.28644e-13
TMPRSS4	32.6644	37.8203	154.188	79.8018	1.74614	0.00243244
TNFAIP2	19.7986	25.0768	28.2749	3843.92	6.46286	0.0030355
TNFRSF10B	6214.66	5776.96	8303.33	18931.9	1.18349	0.00621839
TNFRSF10D	595.541	519.343	1554.97	1230.22	1.32216	2.64863e-05
TNFSF10	109.859	134.307	144.003	368.765	1.07142	0.0470284
TNFSF15	174.188	171.627	293.988	6134.99	4.22042	0.00948677
TNIP2	857.145	800.611	975.398	2478.41	1.05918	0.0243061
TNKS1BP1	5882.29	5098.82	8086.69	14486.7	1.03964	0.00556991
TNRC6C-AS1	32.6644	45.1023	47.7173	154.758	1.38737	0.0481823
TP53INP2	197.775	195.294	727.275	707.698	1.87097	2.42476e-09
TPPP	109.859	47.8331	250.474	211.247	1.56072	0.0026788
TPRA1	730.632	709.586	1301.29	1846.17	1.12824	0.00058449
TRAK2	783.167	756.009	2208.6	2187.28	1.51468	5.02086e-08
TRIB3	2835.25	2963.37	7091.42	8580.31	1.43448	4.15859e-07
TRIM16	894.67	738.714	2336.37	3118.26	1.74038	6.2656e-08
TRIM16L	173.116	160.704	440.269	629.483	1.6829	5.06523e-06
TRIM17	21.9429	23.2563	89.3795	42.8667	1.57249	0.0214944
TRIM69	2.64429	3.23075	6.05497	47.212	3.41239	0.0133807
TRIML2	248.166	274.486	635.618	932.568	1.5862	9.50642e-06
TRMT10A	155.961	166.166	247.696	515.419	1.24559	0.0073035
TRNP1	2492.17	2565.59	3476.06	6659.68	1.00292	0.010168
TRPV3	607.335	377.344	1280	3691.84	2.33747	9.13129e-06
TTC39A	13.3658	15.064	60.6789	26.5718	1.65488	0.0409472
TTC9	114.147	127.935	784.677	1156.35	3.00729	2.35335e-16
TXNRD1	5623.91	5614.93	10911.4	17349.1	1.33034	9.27737e-05
UBALD2	965.432	731.432	1879.93	1844	1.13484	0.000245761
UBE2H	4131.48	4408.85	8632	8696.54	1.02084	0.000127988
UBN2	264.248	257.191	640.248	416.563	1.02134	0.00640488
UBTD2	820.692	674.086	980.952	2175.33	1.07867	0.0148976
UCA1	48.7466	45.1023	107.896	670.763	3.06569	3.4855e-05
UCKL1-AS1	2.64429	2.3205	55.1239	4.84531	3.90278	0.00717322
UGCG	1316.02	1324.01	2514.12	3197.56	1.11353	0.000182885
UHRF1BP1	458.306	432.869	995.766	1182.42	1.29026	2.35682e-05
ULBP1	270.681	229.883	509.706	751.152	1.33454	0.000295141
ULBP2	66.9731	76.9611	192.147	168.881	1.33199	0.00159241
ULK1	645.932	664.073	1447.57	1217.19	1.02511	0.00057526
UNKL	140.951	134.307	316.208	483.915	1.54231	9.78873e-05
UPK1B	187.053	173.448	680.058	446.98	1.64817	1.34921e-05
USP43	292.124	266.293	464.34	823.935	1.20709	0.00281039
USP54	310.35	293.601	630.989	581.685	1.00728	0.00132112
VAMP5	36.953	58.7561	81.0471	172.14	1.40769	0.018097
VGLL3	330.721	279.037	3151.09	2327.41	3.17032	3.29531e-22
VGLL4	1049.06	1139.22	1867.9	3024.83	1.16095	0.00107206
VLDLR	167.755	134.307	934.661	584.944	2.33622	2.95763e-09
VNN1	26.2315	22.346	43.0881	89.5788	1.46726	0.0308017
VPS9D1	193.486	183.461	296.765	993.402	1.7773	0.00157831
VSIG10	473.316	562.125	1344.8	1299.75	1.35321	6.18552e-06
VWF	2.64429	3.23075	5.12914	34.1761	2.96352	0.0394079
WBP2	1611.94	1618.93	3317.74	3261.65	1.02627	0.000148677
WDR45	525.852	611.279	1045.76	1405.12	1.10802	0.000737511
WFDC2	5.86073	2.3205	29.2007	11.3633	2.48495	0.0465537
WIPI1	581.603	593.984	1006.88	1417.07	1.04426	0.00158494
WNT7B	385.4	296.332	383.793	1429.02	1.41209	0.0151461
XDH	1072.65	958.995	682.836	4657.58	1.39463	0.0440134
YOD1	517.274	624.022	2356.73	1936.33	1.91197	6.55498e-10
YPEL2	59.468	74.2304	273.619	191.693	1.80596	4.20614e-05
YPEL5	1311.73	1536.09	2465.98	3312.71	1.02088	0.00126085
ZBTB10	209.568	227.153	320.837	561.044	1.01439	0.0140654
ZBTB20	27.3037	35.0896	159.743	117.823	2.16912	2.3819e-05
ZBTB34	262.104	279.947	755.976	638.174	1.36452	2.13373e-05
ZBTB43	460.451	502.049	773.567	1450.75	1.20881	0.00268301
ZBTB46	9.07717	13.2435	45.8656	30.9171	1.82567	0.0249427
ZBTB5	405.771	374.613	785.603	831.54	1.05232	0.000508308
ZDHHC18	860.361	904.38	2161.38	2450.17	1.38613	1.10549e-06
ZEB1	9.07717	4.14101	37.5331	184.089	4.18834	6.58504e-06
ZEB2	1.57215	3.23075	4.20331	45.0394	3.64104	0.0167815
ZFP36L1	10791.7	10300.9	20428	21907.4	1.00516	0.000155375
ZFYVE1	487.254	445.613	796.713	1155.26	1.06581	0.00196333
ZMYND15	19.7986	13.2435	32.904	84.1471	1.8582	0.0174617
ZNF267	459.379	498.408	1026.32	1188.94	1.21015	6.23626e-05
ZNF460	70.1895	57.8458	130.116	156.931	1.17195	0.0097874
ZNF467	16.5822	15.9743	43.0881	41.7804	1.41092	0.0477429
ZNF524	158.105	177.999	281.026	533.886	1.27886	0.00376818
ZNF678	140.951	111.551	245.845	284.031	1.07338	0.00542234
ZNF697	400.411	386.447	705.981	948.863	1.07319	0.00119967
ZNF750	46.6023	48.7433	304.172	455.671	3.00641	1.62612e-12
ZNF844	48.7466	34.1793	81.9729	93.9241	1.09692	0.041716
ZNRF2	366.102	327.28	567.107	1194.37	1.34602	0.00213938
ZSWIM4	304.989	281.768	1432.76	1421.41	2.28457	7.90464e-15
ZSWIM6	552.655	516.613	1090.2	1167.21	1.07885	0.000228116

## Sheet: GO_down
Supplementary Data 4. List of HNRNPA3 Targets from RNA-seq (4 sheets total in this file). Sheet #3 -- GO terms associated with the genes downregulated with HNRNPA3 knockdown
	Term	Count	%	Pvalue (modified Fisher's exact test)	minus_log10_pvalue	Genes	List Total	Pop Hits	Pop Total	Fold Enrichment	Bonferroni	Benjamini	FDR
GOTERM_BP_DIRECT	GO:0051301~cell division	74	11.6352	1.22644e-37	36.9114	ITGB3BP, BORA, AURKA, FAM83D, CCNE2, KIF2C, CDCA8, CDCA7, OIP5, CDCA2, CDCA5, CCNA2, TUBA1B, CABLES1, CDCA3, KIF14, CDC7, CDK1, CDC6, KIF11, DSN1, LIG1, CCNF, TPX2, UBE2C, TACC3, CDK4, MCM5, NCAPD3, NCAPD2, MAD2L1, SGO2, TIMELESS, SGO1, SPAG5, ZWINT, BUB1B, HAUS7, CDCA7L, UBE2S, NEK2, LRRCC1, CHEK2, SPC24, SPC25, VRK1, NCAPH, NCAPG2, NCAPG, BUB1, SKA3, FBXO5, SKA1, ZWILCH, NUDC, ERCC6L, PSRC1, NU…	561	350	16792	6.32854	3.1127e-34	3.1127e-34	2.16728e-34
GOTERM_BP_DIRECT	GO:0006260~DNA replication	45	7.07547	6.06188e-29	28.2174	BLM, TICRR, DBF4, POLA1, MCM10, RPA3, CDT1, CDC45, MCM8, MCM7, POLE2, ORC6, ORC1, FEN1, EXO1, RECQL4, CDC7, CDK1, GINS2, CDC6, DTL, LIG1, GINS4, BRIP1, RMI2, MCM2, MCM3, RNASEH2A, CDC25C, RMI1, MCM5, BRCA1, RFC5, POLD3, DNA2, RFC3, RFC4, TIMELESS, RRM2, POLD2, PCNA, CHTF18, CHAF1A, CHAF1B, DUT	561	155	16792	8.69001	1.53851e-25	7.69253e-26	1.07121e-25
GOTERM_BP_DIRECT	GO:0007067~mitotic nuclear division	54	8.49057	5.08429e-28	27.2938	ITGB3BP, KIF22, BORA, PKMYT1, AURKA, AURKB, FAM83D, KIF2C, OIP5, CDCA2, CDCA5, CCNA2, ASPM, CDCA3, CDC6, CDK1, KIF11, KIF15, CCNF, TPX2, PBK, TIMELESS, SGO1, BUB1B, HAUS7, NEK2, LRRCC1, ANLN, CEP55, SPC24, SPC25, VRK1, NCAPG2, BUB1, SKA3, FBXO5, SKA1, ZWILCH, NUDC, ERCC6L, NUF2, JTB, CENPF, BIRC5, CDC20, CDC25C, FSD1, CCNB2, KNL1, PLK1, KIF20B, CENPW, MIS18BP1, CIT	561	248	16792	6.51751	1.29039e-24	4.30131e-25	8.98461e-25
GOTERM_BP_DIRECT	GO:0007062~sister chromatid cohesion	31	4.87421	1.82521e-20	19.7387	ITGB3BP, KIF22, AURKB, SPC24, SPC25, KIF2C, CDCA8, CENPA, BUB1, SKA1, ZWILCH, CDCA5, NUDC, ERCC6L, CENPO, CENPM, DSN1, KIF18A, NUF2, CENPF, CENPE, BIRC5, CDC20, CENPI, MAD2L1, SGO2, PLK1, SGO1, KNL1, ZWINT, BUB1B	561	103	16792	9.00874	4.63238e-17	1.1581e-17	3.22538e-17
GOTERM_BP_DIRECT	GO:0000082~G1/S transition of mitotic cell cycle	29	4.55975	1.98897e-18	17.7014	DBF4, IQGAP3, POLA1, PKMYT1, MCM10, RPA3, CDT1, CCNE2, PRIM1, TYMS, CDC45, MCM8, MCM7, POLE2, FBXO5, ORC6, RANBP1, ORC1, CDCA5, CDC7, CDC6, CDK1, MCM2, CDK4, CDKN3, MCM3, MCM5, RRM2, PCNA	561	102	16792	8.51015	5.048e-15	1.0096e-15	3.51476e-15
GOTERM_BP_DIRECT	GO:0000722~telomere maintenance via recombination	16	2.51572	1.95254e-14	13.7094	XRCC3, LIG1, POLA1, BRCA2, RAD51, RPA3, RFC5, PRIM1, POLD3, DNA2, RFC3, RFC4, POLE2, POLD2, PCNA, FEN1	561	32	16792	14.9661	4.95923e-11	8.26539e-12	3.45279e-11
GOTERM_BP_DIRECT	GO:0006281~DNA repair	36	5.66038	9.38844e-14	13.0274	RAD51D, KIF22, XRCC3, XRCC2, BLM, TICRR, FOXM1, POLA1, RPA3, MUTYH, POLE2, FANCI, POLQ, FANCA, FEN1, EXO1, RECQL4, MSH6, CDK1, RAD51AP1, GEN1, PIF1, LIG1, EME1, NEIL2, RAD54L, BRCA1, RAD51, RFC5, UHRF1, FANCD2, PARPBP, CHAF1A, PARP1, CHAF1B, UBE2T	561	235	16792	4.58537	2.38381e-10	3.40544e-11	1.65978e-10
GOTERM_BP_DIRECT	GO:0000731~DNA synthesis involved in DNA repair	16	2.51572	1.02382e-13	12.9898	EXO1, RAD51D, XRCC3, RAD51AP1, XRCC2, BLM, POLA1, BRCA2, BRIP1, RMI2, RMI1, BRCA1, RAD51, POLD3, DNA2, RFC3	561	35	16792	13.6833	2.59796e-10	3.24745e-11	1.80889e-10
GOTERM_BP_DIRECT	GO:0006270~DNA replication initiation	15	2.35849	4.86272e-13	12.3131	CDC7, CDC6, GINS4, POLA1, MCM2, MCM10, MCM3, MCM5, PRIM1, CCNE2, CDC45, MCM7, POLE2, ORC6, ORC1	561	32	16792	14.0307	1.23417e-09	1.3713e-10	8.59313e-10
GOTERM_BP_DIRECT	GO:0000732~strand displacement	13	2.04403	1.062e-11	10.9739	EXO1, RAD51D, DNA2, XRCC3, XRCC2, RAD51AP1, BLM, BRIP1, BRCA2, RMI2, RMI1, BRCA1, RAD51	561	26	16792	14.9661	2.69537e-08	2.69537e-09	1.8767e-08
GOTERM_BP_DIRECT	GO:0007059~chromosome segregation	18	2.83019	5.69272e-11	10.2447	KIF11, NEK2, DSN1, NUF2, CENPF, CENPE, ESCO2, BRCA1, SPC25, OIP5, SPAG5, SGO1, HJURP, CDCA2, CENPW, SKA3, SKA1, TOP2A	561	68	16792	7.92325	1.44481e-07	1.31347e-08	1.00598e-07
GOTERM_BP_DIRECT	GO:0006271~DNA strand elongation involved in DNA replication	10	1.57233	2.0042e-10	9.69806	POLD3, GINS1, PRIM1, GINS2, RFC3, RFC4, GINS4, POLD2, PCNA, POLA1	561	15	16792	19.9548	5.08665e-07	4.23887e-08	3.54167e-07
GOTERM_BP_DIRECT	GO:0000724~double-strand break repair via homologous recombination	18	2.83019	2.4134e-10	9.61737	RAD51D, XRCC3, RAD51AP1, MMS22L, XRCC2, BLM, GEN1, TONSL, BRCA2, RAD54L, BRCA1, RAD51, RPA3, MCM8, RAD54B, PARP1, POLQ, FEN1	561	74	16792	7.28082	6.12521e-07	4.7117e-08	4.2648e-07
GOTERM_BP_DIRECT	GO:0008283~cell proliferation	37	5.81761	6.91287e-09	8.16034	STIL, DTYMK, POLA1, KITLG, BOP1, AURKB, MCM10, TRAIP, TGFB2, FAM83D, TYMS, KIF2C, MCM7, SETMAR, BUB1, NRG1, MYC, NUDC, USP13, POLR3G, CDK1, MKI67, DLGAP5, KIF15, TPX2, CENPF, TACC3, CDC25C, GLUL, UHRF1, PLK1, PCNA, CKS2, BUB1B, AREG, PES1, MELK	561	366	16792	3.02594	1.75447e-05	1.2532e-06	1.22159e-05
GOTERM_BP_DIRECT	GO:0000083~regulation of transcription involved in G1/S transition of mitotic cell cycle	10	1.57233	2.57581e-08	7.58909	CDK1, CDC6, TYMS, CDC45, RRM2, PCNA, POLA1, FBXO5, ORC1, CDT1	561	23	16792	13.014	6.5372e-05	4.35826e-06	4.55179e-05
GOTERM_BP_DIRECT	GO:0000086~G2/M transition of mitotic cell cycle	20	3.14465	1.45059e-07	6.83845	CDK1, NEK2, FOXM1, BORA, TPX2, PKMYT1, BIRC5, AURKA, CHEK2, CDC25C, CEP152, CENPJ, HMMR, CCNB1, PLK4, CCNB2, PLK1, HAUS7, CIT, MELK	561	137	16792	4.36967	0.000368093	2.30098e-05	0.000256339
GOTERM_BP_DIRECT	GO:0032508~DNA duplex unwinding	12	1.88679	1.45224e-07	6.83796	RECQL4, GINS1, GINS2, DNA2, CDC45, BLM, PIF1, GINS4, BRIP1, RAD54B, MCM3, MCM5	561	44	16792	8.16334	0.000368511	2.16809e-05	0.00025663
GOTERM_BP_DIRECT	GO:0051726~regulation of cell cycle	19	2.98742	1.52681e-07	6.81621	RAD51D, DTL, FOXM1, CCNF, PKMYT1, CENPF, CLIC1, BOP1, MECOM, CDC25C, MYBL2, CCNB1, CCNE2, CCNB2, PLK1, PES1, CDK20, MX2, CABLES1	561	124	16792	4.5864	0.00038743	2.15278e-05	0.000269807
GOTERM_BP_DIRECT	GO:0006302~double-strand break repair	14	2.20126	2.22061e-07	6.65353	RECQL4, LIG1, EME1, MND1, BRIP1, BRCA2, CHEK2, POLQ, PARP1, CDCA5, ESCO2, BRCA1, FEN1, TRIP13	561	66	16792	6.34927	0.000563431	2.96622e-05	0.000392409
GOTERM_BP_DIRECT	GO:0036297~interstrand cross-link repair	12	1.88679	4.74254e-07	6.32399	RAD51D, FANCM, XRCC3, RAD51AP1, FANCD2, FANCI, EME1, FANCA, UBE2T, FANCB, RAD51, RPA3	561	49	16792	7.33035	0.00120293	6.01811e-05	0.000838065
GOTERM_BP_DIRECT	GO:0007018~microtubule-based movement	14	2.20126	2.57959e-06	5.58845	KIF14, KIF23, KIF4B, KIF22, KIF4A, KIF24, KIF11, KIF15, KIF18A, CENPE, RACGAP1, KIF2C, DYNC2H1, KIF20B	561	81	16792	5.17348	0.00652562	0.000311714	0.00455837
GOTERM_BP_DIRECT	GO:0007080~mitotic metaphase plate congression	10	1.57233	2.58276e-06	5.58792	KIF14, CCNB1, KIF22, KIF2C, CDCA8, PSRC1, KIF18A, CENPE, CEP55, CDCA5	561	37	16792	8.0898	0.0065336	0.000297912	0.00456397
GOTERM_BP_DIRECT	GO:0000281~mitotic cytokinesis	9	1.41509	3.36199e-06	5.4734	KIF23, KIF4B, KIF4A, CENPA, PLK1, NUSAP1, ANLN, CEP55, RACGAP1	561	29	16792	9.28932	0.00849644	0.00037092	0.0059409
GOTERM_BP_DIRECT	GO:0007076~mitotic chromosome condensation	7	1.10063	5.18472e-06	5.28527	NCAPH, NCAPG, NUSAP1, CDCA5, SMC2, NCAPD3, NCAPD2	561	15	16792	13.9684	0.0130727	0.000548135	0.00916168
GOTERM_BP_DIRECT	GO:0007051~spindle organization	7	1.10063	8.06208e-06	5.09355	KIF11, SPAG5, TTK, AURKA, RANBP1, AURKB, ASPM	561	16	16792	13.0954	0.0202537	0.000818131	0.0142458
GOTERM_BP_DIRECT	GO:0034501~protein localization to kinetochore	6	0.943396	8.88667e-06	5.05126	CDK1, KNL1, MTBP, TTK, BUB1B, AURKB	561	10	16792	17.9594	0.022302	0.000867103	0.0157027
GOTERM_BP_DIRECT	GO:0006297~nucleotide-excision repair, DNA gap filling	8	1.25786	9.32807e-06	5.03021	RFC5, POLD3, RFC3, RFC4, LIG1, POLD2, PCNA, RPA3	561	24	16792	9.97742	0.0233967	0.000876458	0.0164826
GOTERM_BP_DIRECT	GO:0034080~CENP-A containing nucleosome assembly	10	1.57233	9.79452e-06	5.00902	ITGB3BP, CENPO, CENPM, CENPA, HJURP, KNL1, OIP5, CENPW, MIS18BP1, CENPI	561	43	16792	6.96099	0.0245522	0.000887414	0.0173068
GOTERM_BP_DIRECT	GO:0000070~mitotic sister chromatid segregation	8	1.25786	1.2585e-05	4.90015	MAD2L1, CENPA, DSN1, PLK1, NEK2, SPAG5, ZWINT, NUSAP1	561	25	16792	9.57832	0.0314361	0.0011008	0.0222369
GOTERM_BP_DIRECT	GO:0006284~base-excision repair	9	1.41509	1.54516e-05	4.81103	RECQL4, DNA2, MUTYH, LIG1, NEIL3, NEIL2, POLQ, FEN1, RPA3	561	35	16792	7.69687	0.0384576	0.00130637	0.0273015
GOTERM_BP_DIRECT	GO:0006298~mismatch repair	9	1.41509	1.54516e-05	4.81103	EXO1, POLD3, MSH6, MUTYH, LIG1, POLD2, PCNA, RNASEH2A, RPA3	561	35	16792	7.69687	0.0384576	0.00130637	0.0273015
GOTERM_BP_DIRECT	GO:1901796~regulation of signal transduction by p53 class mediator	16	2.51572	1.62715e-05	4.78857	EXO1, BLM, NUAK1, TPX2, BRIP1, AURKA, RMI2, AURKB, CHEK2, RMI1, BRCA1, RPA3, RFC5, DNA2, RFC3, RFC4	561	124	16792	3.86223	0.0404564	0.00133129	0.02875
GOTERM_BP_DIRECT	GO:0019985~translesion synthesis	9	1.41509	1.92911e-05	4.71464	RFC5, POLD3, RFC3, RFC4, ISG15, DTL, POLD2, PCNA, RPA3	561	36	16792	7.48307	0.047782	0.00152887	0.0340844
GOTERM_BP_DIRECT	GO:0042769~DNA damage response, detection of DNA damage	9	1.41509	1.92911e-05	4.71464	RFC5, POLD3, RFC3, RFC4, DTL, POLD2, PCNA, PARP1, RPA3	561	36	16792	7.48307	0.047782	0.00152887	0.0340844
GOTERM_BP_DIRECT	GO:0031297~replication fork processing	8	1.25786	2.19386e-05	4.65879	FANCM, MMS22L, BLM, TONSL, SETMAR, EME1, PCNA, RAD51	561	27	16792	8.86882	0.0541589	0.00168587	0.0387612
GOTERM_BP_DIRECT	GO:0007131~reciprocal meiotic recombination	8	1.25786	4.61068e-05	4.33623	RAD51D, MSH6, XRCC3, XRCC2, MND1, RAD54B, RAD51, TRIP13	561	30	16792	7.98194	0.110434	0.0034359	0.0814454
GOTERM_BP_DIRECT	GO:0051256~mitotic spindle midzone assembly	5	0.786164	7.69773e-05	4.11364	KIF23, KIF4B, KIF4A, AURKB, RACGAP1	561	8	16792	18.7077	0.177475	0.00556662	0.135942
GOTERM_BP_DIRECT	GO:0007088~regulation of mitotic nuclear division	7	1.10063	0.000107905	3.96696	MKI67, NEK2, BORA, KIF20B, FBXO5, PKMYT1, CDC25C	561	24	16792	8.73024	0.239574	0.00757883	0.19051
GOTERM_BP_DIRECT	GO:0007049~cell cycle	20	3.14465	0.000125705	3.90065	DAB2IP, DBF4B, FOXM1, DTYMK, JAG2, SUV39H1, AURKA, CDC20, AURKB, MCM2, CDKN3, ESCO2, BRCA1, UHRF1, HJURP, CHTF18, CHAF1A, CDK20, CHAF1B, CABLES1	561	217	16792	2.75873	0.273167	0.00858612	0.221904
GOTERM_BP_DIRECT	GO:0006296~nucleotide-excision repair, DNA incision, 5'-to lesion	8	1.25786	0.000190462	3.72019	RFC5, POLD3, RFC3, RFC4, POLD2, PCNA, PARP1, RPA3	561	37	16792	6.47184	0.383341	0.0126415	0.336038
GOTERM_BP_DIRECT	GO:0006974~cellular response to DNA damage stimulus	19	2.98742	0.000217847	3.66185	XRCC3, BLM, DTL, NUAK1, SUV39H1, ATAD5, CHEK2, MCM10, BRCA1, RAD51, MCM8, MCM7, TIMELESS, WDR76, PARP1, POLQ, TOP2A, MYC, UBE2T	561	208	16792	2.7342	0.424753	0.0140783	0.384265
GOTERM_BP_DIRECT	GO:0007019~microtubule depolymerization	5	0.786164	0.000218916	3.65972	KIF14, KIF2C, KIF24, STMN3, KIF18A	561	10	16792	14.9661	0.426311	0.0137957	0.386147
GOTERM_BP_DIRECT	GO:0033683~nucleotide-excision repair, DNA incision	8	1.25786	0.000226832	3.6443	RFC5, POLD3, RFC3, RFC4, POLD2, PCNA, PARP1, RPA3	561	38	16792	6.30153	0.437725	0.0139449	0.400084
GOTERM_BP_DIRECT	GO:0019886~antigen processing and presentation of exogenous peptide antigen via MHC class II	12	1.88679	0.000239846	3.62007	KIF23, KIF22, KIF2C, KIF4B, KIF4A, KIF11, KIF15, KIF18A, DYNC2H1, IFI30, CENPE, RACGAP1	561	92	16792	3.90421	0.455997	0.0143907	0.422992
GOTERM_BP_DIRECT	GO:0042276~error-prone translesion synthesis	6	0.943396	0.000319464	3.49558	RFC5, RFC3, RFC4, POLE2, PCNA, RPA3	561	19	16792	9.45229	0.555555	0.0186821	0.563033
GOTERM_BP_DIRECT	GO:0045909~positive regulation of vasodilation	7	1.10063	0.000330483	3.48085	NOS1, EPHX2, GJA1, NOS3, CPS1, GJA5, APLN	561	29	16792	7.22503	0.567817	0.0188854	0.582401
GOTERM_BP_DIRECT	GO:0000727~double-strand break repair via break-induced replication	4	0.628931	0.000350862	3.45486	CDC7, GINS2, CDC45, GINS4	561	5	16792	23.9458	0.589609	0.0195975	0.618209
GOTERM_BP_DIRECT	GO:0007052~mitotic spindle organization	7	1.10063	0.000401578	3.39623	CCNB1, STIL, SPC25, KIF11, WDR62, TTK, AURKA	561	30	16792	6.98419	0.639192	0.0219173	0.707269
GOTERM_BP_DIRECT	GO:0007094~mitotic spindle assembly checkpoint	6	0.943396	0.000414346	3.38264	MAD2L1, PLK1, BUB1, CENPF, TTK, BUB1B	561	20	16792	8.97968	0.650702	0.0221308	0.72968
GOTERM_BP_DIRECT	GO:0006310~DNA recombination	11	1.72956	0.000428681	3.36787	EXO1, RECQL4, XRCC3, BLM, LIG1, PIF1, PSMC3IP, RAD54L, BRCA1, RAD51, RPA3	561	83	16792	3.96693	0.663186	0.0224163	0.754834
GOTERM_BP_DIRECT	GO:0006164~purine nucleotide biosynthetic process	5	0.786164	0.000489225	3.31049	MTHFD1, OAS1, OAS2, IMPDH2, PRPS1	561	12	16792	12.4718	0.711181	0.0250275	0.861007
GOTERM_BP_DIRECT	GO:0051310~metaphase plate congression	5	0.786164	0.000489225	3.31049	FAM83D, KIF22, KIF2C, CENPF, CENPE	561	12	16792	12.4718	0.711181	0.0250275	0.861007
GOTERM_BP_DIRECT	GO:0060271~cilium morphogenesis	14	2.20126	0.000627167	3.20262	BBS5, KIF24, TTC26, RPGRIP1L, TMEM237, AHI1, FBF1, FUZ, CC2D2A, DYNC2H1, FAM161A, IFT52, TMEM107, EHD3	561	136	16792	3.08126	0.796532	0.0313433	1.10251
GOTERM_BP_DIRECT	GO:0006312~mitotic recombination	5	0.786164	0.000688101	3.16235	RAD51D, XRCC2, RAD54B, TOP2A, RAD51	561	13	16792	11.5124	0.825704	0.0336749	1.20901
GOTERM_BP_DIRECT	GO:0051439~regulation of ubiquitin-protein ligase activity involved in mitotic cell cycle	6	0.943396	0.00082787	3.08204	CCNB1, CDK1, PLK1, FBXO5, CDC20, UBE2C	561	23	16792	7.80842	0.877789	0.039617	1.4529
GOTERM_BP_DIRECT	GO:0042384~cilium assembly	13	2.04403	0.000899393	3.04605	BBS5, KIF24, TTC26, RPGRIP1L, TMEM237, AHI1, FBF1, FUZ, CC2D2A, DYNC2H1, FAM161A, TMEM107, EHD3	561	124	16792	3.13806	0.898092	0.0421733	1.57748
GOTERM_BP_DIRECT	GO:0006139~nucleobase-containing compound metabolic process	8	1.25786	0.0011253	2.94873	SLC29A1, TYMS, BRIP1, AK5, OAS2, AK7, TK1, DUT	561	49	16792	4.8869	0.942594	0.0515429	1.97
GOTERM_BP_DIRECT	GO:1900264~positive regulation of DNA-directed DNA polymerase activity	4	0.628931	0.00116791	2.93259	RFC5, RFC3, RFC4, CHTF18	561	7	16792	17.1042	0.948486	0.0524972	2.04389
GOTERM_BP_DIRECT	GO:0042148~strand invasion	4	0.628931	0.00116791	2.93259	RAD51D, XRCC3, XRCC2, RAD51	561	7	16792	17.1042	0.948486	0.0524972	2.04389
GOTERM_BP_DIRECT	GO:0031145~anaphase-promoting complex-dependent catabolic process	10	1.57233	0.00123471	2.90844	CCNB1, CDK1, MAD2L1, PLK1, BUB1B, AURKA, CDC20, AURKB, UBE2C, UBE2S	561	79	16792	3.78889	0.956527	0.0544545	2.15957
GOTERM_BP_DIRECT	GO:0051607~defense response to virus	15	2.35849	0.00128066	2.89256	POLR3G, POLR3K, EXOSC5, OAS1, IFI44L, IL33, OAS2, TRIM22, NLRC5, OASL, IFIT1, ISG15, IFNK, MX2, GBP1	561	165	16792	2.72111	0.961319	0.0554624	2.2391
GOTERM_BP_DIRECT	GO:0032467~positive regulation of cytokinesis	7	1.10063	0.00129041	2.88927	KIF23, KIF14, CDC6, KIF20B, AURKB, RACGAP1, CIT	561	37	16792	5.66286	0.962265	0.0549363	2.25596
GOTERM_BP_DIRECT	GO:0006890~retrograde vesicle-mediated transport, Golgi to ER	10	1.57233	0.00161005	2.79316	KIF23, KIF22, KIF2C, KIF4B, KIF4A, KIF11, KIF15, KIF18A, CENPE, RACGAP1	561	82	16792	3.65028	0.983254	0.0669676	2.8073
GOTERM_BP_DIRECT	GO:0006978~DNA damage response, signal transduction by p53 class mediator resulting in transcription of p21 class mediator	5	0.786164	0.00161744	2.79117	TFAP4, FOXM1, BRCA2, CHEK2, BRCA1	561	16	16792	9.35383	0.983566	0.0661814	2.82001
GOTERM_BP_DIRECT	GO:0000079~regulation of cyclin-dependent protein serine/threonine kinase activity	7	1.10063	0.00171187	2.76653	CCNE2, CDC6, BLM, PKMYT1, CDC25C, CDKN3, CCNA2	561	39	16792	5.37246	0.987073	0.0688046	2.98232
GOTERM_BP_DIRECT	GO:0000076~DNA replication checkpoint	4	0.628931	0.00182248	2.73934	CDC6, DNA2, CDC45, CDT1	561	8	16792	14.9661	0.990242	0.0719522	3.17209
GOTERM_BP_DIRECT	GO:0060236~regulation of mitotic spindle organization	4	0.628931	0.00182248	2.73934	PSRC1, BORA, TPX2, TACC3	561	8	16792	14.9661	0.990242	0.0719522	3.17209
GOTERM_BP_DIRECT	GO:0051983~regulation of chromosome segregation	4	0.628931	0.00182248	2.73934	KIF2C, MKI67, BUB1, AURKB	561	8	16792	14.9661	0.990242	0.0719522	3.17209
GOTERM_BP_DIRECT	GO:0001556~oocyte maturation	5	0.786164	0.00257921	2.58851	CCNB1, EREG, FBXO5, BRCA2, TRIP13	561	18	16792	8.31452	0.998576	0.0988102	4.46111
GOTERM_BP_DIRECT	GO:0030071~regulation of mitotic metaphase/anaphase transition	4	0.628931	0.00266626	2.5741	CDC6, PLK1, CENPE, UBE2C	561	9	16792	13.3032	0.998859	0.100463	4.60836
GOTERM_BP_DIRECT	GO:1904668~positive regulation of ubiquitin protein ligase activity	4	0.628931	0.00266626	2.5741	PLK1, CDC20, UBE2C, UBE2S	561	9	16792	13.3032	0.998859	0.100463	4.60836
GOTERM_BP_DIRECT	GO:0070987~error-free translesion synthesis	5	0.786164	0.00318181	2.49733	RFC5, RFC3, RFC4, PCNA, RPA3	561	19	16792	7.87691	0.999693	0.117005	5.47599
GOTERM_BP_DIRECT	GO:0010332~response to gamma radiation	6	0.943396	0.00335628	2.47414	XRCC2, FANCD2, BRCA2, CHEK2, PARP1, MYC	561	31	16792	5.79334	0.999803	0.121273	5.76794
GOTERM_BP_DIRECT	GO:0042127~regulation of cell proliferation	15	2.35849	0.00370241	2.43152	NUAK1, FOXM1, CXCL3, EZH2, PTGS1, JTB, JAG2, BRCA1, RPA3, PLA2G4A, CDCA7, TIMELESS, DNMT1, NGFR, FANCA	561	185	16792	2.42694	0.999918	0.131085	6.34458
GOTERM_BP_DIRECT	GO:0006268~DNA unwinding involved in DNA replication	4	0.628931	0.00371512	2.43003	MCM7, MCM2, TOP2A, RAD51	561	10	16792	11.9729	0.999921	0.129702	6.36569
GOTERM_BP_DIRECT	GO:0007093~mitotic cell cycle checkpoint	6	0.943396	0.00387056	2.41223	MAD2L1, ZWINT, BUB1, TTK, BUB1B, ZWILCH	561	32	16792	5.6123	0.999947	0.132939	6.62351
GOTERM_BP_DIRECT	GO:0006977~DNA damage response, signal transduction by p53 class mediator resulting in cell cycle arrest	8	1.25786	0.0044442	2.35221	CCNB1, CDK1, PCNA, AURKA, CHEK2, CDC25C, CENPJ, GTSE1	561	62	16792	3.86223	0.999988	0.149128	7.56919
GOTERM_BP_DIRECT	GO:1900182~positive regulation of protein localization to nucleus	5	0.786164	0.00466065	2.33155	CDK1, PLK1, NGFR, GTSE1, TGFB2	561	21	16792	7.12673	0.999993	0.153793	7.92366
GOTERM_BP_DIRECT	GO:0000910~cytokinesis	7	1.10063	0.0050032	2.30075	KIF23, PRC1, PLK1, JTB, BRCA2, BIRC5, CIT	561	48	16792	4.36512	0.999997	0.162057	8.48204
GOTERM_BP_DIRECT	GO:0010212~response to ionizing radiation	7	1.10063	0.0055443	2.25615	RAD51D, XRCC3, XRCC2, TICRR, KRT14, RAD54L, BRCA1	561	49	16792	4.27604	0.999999	0.175762	9.35756
GOTERM_BP_DIRECT	GO:0002244~hematopoietic progenitor cell differentiation	8	1.25786	0.0062814	2.20194	BMP4, PTPRZ1, HERC6, FST, ANLN, DHTKD1, TOP2A, ESCO2	561	66	16792	3.62815	1	0.194357	10.5375
GOTERM_BP_DIRECT	GO:0043137~DNA replication, removal of RNA primer	3	0.471698	0.00636999	2.19586	DNA2, RNASEH2A, FEN1	561	4	16792	22.4492	1	0.194466	10.6783
GOTERM_BP_DIRECT	GO:0000707~meiotic DNA recombinase assembly	3	0.471698	0.00636999	2.19586	RAD51D, XRCC3, XRCC2	561	4	16792	22.4492	1	0.194466	10.6783
GOTERM_BP_DIRECT	GO:0051382~kinetochore assembly	4	0.628931	0.00648051	2.18839	CENPA, CENPF, CENPW, CENPE	561	12	16792	9.97742	1	0.195166	10.8537
GOTERM_BP_DIRECT	GO:0001833~inner cell mass cell proliferation	4	0.628931	0.00648051	2.18839	GINS1, NCAPG2, GINS4, BRCA2	561	12	16792	9.97742	1	0.195166	10.8537
GOTERM_BP_DIRECT	GO:0090307~mitotic spindle assembly	6	0.943396	0.00649719	2.18727	KIF11, NEK2, TPX2, BIRC5, CHEK2, MYBL2	561	36	16792	4.98871	1	0.19334	10.8802
GOTERM_BP_DIRECT	GO:0000723~telomere maintenance	6	0.943396	0.00649719	2.18727	RAD51D, POLD3, DNA2, PIF1, POLD2, PCNA	561	36	16792	4.98871	1	0.19334	10.8802
GOTERM_BP_DIRECT	GO:0045662~negative regulation of myoblast differentiation	5	0.786164	0.00654213	2.18428	BMP4, CXCL14, ANKRD2, DLL1, MBNL3	561	23	16792	6.50701	1	0.192305	10.9514
GOTERM_BP_DIRECT	GO:0042493~response to drug	20	3.14465	0.00670708	2.17347	CDK1, SLC8A1, SORD, SLC6A11, SNCA, CENPF, CPS1, CDK4, RAD54L, RAD51, ABCG2, TGFB2, CCNB1, TYMS, MCM7, SLC1A3, DHODH, LRP8, HADH, MYC	561	304	16792	1.96923	1	0.194427	11.2123
GOTERM_BP_DIRECT	GO:0015949~nucleobase-containing small molecule interconversion	5	0.786164	0.00886803	2.05217	NME4, RRM2, DTYMK, AK5, AK7	561	25	16792	5.98645	1	0.246173	14.5645
GOTERM_BP_DIRECT	GO:0048146~positive regulation of fibroblast proliferation	7	1.10063	0.00890823	2.05021	CCNB1, CDC6, EREG, CDK4, CCNA2, RNASEH2B, MYC	561	54	16792	3.88011	1	0.2445	14.6257
GOTERM_BP_DIRECT	GO:0007346~regulation of mitotic cell cycle	6	0.943396	0.0101726	1.99257	PLK1, CKS2, FBXO5, BIRC5, MYC, RPA3	561	40	16792	4.48984	1	0.27128	16.53
GOTERM_BP_DIRECT	GO:0071897~DNA biosynthetic process	5	0.786164	0.0102094	1.991	TYMS, LIG1, CENPF, POLQ, TK1	561	26	16792	5.7562	1	0.269329	16.585
GOTERM_BP_DIRECT	GO:0006259~DNA metabolic process	5	0.786164	0.0102094	1.991	FANCM, MKI67, LIG1, KPNA2, TK1	561	26	16792	5.7562	1	0.269329	16.585
GOTERM_BP_DIRECT	GO:0010032~meiotic chromosome condensation	3	0.471698	0.0103827	1.98369	SMC2, NCAPD3, NCAPD2	561	5	16792	17.9594	1	0.270464	16.8427
GOTERM_BP_DIRECT	GO:0019640~glucuronate catabolic process to xylulose 5-phosphate	3	0.471698	0.0103827	1.98369	SORD, DCXR, XYLB	561	5	16792	17.9594	1	0.270464	16.8427
GOTERM_BP_DIRECT	GO:0051304~chromosome separation	3	0.471698	0.0103827	1.98369	TTK, NCAPD3, NCAPD2	561	5	16792	17.9594	1	0.270464	16.8427
GOTERM_BP_DIRECT	GO:0006283~transcription-coupled nucleotide-excision repair	8	1.25786	0.0115726	1.93657	RFC5, POLD3, RFC3, RFC4, LIG1, POLD2, PCNA, RPA3	561	74	16792	3.23592	1	0.29359	18.5919
GOTERM_BP_DIRECT	GO:0007095~mitotic G2 DNA damage checkpoint	4	0.628931	0.0124432	1.90507	CDK1, BLM, FANCI, CCNA2	561	15	16792	7.98194	1	0.308937	19.8498
GOTERM_BP_DIRECT	GO:0000729~DNA double-strand break processing	4	0.628931	0.0124432	1.90507	DNA2, BLM, SETMAR, BRCA1	561	15	16792	7.98194	1	0.308937	19.8498
GOTERM_BP_DIRECT	GO:0045740~positive regulation of DNA replication	6	0.943396	0.0124575	1.90457	CDK1, DNA2, EREG, PCNA, KITLG, AREG	561	42	16792	4.27604	1	0.306288	19.8703
GOTERM_BP_DIRECT	GO:0051437~positive regulation of ubiquitin-protein ligase activity involved in regulation of mitotic cell cycle transition	8	1.25786	0.0132872	1.87657	CCNB1, CDK1, MAD2L1, PLK1, FBXO5, BUB1B, CDC20, UBE2C	561	76	16792	3.15076	1	0.320081	21.0516
GOTERM_BP_DIRECT	GO:0001843~neural tube closure	8	1.25786	0.0142095	1.84742	MTHFD1, BMP4, STIL, CC2D2A, KIF20B, TEAD2, TGFB2, FUZ	561	77	16792	3.10985	1	0.335099	22.3456
GOTERM_BP_DIRECT	GO:0007099~centriole replication	4	0.628931	0.0149415	1.82561	PLK4, WDR62, CEP152, CENPJ	561	16	16792	7.48307	1	0.345923	23.3583
GOTERM_BP_DIRECT	GO:0051973~positive regulation of telomerase activity	5	0.786164	0.014997	1.824	PRKCQ, NEK2, WRAP53, AURKB, MYC	561	29	16792	5.16074	1	0.343896	23.4345
GOTERM_BP_DIRECT	GO:0097421~liver regeneration	5	0.786164	0.014997	1.824	TYMS, EZH2, PCNA, AURKA, MYC	561	29	16792	5.16074	1	0.343896	23.4345
GOTERM_BP_DIRECT	GO:0007077~mitotic nuclear envelope disassembly	6	0.943396	0.0150669	1.82198	NDC1, CCNB1, CDK1, VRK1, CCNB2, PLK1	561	44	16792	4.08167	1	0.342172	23.5304
GOTERM_BP_DIRECT	GO:0032873~negative regulation of stress-activated MAPK cascade	3	0.471698	0.0152319	1.81724	FOXM1, PBK, MYC	561	6	16792	14.9661	1	0.342219	23.7566
GOTERM_BP_DIRECT	GO:0071168~protein localization to chromatin	3	0.471698	0.0152319	1.81724	PLK1, EZH2, ESCO2	561	6	16792	14.9661	1	0.342219	23.7566
GOTERM_BP_DIRECT	GO:0046134~pyrimidine nucleoside biosynthetic process	3	0.471698	0.0152319	1.81724	TYMS, DHODH, DUT	561	6	16792	14.9661	1	0.342219	23.7566
GOTERM_BP_DIRECT	GO:0031536~positive regulation of exit from mitosis	3	0.471698	0.0152319	1.81724	BIRC5, UBE2C, CDCA5	561	6	16792	14.9661	1	0.342219	23.7566
GOTERM_BP_DIRECT	GO:0055114~oxidation-reduction process	31	4.87421	0.0153977	1.81254	CYP2U1, CYP24A1, GLRX5, SORD, CYP2J2, SNCA, PTGS1, IFI30, HSD11B1L, GLDC, HPDL, P3H2, FMO4, MTHFD1, MMACHC, DHODH, PNPO, NOS3, IMPDH2, NOS1, PYROXD2, FOXRED2, QDPR, CYB5RL, MSRB3, ALDH7A1, NNT, TXNDC17, RRM2, DPYD, DCXR	561	592	16792	1.5674	1	0.342278	23.9831
GOTERM_BP_DIRECT	GO:0016925~protein sumoylation	10	1.57233	0.0163956	1.78527	NDC1, CDCA8, BLM, PCNA, BIRC5, CBX2, AURKB, PARP1, TOP2A, BRCA1	561	117	16792	2.55831	1	0.357026	25.333
GOTERM_BP_DIRECT	GO:0001501~skeletal system development	11	1.72956	0.016505	1.78239	FGFR3, SOX11, TCOF1, JAG2, COL12A1, POSTN, VCAN, GJA5, TGFB2, TLL1, CDH11	561	137	16792	2.40332	1	0.355958	25.4797
GOTERM_BP_DIRECT	GO:0010971~positive regulation of G2/M transition of mitotic cell cycle	4	0.628931	0.0207264	1.68348	CDC7, DBF4B, SMARCD3, CDK4	561	18	16792	6.65161	1	0.421897	30.9343
GOTERM_BP_DIRECT	GO:0006261~DNA-dependent DNA replication	4	0.628931	0.0207264	1.68348	POLD3, POLE2, POLD2, POLQ	561	18	16792	6.65161	1	0.421897	30.9343
GOTERM_BP_DIRECT	GO:0051988~regulation of attachment of spindle microtubules to kinetochore	3	0.471698	0.0208576	1.68074	NEK2, SPAG5, RACGAP1	561	7	16792	12.8281	1	0.420669	31.0975
GOTERM_BP_DIRECT	GO:0090267~positive regulation of mitotic cell cycle spindle assembly checkpoint	3	0.471698	0.0208576	1.68074	XRCC3, MAD2L1, GEN1	561	7	16792	12.8281	1	0.420669	31.0975
GOTERM_BP_DIRECT	GO:0072711~cellular response to hydroxyurea	3	0.471698	0.0208576	1.68074	BLM, TIMELESS, RAD51	561	7	16792	12.8281	1	0.420669	31.0975
GOTERM_BP_DIRECT	GO:0032212~positive regulation of telomere maintenance via telomerase	5	0.786164	0.0210009	1.67776	PRKCQ, NEK2, WRAP53, AURKB, HNRNPA1	561	32	16792	4.67692	1	0.419648	31.2755
GOTERM_BP_DIRECT	GO:0008284~positive regulation of cell proliferation	25	3.93082	0.023826	1.62295	CDC7, KIF14, FGFR4, DBF4B, FGFR3, PRC1, SOX11, FOXM1, TTK, BIRC5, DLL1, CDC20, CDK4, IRS1, TGFB2, IL12RB2, EREG, EPGN, KIF20B, HAS2, CDCA7L, AREG, NRG1, APLN, MYC	561	466	16792	1.60581	1	0.457747	34.697
GOTERM_BP_DIRECT	GO:0051276~chromosome organization	4	0.628931	0.024016	1.6195	CDCA8, CENPW, RAD54L, MYC	561	19	16792	6.30153	1	0.457114	34.9213
GOTERM_BP_DIRECT	GO:0001504~neurotransmitter uptake	3	0.471698	0.0272026	1.56539	GLUL, SLC1A3, SV2A	561	8	16792	11.2246	1	0.496535	38.5757
GOTERM_BP_DIRECT	GO:0085020~protein K6-linked ubiquitination	3	0.471698	0.0272026	1.56539	UBE2S, UBE2T, BRCA1	561	8	16792	11.2246	1	0.496535	38.5757
GOTERM_BP_DIRECT	GO:0007224~smoothened signaling pathway	7	1.10063	0.027312	1.56365	BMP4, STIL, TTC26, CC2D2A, IFT52, IFT27, CENPJ	561	69	16792	3.03661	1	0.494572	38.6977
GOTERM_BP_DIRECT	GO:0071157~negative regulation of cell cycle arrest	4	0.628931	0.0275705	1.55955	TFAP4, SETMAR, CHEK2, CDK4	561	20	16792	5.98645	1	0.494535	38.9849
GOTERM_BP_DIRECT	GO:0051436~negative regulation of ubiquitin-protein ligase activity involved in mitotic cell cycle	7	1.10063	0.0308867	1.51023	CCNB1, CDK1, MAD2L1, FBXO5, BUB1B, CDC20, UBE2C	561	71	16792	2.95107	1	0.53156	42.5592
GOTERM_BP_DIRECT	GO:0006401~RNA catabolic process	4	0.628931	0.0313888	1.50322	HNRNPD, OAS2, RNASEH2A, RNASEH2B	561	21	16792	5.70138	1	0.534016	43.0829
GOTERM_BP_DIRECT	GO:0042787~protein ubiquitination involved in ubiquitin-dependent protein catabolic process	11	1.72956	0.0324608	1.48864	CCNB1, CDK1, UHRF1, MAD2L1, PLK1, HERC6, BUB1B, AURKA, CDC20, AURKB, UBE2C	561	153	16792	2.15199	1	0.542845	44.1858
GOTERM_BP_DIRECT	GO:0031110~regulation of microtubule polymerization or depolymerization	3	0.471698	0.034213	1.46581	STMN3, SKA3, SKA1	561	9	16792	9.97742	1	0.558722	45.9452
GOTERM_BP_DIRECT	GO:0000733~DNA strand renaturation	3	0.471698	0.034213	1.46581	RECQL4, BLM, RAD54L	561	9	16792	9.97742	1	0.558722	45.9452
GOTERM_BP_DIRECT	GO:0010389~regulation of G2/M transition of mitotic cell cycle	3	0.471698	0.034213	1.46581	KIF14, CENPF, RNASEH2B	561	9	16792	9.97742	1	0.558722	45.9452
GOTERM_BP_DIRECT	GO:0008608~attachment of spindle microtubules to kinetochore	3	0.471698	0.034213	1.46581	KNL1, SGO1, AURKB	561	9	16792	9.97742	1	0.558722	45.9452
GOTERM_BP_DIRECT	GO:0010165~response to X-ray	4	0.628931	0.0354689	1.45015	XRCC2, BLM, BRCA2, RAD51	561	22	16792	5.44223	1	0.568667	47.1741
GOTERM_BP_DIRECT	GO:0007368~determination of left/right symmetry	6	0.943396	0.0359186	1.44468	STIL, CC2D2A, RPGRIP1L, DYNC2H1, DLL1, PCSK6	561	55	16792	3.26534	1	0.570008	47.6075
GOTERM_BP_DIRECT	GO:0090502~RNA phosphodiester bond hydrolysis, endonucleolytic	6	0.943396	0.0359186	1.44468	EXO1, TSEN2, RIDA, RNASEH2A, RNASEH2B, FEN1	561	55	16792	3.26534	1	0.570008	47.6075
GOTERM_BP_DIRECT	GO:0050680~negative regulation of epithelial cell proliferation	6	0.943396	0.0384014	1.41565	BMP4, DAB2IP, EREG, IFT52, RIDA, TGFB2	561	56	16792	3.20703	1	0.591534	49.9414
GOTERM_BP_DIRECT	GO:0021987~cerebral cortex development	6	0.943396	0.0384014	1.41565	KIF14, CCDC85C, WDR62, LRP8, TACC3, ASPM	561	56	16792	3.20703	1	0.591534	49.9414
GOTERM_BP_DIRECT	GO:0090305~nucleic acid phosphodiester bond hydrolysis	7	1.10063	0.0389203	1.40982	FANCM, DNA2, GEN1, SETMAR, EME1, POLA1, FEN1	561	75	16792	2.79368	1	0.593261	50.4166
GOTERM_BP_DIRECT	GO:0007126~meiotic nuclear division	4	0.628931	0.0444024	1.35259	XRCC2, MKI67, RAD54L, RAD51	561	24	16792	4.98871	1	0.639442	55.1838
GOTERM_BP_DIRECT	GO:0006289~nucleotide-excision repair	5	0.786164	0.0468821	1.32899	RAD51D, NEIL3, NEIL2, BRCA2, RPA3	561	41	16792	3.65028	1	0.656649	57.1951
GOTERM_BP_DIRECT	GO:0042327~positive regulation of phosphorylation	4	0.628931	0.0492479	1.30761	EREG, AREG, APLN, PPARGC1B	561	25	16792	4.78916	1	0.671939	59.0343
GOTERM_BP_DIRECT	GO:0046686~response to cadmium ion	4	0.628931	0.0492479	1.30761	CDK1, SORD, DTYMK, PCNA	561	25	16792	4.78916	1	0.671939	59.0343
GOTERM_BP_DIRECT	GO:0031284~positive regulation of guanylate cyclase activity	3	0.471698	0.0500274	1.30079	NOS1, ADORA2B, NOS3	561	11	16792	8.16334	1	0.674663	59.6237
GOTERM_BP_DIRECT	GO:0001947~heart looping	6	0.943396	0.0523603	1.281	STIL, BBS5, AHI1, GJA1, DLL1, IFT52	561	61	16792	2.94416	1	0.688586	61.3405
GOTERM_BP_DIRECT	GO:0045840~positive regulation of mitotic nuclear division	4	0.628931	0.0543399	1.26488	EREG, EPGN, NUSAP1, AURKA	561	26	16792	4.60496	1	0.699325	62.7431
GOTERM_BP_DIRECT	GO:0045778~positive regulation of ossification	3	0.471698	0.0587367	1.23109	BMP4, SOX11, TGFB2	561	12	16792	7.48307	1	0.72501	65.6884
GOTERM_BP_DIRECT	GO:0035058~nonmotile primary cilium assembly	4	0.628931	0.059673	1.22422	CC2D2A, TMEM107, CENPJ, FUZ	561	27	16792	4.43441	1	0.727824	66.2865
GOTERM_BP_DIRECT	GO:0060337~type I interferon signaling pathway	6	0.943396	0.0619811	1.20774	IFIT1, OASL, ISG15, OAS1, OAS2, MX2	561	64	16792	2.80615	1	0.738704	67.7193
GOTERM_BP_DIRECT	GO:0045931~positive regulation of mitotic cell cycle	4	0.628931	0.0652413	1.18548	CCNB1, CDK1, BRCA2, BIRC5	561	28	16792	4.27604	1	0.754272	69.6456
GOTERM_BP_DIRECT	GO:0042732~D-xylose metabolic process	2	0.314465	0.0655882	1.18317	DCXR, XYLB	561	2	16792	29.9323	1	0.753349	69.844
GOTERM_BP_DIRECT	GO:0007057~spindle assembly involved in female meiosis I	2	0.314465	0.0655882	1.18317	FBXO5, AURKA	561	2	16792	29.9323	1	0.753349	69.844
GOTERM_BP_DIRECT	GO:0033624~negative regulation of integrin activation	2	0.314465	0.0655882	1.18317	KIF14, PTGER4	561	2	16792	29.9323	1	0.753349	69.844
GOTERM_BP_DIRECT	GO:0005997~xylulose metabolic process	2	0.314465	0.0655882	1.18317	DCXR, XYLB	561	2	16792	29.9323	1	0.753349	69.844
GOTERM_BP_DIRECT	GO:0000022~mitotic spindle elongation	2	0.314465	0.0655882	1.18317	KIF23, PRC1	561	2	16792	29.9323	1	0.753349	69.844
GOTERM_BP_DIRECT	GO:0071140~resolution of mitotic recombination intermediates	2	0.314465	0.0655882	1.18317	XRCC3, GEN1	561	2	16792	29.9323	1	0.753349	69.844
GOTERM_BP_DIRECT	GO:0000915~actomyosin contractile ring assembly	2	0.314465	0.0655882	1.18317	KIF23, RACGAP1	561	2	16792	29.9323	1	0.753349	69.844
GOTERM_BP_DIRECT	GO:0003294~atrial ventricular junction remodeling	2	0.314465	0.0655882	1.18317	GJA1, GJA5	561	2	16792	29.9323	1	0.753349	69.844
GOTERM_BP_DIRECT	GO:0021693~cerebellar Purkinje cell layer structural organization	2	0.314465	0.0655882	1.18317	KIF14, DLL1	561	2	16792	29.9323	1	0.753349	69.844
GOTERM_BP_DIRECT	GO:0070092~regulation of glucagon secretion	2	0.314465	0.0655882	1.18317	PASK, SYT7	561	2	16792	29.9323	1	0.753349	69.844
GOTERM_BP_DIRECT	GO:1904586~cellular response to putrescine	2	0.314465	0.0655882	1.18317	HNRNPD, MYC	561	2	16792	29.9323	1	0.753349	69.844
GOTERM_BP_DIRECT	GO:1990426~mitotic recombination-dependent replication fork processing	2	0.314465	0.0655882	1.18317	BRCA2, RAD51	561	2	16792	29.9323	1	0.753349	69.844
GOTERM_BP_DIRECT	GO:0010652~positive regulation of cell communication by chemical coupling	2	0.314465	0.0655882	1.18317	GJA1, GJA5	561	2	16792	29.9323	1	0.753349	69.844
GOTERM_BP_DIRECT	GO:0001822~kidney development	7	1.10063	0.0673766	1.17149	BMP4, SOX11, RPGRIP1L, CENPF, HAS2, RIDA, TGFB2	561	86	16792	2.43635	1	0.760141	70.8478
GOTERM_BP_DIRECT	GO:0086064~cell communication by electrical coupling involved in cardiac conduction	3	0.471698	0.0679219	1.16799	SLC8A1, GJA1, GJA5	561	13	16792	6.90745	1	0.76025	71.1476
GOTERM_BP_DIRECT	GO:0008340~determination of adult lifespan	3	0.471698	0.0679219	1.16799	MSH6, INPP5D, RAD54L	561	13	16792	6.90745	1	0.76025	71.1476
GOTERM_BP_DIRECT	GO:0006809~nitric oxide biosynthetic process	3	0.471698	0.0679219	1.16799	NOS1, SLC7A2, NOS3	561	13	16792	6.90745	1	0.76025	71.1476
GOTERM_BP_DIRECT	GO:0031100~organ regeneration	5	0.786164	0.070841	1.14972	CDK1, MKI67, CDK4, CCNA2, PRPS1	561	47	16792	3.18428	1	0.772363	72.7033
GOTERM_BP_DIRECT	GO:0006006~glucose metabolic process	6	0.943396	0.0725332	1.13946	GALM, SORD, OAS1, MYC, FABP5, DCXR	561	67	16792	2.6805	1	0.777934	73.5686
GOTERM_BP_DIRECT	GO:0044344~cellular response to fibroblast growth factor stimulus	4	0.628931	0.0770587	1.11318	SNCA, POSTN, CPS1, MYC	561	30	16792	3.99097	1	0.796076	75.7573
GOTERM_BP_DIRECT	GO:0045776~negative regulation of blood pressure	4	0.628931	0.0770587	1.11318	NOS1, NOS3, GJA5, APLN	561	30	16792	3.99097	1	0.796076	75.7573
GOTERM_BP_DIRECT	GO:0009142~nucleoside triphosphate biosynthetic process	3	0.471698	0.0775416	1.11047	NME4, AK5, AK7	561	14	16792	6.41406	1	0.795662	75.9805
GOTERM_BP_DIRECT	GO:0044458~motile cilium assembly	3	0.471698	0.0875568	1.05771	BBS5, DNAAF3, CC2D2A	561	15	16792	5.98645	1	0.832854	80.1945
GOTERM_BP_DIRECT	GO:0009165~nucleotide biosynthetic process	3	0.471698	0.0875568	1.05771	AK7, PRPS1, TK1	561	15	16792	5.98645	1	0.832854	80.1945
GOTERM_BP_DIRECT	GO:0060333~interferon-gamma-mediated signaling pathway	6	0.943396	0.0880275	1.05538	OASL, IFI30, OAS1, OAS2, TRIM22, GBP1	561	71	16792	2.52949	1	0.832242	80.3743
GOTERM_BP_DIRECT	GO:0006461~protein complex assembly	8	1.25786	0.0931782	1.03069	CCNB1, CDK1, KCNQ5, PPIH, TFAP4, CHAF1A, FANCA, CHAF1B	561	116	16792	2.06429	1	0.847502	82.2435
GOTERM_BP_DIRECT	GO:0046854~phosphatidylinositol phosphorylation	7	1.10063	0.0940479	1.02665	FGFR4, PIK3C2G, FGFR3, EREG, KITLG, NRG1, IRS1	561	94	16792	2.229	1	0.848137	82.542
GOTERM_BP_DIRECT	GO:0001701~in utero embryonic development	11	1.72956	0.0963448	1.01617	CCNB1, STIL, XRCC2, CCNB2, RPGRIP1L, JAG2, GJA1, NOS3, RNASEH2B, MYC, FLVCR1	561	187	16792	1.76072	1	0.853216	83.3079
GOTERM_BP_DIRECT	GO:0030030~cell projection organization	4	0.628931	0.0963838	1.016	POC1A, AK7, CEP152, NPHP1	561	33	16792	3.62815	1	0.851235	83.3206
GOTERM_BP_DIRECT	GO:0044774~mitotic DNA integrity checkpoint	2	0.314465	0.0967538	1.01433	SETMAR, TOP2A	561	3	16792	19.9548	1	0.850285	83.4409
GOTERM_BP_DIRECT	GO:1902990~mitotic telomere maintenance via semi-conservative replication	2	0.314465	0.0967538	1.01433	DNA2, PCNA	561	3	16792	19.9548	1	0.850285	83.4409
GOTERM_BP_DIRECT	GO:0045226~extracellular polysaccharide biosynthetic process	2	0.314465	0.0967538	1.01433	HAS2, HAS3	561	3	16792	19.9548	1	0.850285	83.4409
GOTERM_BP_DIRECT	GO:0045605~negative regulation of epidermal cell differentiation	2	0.314465	0.0967538	1.01433	EZH2, DLL1	561	3	16792	19.9548	1	0.850285	83.4409
GOTERM_BP_DIRECT	GO:0071173~spindle assembly checkpoint	2	0.314465	0.0967538	1.01433	KNL1, BUB1	561	3	16792	19.9548	1	0.850285	83.4409
GOTERM_BP_DIRECT	GO:0051612~negative regulation of serotonin uptake	2	0.314465	0.0967538	1.01433	NOS1, SNCA	561	3	16792	19.9548	1	0.850285	83.4409
GOTERM_BP_DIRECT	GO:0006272~leading strand elongation	2	0.314465	0.0967538	1.01433	PCNA, POLA1	561	3	16792	19.9548	1	0.850285	83.4409
GOTERM_BP_DIRECT	GO:0010643~cell communication by chemical coupling	2	0.314465	0.0967538	1.01433	GJA1, GJA5	561	3	16792	19.9548	1	0.850285	83.4409
GOTERM_BP_DIRECT	GO:2000348~regulation of CD40 signaling pathway	2	0.314465	0.0967538	1.01433	FANCD2, FANCA	561	3	16792	19.9548	1	0.850285	83.4409
GOTERM_BP_DIRECT	GO:1904355~positive regulation of telomere capping	3	0.471698	0.0979304	1.00908	PRKCQ, NEK2, AURKB	561	16	16792	5.6123	1	0.851817	83.8179
GOTERM_BP_DIRECT	GO:0000712~resolution of meiotic recombination intermediates	3	0.471698	0.0979304	1.00908	FANCM, EME1, TOP2A	561	16	16792	5.6123	1	0.851817	83.8179
GOTERM_BP_DIRECT	GO:0044257~cellular protein catabolic process	3	0.471698	0.0979304	1.00908	DAB2IP, UBE2G2, CHEK2	561	16	16792	5.6123	1	0.851817	83.8179
GOTERM_BP_DIRECT	GO:0016446~somatic hypermutation of immunoglobulin genes	3	0.471698	0.0979304	1.00908	EXO1, MSH6, POLQ	561	16	16792	5.6123	1	0.851817	83.8179
GOTERM_BP_DIRECT	GO:1900006~positive regulation of dendrite development	3	0.471698	0.0979304	1.00908	DAB2IP, EZH2, LRP8	561	16	16792	5.6123	1	0.851817	83.8179
GOTERM_BP_DIRECT	GO:1903506~regulation of nucleic acid-templated transcription	3	0.471698	0.0979304	1.00908	FUS, PSMC3IP, TRIP13	561	16	16792	5.6123	1	0.851817	83.8179

## Sheet: GO_up
Supplementary Data 4. List of HNRNPA3 Targets from RNA-seq (4 sheets total in this file). Sheet #4 -- GO terms associated with the genes upregulated with HNRNPA3 knockdown
	Term	Count	%	Pvalue (modified Fisher's exact test)	minus_log10_pvalue	Genes	List Total	Pop Hits	Pop Total	Fold Enrichment	Bonferroni	Benjamini	FDR
GOTERM_BP_DIRECT	GO:0008544~epidermis development	26	3.23383	2.49236e-15	14.6034	SATB1, KLK7, ELF3, S100A7, CRABP2, LCE3D, UGCG, SPRR2G, KRT31, GRHL3, SPRR2E, GRHL1, KRT34, CDSN, SCEL, CST6, SPRR1A, SPRR2D, KRT16, SPRR1B, SPRR2A, OVOL1, SPRR3, ZNF750, CALML5, EMP1	685	85	16792	7.49836	6.6338e-12	6.6338e-12	4.35207e-12
GOTERM_BP_DIRECT	GO:0030216~keratinocyte differentiation	22	2.73632	1.67926e-12	11.7749	S100A7, LCE3D, LCE2C, SPRR2G, SPRR2E, LCE1A, CDSN, SCEL, CRCT1, SPRR1A, SPRR2D, CLIC4, IRF6, KRT16, SPRR1B, SPRR2A, TGM1, SPRR3, SPRR4, LCE3E, IVL, PRR9	685	76	16792	7.09612	4.56074e-09	2.28037e-09	2.99022e-09
GOTERM_BP_DIRECT	GO:0031424~keratinization	18	2.23881	2.50449e-12	11.6013	LCE3D, LCE2C, SPRR2G, SPRR2E, LCE1A, SPRR1A, SPRR2D, KRT16, SPRR1B, SPRR2A, PPL, TGM1, CNFN, SPRR3, SPRR4, LCE3E, IVL, ABCA12	685	48	16792	9.1927	6.80206e-09	2.26735e-09	4.45972e-09
GOTERM_BP_DIRECT	GO:0018149~peptide cross-linking	17	2.11443	6.5264e-11	10.1853	LCE3D, LCE2C, SPRR2G, SPRR2E, LCE1A, CRCT1, SPRR1A, SPRR2D, SPRR1B, SPRR2A, TGM1, SPRR3, SPRR4, TGM4, LCE3E, IVL, PRR9	685	50	16792	8.33472	1.77257e-07	4.43143e-08	1.16217e-07
GOTERM_BP_DIRECT	GO:0061436~establishment of skin barrier	7	0.870647	5.4493e-05	4.26366	CLDN4, KRT16, CLDN1, ALOX12B, GRHL3, GRHL1, ABCA12	685	18	16792	9.53317	0.137575	0.0291675	0.0969927
GOTERM_BP_DIRECT	GO:0090200~positive regulation of release of cytochrome c from mitochondria	8	0.995025	0.000101011	3.99563	TNFSF10, BBC3, MMP9, BIK, PMAIP1, BMF, BCL2L11, PLAUR	685	28	16792	7.00396	0.239941	0.0446968	0.17972
GOTERM_BP_DIRECT	GO:0000045~autophagosome assembly	9	1.1194	0.000210858	3.67601	ATG9B, GABARAPL1, PSEN1, MAP1LC3B, RB1CC1, ATG16L2, WIPI1, TP53INP2, WDR45	685	41	16792	5.38109	0.436028	0.0785636	0.374816
GOTERM_BP_DIRECT	GO:1902042~negative regulation of extrinsic apoptotic signaling pathway via death domain receptors	8	0.995025	0.000305254	3.51534	ICAM1, CFLAR, ARHGEF2, TNFSF10, TNFRSF10B, HMOX1, TMBIM1, DAPK1	685	33	16792	5.94276	0.5636	0.0984587	0.542182
GOTERM_BP_DIRECT	GO:0030198~extracellular matrix organization	20	2.48756	0.000423627	3.37302	RECK, MPZL3, B4GALT1, ICAM1, F11R, MATN4, PXDN, ELF3, PDGFB, COL13A1, SPINT1, ITGB2, NFKB2, ECM2, LAMA2, CSGALNACT1, VWF, ITGA5, ITGB8, MFAP2	685	196	16792	2.50142	0.683621	0.120031	0.751685
GOTERM_BP_DIRECT	GO:1902237~positive regulation of endoplasmic reticulum stress-induced intrinsic apoptotic signaling pathway	5	0.621891	0.000470797	3.32717	SERINC3, BBC3, PMAIP1, BCL2L11, DDIT3	685	10	16792	12.2569	0.721681	0.120057	0.835053
GOTERM_BP_DIRECT	GO:0000122~negative regulation of transcription from RNA polymerase II promoter	49	6.09453	0.000556856	3.25426	CREBRF, EFNA1, CPEB3, ZEB2, NFKB2, FOXO3, ZEB1, BARX2, SATB1, ZBTB20, SATB2, RELB, MXD1, HMGA2, MSC, DDIT3, ACVR2B, HES5, BTG2, PSEN1, TFAP2A, PRDM1, TRIB3, SQSTM1, NRARP, OVOL1, JUND, BHLHE40, SKIL, NFATC2, MAF, CEBPA, SMAD7, NR4A2, NOTCH3, CDKN1C, DLX2, PLK3, ATF3, PDE2A, HOPX, JAZF1, IRF2, HDAC9, TBL1X, KLF4, BMP6, DNAJB5, VLDLR	685	720	16792	1.6683	0.779717	0.128493	0.986983
GOTERM_BP_DIRECT	GO:0034097~response to cytokine	9	1.1194	0.00112017	2.95071	OSMR, CXCL16, JUND, RELB, OXTR, NFKB2, SKIL, IL6R, TIMP2	685	52	16792	4.24278	0.952361	0.224056	1.97606
GOTERM_BP_DIRECT	GO:0042981~regulation of apoptotic process	20	2.48756	0.00116607	2.93328	CFLAR, BMP1, CIDEA, PMAIP1, BIRC3, DAPK1, RASSF5, TNFRSF10B, DUSP1, TNFRSF10D, ETS1, BBC3, BNIP3L, ROBO4, BIK, NDRG1, SKIL, CTSB, IGFBP3, BMP6	685	213	16792	2.30177	0.95795	0.216325	2.05622
GOTERM_BP_DIRECT	GO:0010951~negative regulation of endopeptidase activity	14	1.74129	0.00130624	2.88398	C3, SPINT1, SERPINI1, TIMP2, A2ML1, SERPINB9, PI3, SERPINB2, SERPINA3, ANOS1, SLPI, SERPINB1, SERPINB12, WFDC2	685	121	16792	2.83632	0.971277	0.223979	2.3007
GOTERM_BP_DIRECT	GO:0030155~regulation of cell adhesion	8	0.995025	0.00161813	2.79099	LAMA2, PTPRJ, ICAM1, PRLR, LMO7, CXCL8, SERPINI1, ABL2	685	43	16792	4.56072	0.987703	0.254147	2.8426
GOTERM_BP_DIRECT	GO:0043525~positive regulation of neuron apoptotic process	8	0.995025	0.00161813	2.79099	PAK3, BBC3, TFAP2A, FOXO3, PMAIP1, NQO1, BCL2L11, DDIT3	685	43	16792	4.56072	0.987703	0.254147	2.8426
GOTERM_BP_DIRECT	GO:0071456~cellular response to hypoxia	12	1.49254	0.00179351	2.7463	ZFP36L1, ICAM1, STC2, CPEB2, BBC3, HMOX1, BNIP3L, NDRG1, RORA, NPEPPS, FOXO3, PMAIP1	685	96	16792	3.06423	0.992369	0.262671	3.14607
GOTERM_BP_DIRECT	GO:0070059~intrinsic apoptotic signaling pathway in response to endoplasmic reticulum stress	7	0.870647	0.00193117	2.71418	TNFRSF10B, CHAC1, BBC3, TRIB3, PMAIP1, PPP1R15A, DDIT3	685	33	16792	5.19991	0.994753	0.265695	3.38363
GOTERM_BP_DIRECT	GO:0001844~protein insertion into mitochondrial membrane involved in apoptotic signaling pathway	4	0.497512	0.00208257	2.6814	BBC3, PMAIP1, BMF, BCL2L11	685	7	16792	14.0079	0.996525	0.269893	3.64429
GOTERM_BP_DIRECT	GO:0048870~cell motility	6	0.746269	0.00246446	2.60828	IER2, PLD1, SRPX2, ETS1, ADAM17, MMP14	685	24	16792	6.12847	0.998771	0.297228	4.29881
GOTERM_BP_DIRECT	GO:0006915~apoptotic process	38	4.72637	0.00332366	2.47838	S100A8, GSDMA, NUAK2, C6ORF120, GULP1, S100A9, NFKBIA, ITGB2, PMAIP1, ZFP36L1, BNIPL, SQSTM1, TRIM69, MAP3K8, TNIP2, BMF, PHLDA2, CFLAR, PIM1, CIDEA, IL24, BIRC3, DDIT3, BCL2L11, DAPK1, SERPINB9, RASSF5, TNFSF10, TNFRSF10B, PLK3, AKTIP, CLIC4, BBC3, IRF1, SH3KBP1, BIK, IGFBP3, PPP1R15A	685	567	16792	1.6429	0.999882	0.363713	5.75608
GOTERM_BP_DIRECT	GO:0035987~endodermal cell differentiation	6	0.746269	0.00423231	2.37342	INHBA, ITGA5, MMP9, ITGB2, MMP14, HMGA2	685	27	16792	5.44753	0.99999	0.422207	7.27442
GOTERM_BP_DIRECT	GO:0001525~angiogenesis	19	2.36318	0.00457355	2.33975	SAT1, FMNL3, CYP1B1, S100A7, EFNA1, LEPR, MMP19, CXCL8, RORA, ELK3, MMP14, SH2D2A, SRPX2, ITGA5, CLIC4, HMOX1, ROBO4, ADM2, TNFAIP2	685	223	16792	2.08863	0.999996	0.432163	7.83864
GOTERM_BP_DIRECT	GO:0032464~positive regulation of protein homooligomerization	4	0.497512	0.00470143	2.32777	BBC3, BIK, BMF, BCL2L11	685	9	16792	10.8951	0.999997	0.426781	8.04925
GOTERM_BP_DIRECT	GO:0007050~cell cycle arrest	14	1.74129	0.00503221	2.29824	CDKN1C, INHBA, CDKN1A, CAB39L, CDKN1B, IRF6, IRF1, CXCL8, HBP1, STRADB, SKIL, PPP1R15A, DDIT3, JMY	685	141	16792	2.434	0.999999	0.434993	8.59191
GOTERM_BP_DIRECT	GO:0042060~wound healing	10	1.24378	0.00514653	2.28849	S100A8, CCL20, ERBB3, SPRR3, SERPINB2, GRHL3, ELK3, IL24, EPB41L4B, SDC4	685	80	16792	3.06423	0.999999	0.429112	8.77875
GOTERM_BP_DIRECT	GO:0007156~homophilic cell adhesion via plasma membrane adhesion molecules	15	1.86567	0.00524207	2.2805	PCDHGA10, PCDHGA11, PTPRM, PCDHGA9, PCDHGB7, PCDH9, NECTIN4, PCDHGC3, PCDHGB5, PCDHGB4, PCDH1, DSG3, DSG1, DSC2, DSCAM	685	158	16792	2.32727	0.999999	0.422493	8.93462
GOTERM_BP_DIRECT	GO:0007264~small GTPase mediated signal transduction	20	2.48756	0.00580156	2.23646	PLD1, RALGPS2, RAB8B, RAB5B, RASEF, RASGEF1B, RRAD, RHOV, RAB42, ARHGAP30, ARHGAP31, RAB44, RND1, HMOX1, ARL14, RAB24, RAB15, RHOC, RIT1, RAPGEF2	685	246	16792	1.993	1	0.443058	9.84239
GOTERM_BP_DIRECT	GO:0006919~activation of cysteine-type endopeptidase activity involved in apoptotic process	10	1.24378	0.00655297	2.18356	XDH, TNFSF10, CDKN1B, TNFRSF10B, S100A8, BBC3, S100A9, TNFSF15, PMAIP1, BCL2L11	685	83	16792	2.95348	1	0.471509	11.0481
GOTERM_BP_DIRECT	GO:0045944~positive regulation of transcription from RNA polymerase II promoter	57	7.08955	0.00662369	2.1789	ELF3, ZEB2, RORA, FOXO3, ZEB1, NFKB2, WBP2, BARX2, MC1R, TNIP2, ARHGEF2, SATB2, RELB, GRHL3, ARNTL, GRHL1, HMGA2, LPIN1, RNF222, DDIT3, MYCN, INHBA, HES5, NCOA3, TFAP2A, ONECUT3, NFKBIA, ELK3, LIF, CHD7, IL23A, SQSTM1, JUND, ZNF750, KDM3A, MAML3, NFATC2, PLAG1, MAF, CEBPA, MAFF, LMX1B, MAFB, SMAD7, ARID3A, NR4A2, NOTCH3, DLX2, TET3, ATF3, ETS1, MEOX1, IRF1, IRF2, TBL1X, KLF4, BMP6	685	981	16792	1.42435	1	0.463348	11.1608
GOTERM_BP_DIRECT	GO:0006954~inflammatory response	27	3.35821	0.00684416	2.16468	IL36G, S100A8, ELF3, C3, S100A9, CXCL8, ITGB2, NFKB2, CCL5, IL23A, CCL20, SEMA7A, SERPINA3, VNN1, TNIP2, IRAK2, F11R, ADGRE2, RELB, IL24, TNFRSF10B, KRT16, TNFRSF10D, PLA2G4C, HDAC9, BMP6, AOC3	685	379	16792	1.74637	1	0.462999	11.5112
GOTERM_BP_DIRECT	GO:0006508~proteolysis	33	4.10448	0.00795535	2.09934	AMZ1, ADAMTS14, C3, MMP9, ENDOU, PRSS8, KLK12, KLK11, KLK10, LONRF1, TMPRSS13, DPP4, KLK14, KLK13, KLK7, CFLAR, BMP1, RHBDF1, MMP19, NPEPPS, MMP14, TMPRSS4, MMP10, GGT6, TMPRSS11E, TMPRSS11F, PRSS27, ADAM17, CTSB, TBL1X, PRSS22, WFDC2, PLAU	685	500	16792	1.61792	1	0.503305	13.2578
GOTERM_BP_DIRECT	GO:0006914~autophagy	13	1.61692	0.00814714	2.089	GABARAPL1, NPC1, S100A8, TRIM17, MAP1LC3B, SQSTM1, RB1CC1, S100A9, RAB24, SESN2, WIPI1, HAP1, WDR45	685	133	16792	2.39609	1	0.500586	13.5559
GOTERM_BP_DIRECT	GO:0043434~response to peptide hormone	7	0.870647	0.00843633	2.07385	CD55, CDKN1B, STC2, BTG2, BTG1, JUND, OXTR	685	44	16792	3.89993	1	0.502062	14.0036
GOTERM_BP_DIRECT	GO:0090557~establishment of endothelial intestinal barrier	4	0.497512	0.008689	2.06103	F11R, AFDN, RAPGEF2, TJP2	685	11	16792	8.91413	1	0.501988	14.393
GOTERM_BP_DIRECT	GO:0006497~protein lipidation	4	0.497512	0.008689	2.06103	ALOX12B, ABCA1, WIPI1, WDR45	685	11	16792	8.91413	1	0.501988	14.393
GOTERM_BP_DIRECT	GO:0016338~calcium-independent cell-cell adhesion via plasma membrane cell-adhesion molecules	5	0.621891	0.0093925	2.02722	CLDN16, CLDN7, CLDN4, CLDN3, CLDN1	685	21	16792	5.83664	1	0.519199	15.4684
GOTERM_BP_DIRECT	GO:0033634~positive regulation of cell-cell adhesion mediated by integrin	3	0.373134	0.0094112	2.02635	PODXL, CCL5, PIEZO1	685	4	16792	18.3854	1	0.510017	15.4969
GOTERM_BP_DIRECT	GO:2001244~positive regulation of intrinsic apoptotic signaling pathway	6	0.746269	0.0101827	1.99214	S100A8, BBC3, S100A9, PMAIP1, BMF, BCL2L11	685	33	16792	4.45707	1	0.528245	16.6611
GOTERM_BP_DIRECT	GO:0008285~negative regulation of cell proliferation	27	3.35821	0.0115761	1.93644	CYP1B1, CXCL8, ZEB1, TIMP2, FTH1, LIF, BNIPL, NDRG1, RAPGEF2, CEBPA, B4GALT1, PTPRJ, NACC2, CLMN, IL24, INHBA, RASSF5, CDKN1A, CDKN1B, BTG2, BTG1, ETS1, IRF6, IRF1, TFAP2A, IGFBP3, KLF4	685	396	16792	1.6714	1	0.564914	18.7257
GOTERM_BP_DIRECT	GO:0022617~extracellular matrix disassembly	9	1.1194	0.0119934	1.92106	KLK7, MMP10, BMP1, GSN, MMP9, MMP19, MMP14, TIMP2, CTSV	685	76	16792	2.90296	1	0.568412	19.3347
GOTERM_BP_DIRECT	GO:0007165~signal transduction	64	7.9602	0.0120882	1.91764	SLC44A2, CLDN4, CLDN3, S100A9, CRABP2, TNFSF15, RRAD, SDC4, CANT1, CHRNA9, CEACAM6, AFDN, IFNGR1, KIF13B, PTPRM, TLE3, ARRDC3, CDS1, HMGA2, PLAUR, DAPK1, SIGIRR, ARHGAP30, ARHGAP31, SH2D2A, CD83, NPC1, ACVR2B, TNFRSF10B, CLIC3, TNFRSF10D, TXNRD1, MAPRE2, TG, GULP1, C3, ERBB3, RHPN2, NEDD9, CXCL8, CD70, ELK3, CD72, GPR143, GPRC5A, DAPP1, CCL20, CALML5, IL1RAPL1, RASA2, DTNA, IL1RL1, NR4A2, TNFSF10…	685	1161	16792	1.35132	1	0.562113	19.4724
GOTERM_BP_DIRECT	GO:0000422~mitophagy	6	0.746269	0.0130321	1.88499	ATG9B, GABARAPL1, SQSTM1, RB1CC1, WIPI1, WDR45	685	35	16792	4.20238	1	0.580617	20.8314
GOTERM_BP_DIRECT	GO:0016239~positive regulation of macroautophagy	5	0.621891	0.0130323	1.88498	ULK1, SQSTM1, HMOX1, BNIP3L, SESN2	685	23	16792	5.3291	1	0.571857	20.8318
GOTERM_BP_DIRECT	GO:0007155~cell adhesion	30	3.73134	0.0132629	1.87736	MPZL3, CYP1B1, NEDD9, ITGB2, IL32, PCDHGC3, CD72, CDSN, LY6D, ITGB8, AFDN, LOXL2, DSCAM, B4GALT1, ICAM1, F11R, ADGRE2, HAPLN3, PODXL, NECTIN4, PCDHGB4, LAMA2, VWF, HES5, ITGA5, ADAM17, DSC2, ANOS1, ABL2, AOC3	685	459	16792	1.60221	1	0.569724	21.1606
GOTERM_BP_DIRECT	GO:0071850~mitotic cell cycle arrest	4	0.497512	0.0141744	1.8485	CDKN1A, CDKN1B, DUSP1, CDC14A	685	13	16792	7.54273	1	0.585717	22.4473
GOTERM_BP_DIRECT	GO:0030574~collagen catabolic process	8	0.995025	0.0149954	1.82404	KLK6, MMP10, ADAMTS14, COL13A1, MMP9, MMP19, CTSB, MMP14	685	64	16792	3.06423	1	0.598245	23.5895
GOTERM_BP_DIRECT	GO:0046718~viral entry into host cell	9	1.1194	0.0160223	1.79527	ICAM1, F11R, CD55, NPC1, ITGA5, CLDN1, NECTIN4, CTSB, DPP4	685	80	16792	2.75781	1	0.614677	24.9957
GOTERM_BP_DIRECT	GO:0007159~leukocyte cell-cell adhesion	5	0.621891	0.0174635	1.75787	ICAM1, ITGA5, ITGB2, CCL5, NT5E	685	25	16792	4.90277	1	0.638713	26.928
GOTERM_BP_DIRECT	GO:0010875~positive regulation of cholesterol efflux	4	0.497512	0.0175029	1.75689	NFKBIA, ABCA1, ABCG1, ABCA12	685	14	16792	7.00396	1	0.631805	26.9801
GOTERM_BP_DIRECT	GO:0042517~positive regulation of tyrosine phosphorylation of Stat3 protein	6	0.746269	0.0182429	1.73891	LIF, IL23A, HES5, CLCF1, IL6R, IL24	685	38	16792	3.87061	1	0.639591	27.9533
GOTERM_BP_DIRECT	GO:0030335~positive regulation of cell migration	15	1.86567	0.0185312	1.7321	GCNT2, PDGFB, PODXL, CCL5, MMP14, ITGA5, SEMA7A, CXCL16, SEMA4C, CEACAM6, ADAM17, HBEGF, SEMA3B, GRB7, PLAU	685	184	16792	1.99841	1	0.63798	28.3291
GOTERM_BP_DIRECT	GO:0007219~Notch signaling pathway	11	1.36816	0.0189732	1.72186	DTX4, NOTCH3, CEBPA, KRT19, CDKN1B, HES5, PSEN1, NRARP, CHAC1, ADAM17, MAML3	685	115	16792	2.3448	1	0.639451	28.9018
GOTERM_BP_DIRECT	GO:0042127~regulation of cell proliferation	15	1.86567	0.0193278	1.71382	SAT1, ARHGEF2, TRNP1, ERBB3, FA2H, NFKBIA, CDKN1B, TNFRSF10B, TNFRSF10D, JUND, NDRG1, RAPGEF2, ABL2, PLAU, TEC	685	185	16792	1.98761	1	0.639185	29.358
GOTERM_BP_DIRECT	GO:0060137~maternal process involved in parturition	3	0.373134	0.0222817	1.65205	CD55, CYP1A1, OXTR	685	6	16792	12.2569	1	0.684862	33.0526
GOTERM_BP_DIRECT	GO:0001666~response to hypoxia	14	1.74129	0.0238409	1.62268	MUC1, CDKN1B, CYP1A1, ETS1, CRYAB, CLDN3, HMOX1, NR4A2, ADAM17, LOXL2, MMP14, PLAU, DPP4, DDIT4	685	172	16792	1.99531	1	0.702885	34.9286
GOTERM_BP_DIRECT	GO:0043547~positive regulation of GTPase activity	34	4.22886	0.0243224	1.61399	CSF2, RALGPS2, PDGFB, ERBB3, RASGEF1B, AKAP13, ITSN2, CCL5, DENND2C, RAB3IP, LLGL2, AGAP11, VPS9D1, CCL20, PLEKHG6, ARHGEF40, AFDN, RAPGEF2, RASA2, ICAM1, F11R, ARHGEF2, SPTBN5, ARHGEF37, GRHL3, CDKL5, DENND1B, ARHGAP30, ARHGAP31, ADRB1, ARFGEF3, HBEGF, C15ORF62, DENND3	685	565	16792	1.47517	1	0.703566	35.4977
GOTERM_BP_DIRECT	GO:0007417~central nervous system development	11	1.36816	0.0247185	1.60698	KLK6, NES, CHD7, HAPLN3, B3GNT5, CASZ1, VNN1, GRHL3, ZEB1, SERPINI1, TIMP2	685	120	16792	2.2471	1	0.702967	35.9625
GOTERM_BP_DIRECT	GO:0045599~negative regulation of fat cell differentiation	6	0.746269	0.0270944	1.56712	INSIG1, SORT1, TRIB3, RORA, ARNTL, DDIT3	685	42	16792	3.50198	1	0.729865	38.6843
GOTERM_BP_DIRECT	GO:0008360~regulation of cell shape	12	1.49254	0.0280255	1.55245	ALDOA, BRWD3, FMNL1, ICAM1, FMNL3, BRWD1, FERMT2, SH3KBP1, ITGB2, MYH14, C15ORF62, BAMBI	685	140	16792	2.10119	1	0.735815	39.7209
GOTERM_BP_DIRECT	GO:0045746~negative regulation of Notch signaling pathway	5	0.621891	0.0288674	1.53959	DLX2, NRARP, CHAC1, NFKBIA, MMP14	685	29	16792	4.22653	1	0.740354	40.6439
GOTERM_BP_DIRECT	GO:0043542~endothelial cell migration	5	0.621891	0.0288674	1.53959	S100P, CYP1B1, ITGB2, LOXL2, DPP4	685	29	16792	4.22653	1	0.740354	40.6439
GOTERM_BP_DIRECT	GO:2000766~negative regulation of cytoplasmic translation	3	0.373134	0.0303614	1.51768	CPEB2, CPEB3, HAP1	685	7	16792	10.5059	1	0.752329	42.2491
GOTERM_BP_DIRECT	GO:0051549~positive regulation of keratinocyte migration	3	0.373134	0.0303614	1.51768	MMP9, HBEGF, EPB41L4B	685	7	16792	10.5059	1	0.752329	42.2491
GOTERM_BP_DIRECT	GO:0034616~response to laminar fluid shear stress	3	0.373134	0.0303614	1.51768	SMAD7, ETS1, ABCA1	685	7	16792	10.5059	1	0.752329	42.2491
GOTERM_BP_DIRECT	GO:0051216~cartilage development	7	0.870647	0.0323788	1.48974	CSGALNACT1, DLX2, SATB2, HES5, ITGB8, ZEB1, BMP6	685	59	16792	2.90843	1	0.769039	44.3517
GOTERM_BP_DIRECT	GO:0071407~cellular response to organic cyclic compound	7	0.870647	0.0323788	1.48974	CEBPA, CDKN1B, CYP1B1, CYP1A1, PAK3, NFKBIA, CCL5	685	59	16792	2.90843	1	0.769039	44.3517
GOTERM_BP_DIRECT	GO:0034976~response to endoplasmic reticulum stress	8	0.995025	0.0328051	1.48406	CREBRF, TNFRSF10B, BBC3, CXCL8, TRIB3, PPP1R15A, BCL2L11, DDIT3	685	75	16792	2.61481	1	0.768037	44.7867
GOTERM_BP_DIRECT	GO:0048661~positive regulation of smooth muscle cell proliferation	7	0.870647	0.0347866	1.45859	NOTCH3, PDGFB, HES5, HMOX1, HBEGF, IL6R, CCL5	685	60	16792	2.85995	1	0.782682	46.7667
GOTERM_BP_DIRECT	GO:0071356~cellular response to tumor necrosis factor	10	1.24378	0.0355687	1.44893	ZFP36L1, CEBPA, ICAM1, ARHGEF2, ASS1, CCL20, CXCL8, RORA, CCL5, PCK2	685	110	16792	2.22853	1	0.784963	47.5296
GOTERM_BP_DIRECT	GO:0007568~aging	13	1.61692	0.0376145	1.42464	CDKN1C, CYP1A1, ASS1, KRT16, CRYAB, TPRA1, JUND, ITGB2, NFKB2, FOXO3, LOXL2, TIMP2, NQO1	685	165	16792	1.9314	1	0.798513	49.4766
GOTERM_BP_DIRECT	GO:0010628~positive regulation of gene expression	18	2.23881	0.0393861	1.40466	PLAG1, CSF2, PDGFB, ERBB3, EPB41L4B, HMGA2, MYCN, SERPINB9, INHBA, NCOA3, GSN, ITGB8, C1QTNF1, ALOX12B, TFAP2A, ADM2, PRDM1, KLF4	685	262	16792	1.68416	1	0.808636	51.1074
GOTERM_BP_DIRECT	GO:0009308~amine metabolic process	3	0.373134	0.0394046	1.40445	CYP1A1, AOC2, AOC3	685	8	16792	9.1927	1	0.804008	51.1242
GOTERM_BP_DIRECT	GO:0007259~JAK-STAT cascade	5	0.621891	0.0397469	1.4007	IFNAR2, SOCS2, CLCF1, STAT5A, IFNAR1	685	32	16792	3.83029	1	0.802091	51.4334
GOTERM_BP_DIRECT	GO:0070830~bicellular tight junction assembly	5	0.621891	0.0397469	1.4007	PARD6B, F11R, OCLN, CLDN3, CLDN1	685	32	16792	3.83029	1	0.802091	51.4334
GOTERM_BP_DIRECT	GO:0006977~DNA damage response, signal transduction by p53 class mediator resulting in cell cycle arrest	7	0.870647	0.0399409	1.39858	MUC1, TNKS1BP1, CDKN1A, CDKN1B, PLK3, BTG2, ARID3A	685	62	16792	2.76769	1	0.798995	51.6078
GOTERM_BP_DIRECT	GO:0051092~positive regulation of NF-kappaB transcription factor activity	11	1.36816	0.0453092	1.34381	IRAK2, ICAM1, CFLAR, ARHGEF2, CTH, S100A8, S100A9, NFKBIA, ITGB2, NFKB2, TAB3	685	133	16792	2.02746	1	0.834547	56.2065
GOTERM_BP_DIRECT	GO:0060337~type I interferon signaling pathway	7	0.870647	0.0455548	1.34147	IFNAR2, IRF6, IRF1, IRF2, RSAD2, ISG20, IFNAR1	685	64	16792	2.6812	1	0.831963	56.4066
GOTERM_BP_DIRECT	GO:0046697~decidualization	4	0.497512	0.04579	1.33923	LIF, STC2, CTSB, CTSV	685	20	16792	4.90277	1	0.829342	56.5975
GOTERM_BP_DIRECT	GO:0042326~negative regulation of phosphorylation	4	0.497512	0.04579	1.33923	CDKN1C, INHBA, CDKN1A, CDKN1B	685	20	16792	4.90277	1	0.829342	56.5975
GOTERM_BP_DIRECT	GO:0043410~positive regulation of MAPK cascade	8	0.995025	0.0468163	1.3296	LIF, PDGFB, C1QTNF1, ALOX12B, IL6R, TIMP2, KSR1, IGFBP3	685	81	16792	2.42112	1	0.832021	57.4213
GOTERM_BP_DIRECT	GO:0048286~lung alveolus development	5	0.621891	0.0481283	1.3176	LIF, STK40, HOPX, MAPK8IP3, ABCA12	685	34	16792	3.60498	1	0.836405	58.453
GOTERM_BP_DIRECT	GO:0014070~response to organic cyclic compound	6	0.746269	0.0482893	1.31615	ICAM1, CD83, ACSL1, BTG2, CYP1A1, MMP14	685	49	16792	3.0017	1	0.833431	58.5779
GOTERM_BP_DIRECT	GO:0035313~wound healing, spreading of epidermal cells	3	0.373134	0.0493198	1.30698	ITGA5, ADAM17, HBEGF	685	9	16792	8.17129	1	0.835933	59.3694
GOTERM_BP_DIRECT	GO:0001960~negative regulation of cytokine-mediated signaling pathway	3	0.373134	0.0493198	1.30698	PXDN, IL36RN, SIGIRR	685	9	16792	8.17129	1	0.835933	59.3694
GOTERM_BP_DIRECT	GO:0050731~positive regulation of peptidyl-tyrosine phosphorylation	8	0.995025	0.0494715	1.30564	LIF, ICAM1, ARHGEF2, PDGFB, ITGA5, EFNA1, IL6R, TEC	685	82	16792	2.3916	1	0.832979	59.4847
GOTERM_BP_DIRECT	GO:0031175~neuron projection development	9	1.1194	0.0512846	1.29001	STX3, PTPRM, BTG2, NEDD4, CLMN, ULK1, MAP2, RAPGEF2, EHD1	685	100	16792	2.20625	1	0.840095	60.839
GOTERM_BP_DIRECT	GO:0043066~negative regulation of apoptotic process	27	3.35821	0.0533856	1.27258	CLDN7, NUAK2, MMP9, NFKBIA, STK40, SQSTM1, NQO1, CFLAR, EGR3, SOCS2, CRYAB, PIM1, HMGA2, BIRC3, PLAUR, SERPINB9, CDKN1A, CDKN1B, PLK3, PSEN1, DUSP1, PRLR, TNFRSF10D, CD59, BNIP3L, SERPINB2, TFAP2A	685	455	16792	1.45467	1	0.848351	62.3549
GOTERM_BP_DIRECT	GO:0008203~cholesterol metabolic process	7	0.870647	0.0581893	1.23516	CEBPA, NPC1, LEPR, INSIG1, ABCA1, ABCG1, VLDLR	685	68	16792	2.52349	1	0.869363	65.6155
GOTERM_BP_DIRECT	GO:0046427~positive regulation of JAK-STAT cascade	4	0.497512	0.0582888	1.23442	CYP1B1, HES5, IL24, CCL5	685	22	16792	4.45707	1	0.866513	65.6801
GOTERM_BP_DIRECT	GO:0010820~positive regulation of T cell chemotaxis	3	0.373134	0.0600211	1.2217	S100A7, ADAM17, CCL5	685	10	16792	7.35416	1	0.871288	66.7871
GOTERM_BP_DIRECT	GO:0010944~negative regulation of transcription by competitive promoter binding	3	0.373134	0.0600211	1.2217	MUC1, SMAD7, TFAP2A	685	10	16792	7.35416	1	0.871288	66.7871
GOTERM_BP_DIRECT	GO:0006357~regulation of transcription from RNA polymerase II promoter	26	3.23383	0.0611044	1.21393	MAF, MAFF, SATB2, ELF3, KLF9, MAFB, STAT5A, TADA2B, RELB, NFKB2, ZEB1, FOXO3, LPIN1, MYCN, JMY, BRWD3, INHBA, IFNAR2, BRWD1, BLZF1, ATP2B4, ATF3, TRAK2, JUND, HOPX, VGLL3	685	441	16792	1.44526	1	0.872954	67.4621
GOTERM_BP_DIRECT	GO:0050900~leukocyte migration	10	1.24378	0.0614024	1.21181	B4GALT1, ICAM1, F11R, ITGA5, PODXL, MMP9, CEACAM6, ITGB2, GRB7, SLC7A11	685	122	16792	2.00933	1	0.871125	67.6456
GOTERM_BP_DIRECT	GO:0007162~negative regulation of cell adhesion	5	0.621891	0.0623827	1.20494	CLDN7, RND1, ERBB3, PODXL, DSCAM	685	37	16792	3.31268	1	0.872316	68.2421
GOTERM_BP_DIRECT	GO:0048754~branching morphogenesis of an epithelial tube	4	0.497512	0.0650772	1.18657	B4GALT1, CLIC4, MMP14, MYCN	685	23	16792	4.26328	1	0.880585	69.8286
GOTERM_BP_DIRECT	GO:0007010~cytoskeleton organization	12	1.49254	0.065094	1.18646	BRWD3, FMNL1, MAST4, FMNL3, BRWD1, KRT16, PPL, SH3KBP1, BFSP1, NEDD9, KRT13, KRT31	685	161	16792	1.82712	1	0.877701	69.8382
GOTERM_BP_DIRECT	GO:0043123~positive regulation of I-kappaB kinase/NF-kappaB signaling	12	1.49254	0.065094	1.18646	S100A4, CFLAR, CTH, TNFSF10, TNFRSF10B, SLC44A2, HMOX1, AKAP13, RHOC, BIRC3, TNIP2, CANT1	685	161	16792	1.82712	1	0.877701	69.8382
GOTERM_BP_DIRECT	GO:0030855~epithelial cell differentiation	7	0.870647	0.0652176	1.18563	MUC1, F11R, RHCG, ELF3, UPK1B, CTSB, AKR1C1	685	70	16792	2.45139	1	0.875256	69.9092
GOTERM_BP_DIRECT	GO:0034497~protein localization to pre-autophagosomal structure	3	0.373134	0.0714283	1.14613	ATG9B, WIPI1, WDR45	685	11	16792	6.6856	1	0.895809	73.2773
GOTERM_BP_DIRECT	GO:0045745~positive regulation of G-protein coupled receptor protein signaling pathway	3	0.373134	0.0714283	1.14613	KLK6, C3, KLK14	685	11	16792	6.6856	1	0.895809	73.2773
GOTERM_BP_DIRECT	GO:0002523~leukocyte migration involved in inflammatory response	3	0.373134	0.0714283	1.14613	S100A8, S100A9, ITGB2	685	11	16792	6.6856	1	0.895809	73.2773
GOTERM_BP_DIRECT	GO:0048715~negative regulation of oligodendrocyte differentiation	3	0.373134	0.0714283	1.14613	DLX2, HES5, DUSP10	685	11	16792	6.6856	1	0.895809	73.2773
GOTERM_BP_DIRECT	GO:0032496~response to lipopolysaccharide	12	1.49254	0.0721864	1.14154	TNFRSF10B, S100A8, CYP1A1, S100A7, TNFRSF10D, JUND, DUSP10, ADAM17, SLPI, NFKB2, PCK2, IFNAR1	685	164	16792	1.7937	1	0.895759	73.6631
GOTERM_BP_DIRECT	GO:0019882~antigen processing and presentation	6	0.746269	0.0725011	1.13966	RAB8B, RAB5B, ULBP1, RELB, ULBP2, RAET1L	685	55	16792	2.67424	1	0.894213	73.8217
GOTERM_BP_DIRECT	GO:0007160~cell-matrix adhesion	8	0.995025	0.0741188	1.13007	LYPD3, LYPD5, ITGB8, COL13A1, FERMT2, ITGB2, ECM2, BCL2L11	685	90	16792	2.17901	1	0.897044	74.623
GOTERM_BP_DIRECT	GO:0050729~positive regulation of inflammatory response	7	0.870647	0.0766508	1.11548	IL23A, S100A8, PDE2A, IL1RL1, ETS1, S100A9, CCL5	685	73	16792	2.35064	1	0.902605	75.8308
GOTERM_BP_DIRECT	GO:0032355~response to estradiol	8	0.995025	0.0776293	1.10997	CDKN1B, DUSP1, SOCS2, ASS1, ETS1, CRYAB, OXTR, NQO1	685	91	16792	2.15507	1	0.903174	76.2828
GOTERM_BP_DIRECT	GO:0043280~positive regulation of cysteine-type endopeptidase activity involved in apoptotic process	5	0.621891	0.078607	1.10454	TNFSF10, PMAIP1, BCL2L11, ACVR1C, DAPK1	685	40	16792	3.06423	1	0.903728	76.7265
GOTERM_BP_DIRECT	GO:0001816~cytokine production	4	0.497512	0.0796757	1.09867	MAF, S100A8, S100A9, NFATC2	685	25	16792	3.92222	1	0.904539	77.2026
GOTERM_BP_DIRECT	GO:0006196~AMP catabolic process	2	0.248756	0.0798105	1.09794	NT5E, AMPD3	685	2	16792	24.5139	1	0.902599	77.262
GOTERM_BP_DIRECT	GO:0055099~response to high density lipoprotein particle	2	0.248756	0.0798105	1.09794	ADAM17, ABCG1	685	2	16792	24.5139	1	0.902599	77.262
GOTERM_BP_DIRECT	GO:0070488~neutrophil aggregation	2	0.248756	0.0798105	1.09794	S100A8, S100A9	685	2	16792	24.5139	1	0.902599	77.262
GOTERM_BP_DIRECT	GO:2000860~positive regulation of aldosterone secretion	2	0.248756	0.0798105	1.09794	C1QTNF1, BMP6	685	2	16792	24.5139	1	0.902599	77.262
GOTERM_BP_DIRECT	GO:1903056~regulation of melanosome organization	2	0.248756	0.0798105	1.09794	ZEB2, GPR143	685	2	16792	24.5139	1	0.902599	77.262
GOTERM_BP_DIRECT	GO:1900248~negative regulation of cytoplasmic translational elongation	2	0.248756	0.0798105	1.09794	CPEB2, CPEB3	685	2	16792	24.5139	1	0.902599	77.262
GOTERM_BP_DIRECT	GO:0060123~regulation of growth hormone secretion	2	0.248756	0.0798105	1.09794	CHD7, HMGA2	685	2	16792	24.5139	1	0.902599	77.262
GOTERM_BP_DIRECT	GO:0006979~response to oxidative stress	9	1.1194	0.0800598	1.09659	PXDN, DUSP1, STC2, PSEN1, BTG1, HMOX1, VNN1, MMP14, SLC7A11	685	110	16792	2.00568	1	0.901003	77.3714
GOTERM_BP_DIRECT	GO:0007179~transforming growth factor beta receptor signaling pathway	8	0.995025	0.0812352	1.09026	F11R, GCNT2, PDGFB, CGN, SMAD7, FERMT2, SKIL, BAMBI	685	92	16792	2.13164	1	0.902156	77.8808
GOTERM_BP_DIRECT	GO:0007041~lysosomal transport	3	0.373134	0.0834662	1.07849	NPC1, SPTBN5, NEDD4	685	12	16792	6.12847	1	0.906254	78.8179
GOTERM_BP_DIRECT	GO:0045744~negative regulation of G-protein coupled receptor protein signaling pathway	3	0.373134	0.0834662	1.07849	CXCL8, CCL5, KLK14	685	12	16792	6.12847	1	0.906254	78.8179
GOTERM_BP_DIRECT	GO:0036499~PERK-mediated unfolded protein response	3	0.373134	0.0834662	1.07849	ATF3, CXCL8, DDIT3	685	12	16792	6.12847	1	0.906254	78.8179
GOTERM_BP_DIRECT	GO:0042574~retinal metabolic process	3	0.373134	0.0834662	1.07849	CYP1B1, SDR16C5, AKR1C1	685	12	16792	6.12847	1	0.906254	78.8179
GOTERM_BP_DIRECT	GO:0046323~glucose import	3	0.373134	0.0834662	1.07849	SLC2A12, SORT1, SESN2	685	12	16792	6.12847	1	0.906254	78.8179
GOTERM_BP_DIRECT	GO:0007274~neuromuscular synaptic transmission	4	0.497512	0.0874608	1.05819	EGR3, CHRNB1, CHRNE, DTNA	685	26	16792	3.77136	1	0.914666	80.4031
GOTERM_BP_DIRECT	GO:0001958~endochondral ossification	4	0.497512	0.0874608	1.05819	CSGALNACT1, COL13A1, MMP14, BMP6	685	26	16792	3.77136	1	0.914666	80.4031
GOTERM_BP_DIRECT	GO:0060021~palate development	7	0.870647	0.0891439	1.04991	INHBA, ACVR2B, SATB2, CHD7, INSIG1, TFAP2A, MSC	685	76	16792	2.25786	1	0.916775	81.0368
GOTERM_BP_DIRECT	GO:0016236~macroautophagy	7	0.870647	0.0891439	1.04991	GABARAPL1, MAP1LC3B, ULK1, SQSTM1, RB1CC1, WIPI1, ZFYVE1	685	76	16792	2.25786	1	0.916775	81.0368
GOTERM_BP_DIRECT	GO:0071222~cellular response to lipopolysaccharide	9	1.1194	0.0902456	1.04457	CSF2, ICAM1, ASS1, CCL20, CXCL16, CXCL8, IL24, ABCA1, TNIP2	685	113	16792	1.95243	1	0.91742	81.4412
GOTERM_BP_DIRECT	GO:0007566~embryo implantation	5	0.621891	0.0904744	1.04347	LIF, RECK, STC2, PRLR, MMP9	685	42	16792	2.91832	1	0.91597	81.5241
GOTERM_BP_DIRECT	GO:0007166~cell surface receptor signaling pathway	17	2.11443	0.0951459	1.02161	GPR157, ADGRF1, ADGRE2, LEPR, OXTR, BIRC3, MARCO, INHBA, IFNAR2, TNFSF10, TNFRSF10B, PRLR, CLCF1, TACSTD2, CD59, CD82, UPK1B	685	274	16792	1.52093	1	0.924693	83.1429
GOTERM_BP_DIRECT	GO:0048712~negative regulation of astrocyte differentiation	3	0.373134	0.0960647	1.01744	HES5, HMGA2, MYCN	685	13	16792	5.65705	1	0.924816	83.4451
GOTERM_BP_DIRECT	GO:0002526~acute inflammatory response	3	0.373134	0.0960647	1.01744	B4GALT1, S100A8, VNN1	685	13	16792	5.65705	1	0.924816	83.4451
GOTERM_BP_DIRECT	GO:0061029~eyelid development in camera-type eye	3	0.373134	0.0960647	1.01744	INHBA, TFAP2A, GRHL3	685	13	16792	5.65705	1	0.924816	83.4451
GOTERM_BP_DIRECT	GO:0006809~nitric oxide biosynthetic process	3	0.373134	0.0960647	1.01744	CYP1B1, RORA, NQO1	685	13	16792	5.65705	1	0.924816	83.4451
GOTERM_BP_DIRECT	GO:0060425~lung morphogenesis	3	0.373134	0.0960647	1.01744	WNT7B, STK40, MAPK8IP3	685	13	16792	5.65705	1	0.924816	83.4451
GOTERM_BP_DIRECT	GO:0070306~lens fiber cell differentiation	3	0.373134	0.0960647	1.01744	MAF, SKIL, SLC7A11	685	13	16792	5.65705	1	0.924816	83.4451
GOTERM_BP_DIRECT	GO:0010745~negative regulation of macrophage derived foam cell differentiation	3	0.373134	0.0960647	1.01744	NFKBIA, ABCA1, ABCG1	685	13	16792	5.65705	1	0.924816	83.4451
GOTERM_BP_DIRECT	GO:0006995~cellular response to nitrogen starvation	3	0.373134	0.0960647	1.01744	GABARAPL1, MAP1LC3B, RB1CC1	685	13	16792	5.65705	1	0.924816	83.4451
GOTERM_BP_DIRECT	GO:0050730~regulation of peptidyl-tyrosine phosphorylation	3	0.373134	0.0960647	1.01744	EFNA1, ITGB2, IFNAR1	685	13	16792	5.65705	1	0.924816	83.4451
GOTERM_BP_DIRECT	GO:0006195~purine nucleotide catabolic process	3	0.373134	0.0960647	1.01744	XDH, GDA, NT5E	685	13	16792	5.65705	1	0.924816	83.4451
GOTERM_BP_DIRECT	GO:0007267~cell-cell signaling	16	1.99005	0.0966181	1.01494	IL36G, EFNA1, S100A9, ITGB2, CD70, CCL5, GJA4, INHBA, PCDH1, TNFSF10, ADRB1, CCL20, SH3KBP1, CEACAM6, AFDN, SEMA3B	685	254	16792	1.54418	1	0.924164	83.6247
GOTERM_BP_DIRECT	GO:0007249~I-kappaB kinase/NF-kappaB signaling	6	0.746269	0.096891	1.01372	IRAK2, RELB, NFKB2, BIRC3, TNIP2, TAB3	685	60	16792	2.45139	1	0.922919	83.7126
GOTERM_BP_DIRECT	GO:0043433~negative regulation of sequence-specific DNA binding transcription factor activity	6	0.746269	0.096891	1.01372	SMAD7, HMOX1, PIM1, BHLHE40, DDIT3, SIGIRR	685	60	16792	2.45139	1	0.922919	83.7126
GOTERM_BP_DIRECT	GO:0045669~positive regulation of osteoblast differentiation	6	0.746269	0.096891	1.01372	CEBPA, WNT7B, ACVR2B, JUND, IL6R, BMP6	685	60	16792	2.45139	1	0.922919	83.7126
