# Supplementary material for: Epidermal progenitors suppress GRHL3-mediated differentiation through intronic polyadenylation promoted by CPSF-HNRNPA3 collaboration
Source: Nat Commun. 2021 Jan 19;12:448. doi: 10.1038/s41467-020-20674-3 (PMC7815847; doi:10.1038/s41467-020-20674-3)
Supplement: Supplementary file 9 — Supplementary Data 5 [file 41467_2020_20674_MOESM9_ESM.xlsx]

## Sheet: Sheet1
Supplementary Data 5. Oligos sequences used in this study
Primers	Sequence (5’ – 3’)	Purpose
CTRLsg1-fwd	CACC G TGTATGAATGTTAATTCCG	sgRNA cloning
CTRLsg1-rev	AAAC CGGAATTAACATTCATACA C	sgRNA cloning
CTRLsg2-fwd	CACC G CATCATAAATGTACAACGGG	sgRNA cloning
CTRLsg2-rev	AAAC CCCGTTGTACATTTATGATG C	sgRNA cloning
CPSF1sg1-fwd	CACC GAGCCGACTCGAGAGGAACC	sgRNA cloning
CPSF1sg1-rev	AAAC GGTTCCTCTCGAGTCGGCTC	sgRNA cloning
CPSF1sg2-fwd	CACC GCAGTTGGAGCCGACTCGAG	sgRNA cloning
CPSF1sg2-rev	AAAC CTCGAGTCGGCTCCAACTGC	sgRNA cloning
CPSF1sg3-fwd	CACC GTACATGGAGAACTCCAGAC	sgRNA cloning
CPSF1sg3-rev	AAAC GTCTGGAGTTCTCCATGTAC	sgRNA cloning
GRHL3sg1-fwd	CACC G AGGCATGTATGAGAATAAAA	sgRNA cloning
GRHL3sg1-rev	AAAC TTTTATTCTCATACATGCCT C	sgRNA cloning
GRHL3sg2+sg3	tGTGGAAAGGACGAAACACCGCAAGTCACCCAATCTATAGGGTTTAAGAGCTATGCTGGAAACAGCATAGCAAGTTTAAATAAGGCTAGTCCGTTATCAACTTGAAAAAGTGGCACCGAGTCGGTGCAACAAAGCACCAGTGGTCTAGTGGTAGAATAGTACCCTGCCACGGTACAGACCCGGGTCCGATTCCCGGCTGGTGCATACTGTTGGAAGATGCAATGGTTTAAGAGCTATGCTGGAA	sgRNA cloning
HNRNPUL1-sh1-fwd	CCGGGCTCACAATTGAGGGCTTTGCTACTAGTGCAAAGCCCTCAATTGTGAGC TTTTTG	shRNA cloning
HNRNPUL1-sh1-rev	AATTCAAAAAGCTCACAATTGAGGGCTTTGCACTAGTAGCAAAGCCCTCAATTGTGAGC	shRNA cloning
HNRNPUL1-sh2-fwd	CCGGGCAAGAAACGCAACTATATCCTACTAGTGGATATAGTTGCGTTTCTTGC TTTTTG	shRNA cloning
HNRNPUL1-sh2-rev	AATTCAAAAAGCAAGAAACGCAACTATATCCACTAGTAGGATATAGTTGCGTTTCTTGC	shRNA cloning
ILF2-sh1-fwd	CCGGGCTATCTTGCTTCTGAAATATTACTAGTATATTTCAGAAGCAAGATAGC TTTTTG	shRNA cloning
ILF2-sh1-rev	AATTCAAAAAGCTATCTTGCTTCTGAAATATACTAGTAATATTTCAGAAGCAAGATAGC	shRNA cloning
ILF2-sh2-fwd	CCGGGAGAGGAAGAAGAGGAGAATATACTAGTTATTCTCCTCTTCTTCCTCTC TTTTTG	shRNA cloning
ILF2-sh2-rev	AATTCAAAAAGAGAGGAAGAAGAGGAGAATAACTAGTATATTCTCCTCTTCTTCCTCTC	shRNA cloning
TAF15-sh1-fwd	CCGGGGACAGAACTACAGCGGTTACTACTAGTGTAACCGCTGTAGTTCTGTCC TTTTTG	shRNA cloning
TAF15-sh1-rev	AATTCAAAAAGGACAGAACTACAGCGGTTACACTAGTAGTAACCGCTGTAGTTCTGTCC	shRNA cloning
TAF15-sh2-fwd	CCGGGCAGTCAGGCTATGATCAACATACTAGTTGTTGATCATAGCCTGACTGC TTTTTG	shRNA cloning
TAF15-sh2-rev	AATTCAAAAAGCAGTCAGGCTATGATCAACAACTAGTATGTTGATCATAGCCTGACTGC	shRNA cloning
ELAVL1-sh1-fwd	CCGGGGTTTGGGCGGATCATCAACTTACTAGTAGTTGATGATCCGCCCAAACC TTTTTG	shRNA cloning
ELAVL1-sh1-rev	AATTCAAAAAGGTTTGGGCGGATCATCAACTACTAGTAAGTTGATGATCCGCCCAAACC	shRNA cloning
ELAVL1-sh2-fwd	CCGGGGTTTGGCTTTGTGACCATGATACTAGTTCATGGTCACAAAGCCAAACC TTTTTG	shRNA cloning
ELAVL1-sh2-rev	AATTCAAAAAGGTTTGGCTTTGTGACCATGAACTAGTATCATGGTCACAAAGCCAAACC	shRNA cloning
RBM14-sh1-fwd	CCGGGGCCTCTTAATACTTGGAAGATACTAGTTCTTCCAAGTATTAAGAGGCC TTTTTG	shRNA cloning
RBM14-sh1-rev	AATTCAAAAAGGCCTCTTAATACTTGGAAGAACTAGTATCTTCCAAGTATTAAGAGGCC	shRNA cloning
RBM14-sh2-fwd	CCGGGCAAAGAAGTGAAGGGCAAGCTACTAGTGCTTGCCCTTCACTTCTTTGC TTTTTG	shRNA cloning
RBM14-sh2-rev	AATTCAAAAAGCAAAGAAGTGAAGGGCAAGCACTAGTAGCTTGCCCTTCACTTCTTTGC	shRNA cloning
FUS-sh1-fwd	CCGGGCTGATTACTTCAAGCAGATTTACTAGTAATCTGCTTGAAGTAATCAGC TTTTTG	shRNA cloning
FUS-sh1-rev	AATTCAAAAAGCTGATTACTTCAAGCAGATTACTAGTAAATCTGCTTGAAGTAATCAGC	shRNA cloning
FUS-sh2-fwd	CCGGGCCTGGGTGAGAATGTTACAA​ACATTCTCACCCAGGCTTTTTG	shRNA cloning
FUS-sh2-rev	AATTCAAAAAGCCTGGGTGAGAATGTTACAA​AACATTCTCACCCAGGC	shRNA cloning
HNRNPA3-sh1-fwd	CCGGGGAAACCAAGGTGGTGGATATTACTAGTATATCCACCACCTTGGTTTCCTTTTTG	shRNA cloning
HNRNPA3-sh1-rev	AATTCAAAAAGGAAACCAAGGTGGTGGATATACTAGTAATATCCACCACCTTGGTTTCC	shRNA cloning
HNRNPA3-sh2-fwd	CCGGGGTGGAGGATATGATGGTTACTACTAGTGTAACCATCATATCCTCCACCTTTTTG	shRNA cloning
HNRNPA3-sh2-rev	AATTCAAAAAGGTGGAGGATATGATGGTTACACTAGTAGTAACCATCATATCCTCCACC	shRNA cloning
MYC-sh1-fwd	CCGG GCTTCACCAACAGGAACTATG TACTAGT CATAGTTCCTGTTGGTGAAGC TTTTTG
MYC-sh1-rev	AATTCAAAAA GCTTCACCAACAGGAACTATG ACTAGTA CATAGTTCCTGTTGGTGAAGC
MYC-sh2-fwd	CCGG CCTGAGACAGATCAGCAACAA TACTAGT TTGTTGCTGATCTGTCTCAGG TTTTTG
MYC-sh2-rev	AATTCAAAAA CCTGAGACAGATCAGCAACAA ACTAGTA TTGTTGCTGATCTGTCTCAGG
CPSF1-fwd	CCAGCTTCCTGCCCAGCTAC	qRT-PCR
CPSF1-rev	TATGGGCTTGGGCACAGCCA	qRT-PCR
CPSF2-fwd	GACATGGCCTGTCTATCAC ACCTCTGC	qRT-PCR
CPSF2-rev	CCTGCTTAGCATTTCCAGGGAACATCC	qRT-PCR
CPSF3-fwd	TGAAGAGCGAG AAGCAAGATTCTGTAACAC	qRT-PCR
CPSF3-rev	CTACACTTCTTGGCCAAAGATGATGCATAGT	qRT-PCR
CPSF4-fwd	CAGTGTGAGTTCCTGCATGAGTATGAC	qRT-PCR
CPSF4-rev	GCAGAAGCCACGGTCATACCAAG	qRT-PCR
WDR33-fwd	CAGGGAGCACAAGGTCGCATTC	qRT-PCR
WDR33-rev	TCTGCTCATGCCGCCTCTCTG	qRT-PCR
SYMPK-fwd	GCCAGTCAGACACGGACATCAC	qRT-PCR
SYMPK-rev	ACGGGGGTGTAGATGGCCTG	qRT-PCR
FIP1L1-fwd	GGACAGAGAAAGAGAACGCACCAG	qRT-PCR
FIP1L1-rev	GTTCTTCTTTTTCTCGACTTGCTCTGTGAC	qRT-PCR
18S-fwd	GCAATTATTCCCCATGAACG	qRT-PCR
18S-rev	GGCCTCACTAAACCATCCAA	qRT-PCR
POLR2A-fwd	CGAGACAATGGTGATCGCATTGAC	qRT-PCR
POLR2A-rev	GTTGGCTGCCGGTTGAAGATAAC	qRT-PCR
HNRNPA3-fwd	ATGGAAGACAGGCAGAGTGG	qRT-PCR
HNRNPA3-rev	GATCCACCTCCACGACCTCT	qRT-PCR
FUS-fwd	CTACGGACAGCAGAGTTACAGTGG	qRT-PCR
FUS-rev	GACGATTGGGAGCTCTGGCTAC	qRT-PCR
ELAVL1-fwd	GGATGCAG AGAGAGCGAT CAAC	qRT-PCR
ELAVL1-rev	CCGAG AGAACATGTC TTCTACGTCC	qRT-PCR
HNRNPUL1-fwd	CAGAACCA ATTCTACGAT ACCCAAGTC	qRT-PCR
HNRNPUL1-rev	GTCTGGCTTGAGTTGAGAAGCTTC	qRT-PCR
TAF15-fwd	CTTGGG GAGGGTGTGT CTACAG	qRT-PCR
TAF15-rev	CTTTG GCTTTCCTGT GTCCTTGTCT G	qRT-PCR
RBM14-fwd	GGCTTTGGCATCTGCTTCCTTC	qRT-PCR
RBM14-rev	GGCTTTGGCATCTGCTTCCTTC	qRT-PCR
ILF2-fwd	AGCACCTGAT GAAACTTCCT TCAG	qRT-PCR
ILF2-rev	TTCAAA TGTCCCTGGA GCCACAATC	qRT-PCR
S100A8-fwd	TCAGGAAAAAGGGTGCAGAC	qRT-PCR
S100A8-rev	ACGCCCATCTTTATCACCAG	qRT-PCR
S100A9-fwd	CGCAGCTGGAACGCAACAT	qRT-PCR
S100A9-rev	GCCCTCGTCACCCTCGTG	qRT-PCR
SPRR1B-fwd	CCACCTCAGGAACCATGC	qRT-PCR
SPRR1B-rev	TGGGGGAGACAGAATGCTA	qRT-PCR
MYC-fwd	TTC TCT GCT CTC CTC GAC GGA GTC	qRT-PCR
MYC-rev	CCTCTTTTCCACAGAAACAACATCGATTTCTTCC	qRT-PCR
SBSN-fwd	GGAAA GGAAGTGGAG AAGCTTGG	qRT-PCR
SBSN-rev	TGATGGCTG GAAGATCCGC TTTG	qRT-PCR
CRCT1-fwd	CAACAACCGGAGCTCAGG ATG	qRT-PCR
CRCT1-rev	CTGAACATCAAAGTGCAATTCGCTTTAC	qRT-PCR
GRHL3-fwd	CTTCAACACTGTGGAGCACATTGAG	qRT-PCR
GRHL3-rev	GATCTGGCAGACAGCACGGTGTAC	qRT-PCR
GRHL3-proximal-fwd	AACTGTGGTCCGTGGACCATC	qRT-PCR
GRHL3-proximal-rev	GCCTGTGAAAACACATAACGCTG	qRT-PCR
ESPN-fwd	TGCGGAA GAAGCTGGAA GAAGAG	qRT-PCR
ESPN-rev	T CCGCAGCTTC TCTGACTGTT C	qRT-PCR
ESPN-proximal-fwd	CCTGCACCATACATTTGCTGAC	qRT-PCR
ESPN-proximal-rev	ACTTCATGGCTGTCTCACCATAATAAC	qRT-PCR
ALOX15B-fwd	GATGAAAATC AAGGGGTTGC TGG	qRT-PCR
ALOX15B-rev	GATCAGGACAGGGTTGAGACC	qRT-PCR
ALOX15B-proximal-fwd	AGGGATCCTGACCTCTTTCCTG	qRT-PCR
ALOX15B-proximal-rev	TAGCAAGGACCTGATCAGGGTTAC	qRT-PCR
CRBN-fwd	TATAAGGCTTGCAACTTGAATCTGATAGG	qRT-PCR
CRBN-rev	TGGCCGTAAACTTCCATCCAATATG	qRT-PCR
CRBN-proximal-fwd	TGGCTTTCAAACATCATAGCAATGCTAC	qRT-PCR
CRBN-proximal-rev	CTTCTTTAGGATTGAAGGCCTCTCG	qRT-PCR
GRHL3-Exon1-internal-F	CAGAGAATGTCTGTGTCAGGCAAG	qRT-PCR
GRHL3-Exon1-internal-F	AAGTTCATTCGACATCTTCCTGCTC	qRT-PCR
GRHL3-Exon1-F	CGGAGCTTGGGAGCAGGAAGATG	qRT-PCR
GRHL3-Intron1-R	GCCAAAGTAAGATCGTCAGCCCATTC	qRT-PCR
GRHL3-HiddenExon-R	TTTCAGCCCCGTTTTCCCTCTTC	qRT-PCR
GRHL3-Exon2-R	GCCAAAGTAAGATCGTCAGCCCATTC	qRT-PCR
pLEX-KRAB-fwd	ACCGACTCTACTAGAGGATCCGCCAC	cloning into lenti/retroviral expression vector
pLEX-BSD-rev	TCCTCTGCCCTCGCCGGATCCGCCCTCCCACACATAACCAGAGGGCAG	cloning into lenti/retroviral expression vector
UCOE-fwd	CAAATGGCAGTATTCATCCACAATTTTAA	cloning into lenti/retroviral expression vector
UCOE-rev	GGATCCTCTAGTAGAGTCGGTACCGCAAGCTTGATATCCTG	cloning into lenti/retroviral expression vector
LZRS-dCas9-fwd	ATCCTCTAGACTGCCGGATCCACCATGGACAAGAAGTACTCCATTG	cloning into lenti/retroviral expression vector
LZRS-Cas9-fwd	ATCCTCTAGACTGCCGGATCCACCATGGACAAGAAGTACAGCATCG	cloning into lenti/retroviral expression vector
LZRS-BSD-rev	TCGACCACTGTGCTGGCGGCCGCTTAGCCCTCCCACACATAACCAGAG	cloning into lenti/retroviral expression vector
GRHL3-IPA-fwd	GGAGTGTAAATGCAGTTTTGCCGAAG	cloning into lenti/retroviral expression vector
GRHL3-IPA-rev1	GTGGCTACACTGTTCTGTCCCCTTTC	cloning into lenti/retroviral expression vector
GRHL3-IPA-rev2	GAGTGGGCCCAGAGCTTTGCAGAC	cloning into lenti/retroviral expression vector
