# Supplementary material for: Epidermal progenitors suppress GRHL3-mediated differentiation through intronic polyadenylation promoted by CPSF-HNRNPA3 collaboration
Source: Nat Commun. 2021 Jan 19;12:448. doi: 10.1038/s41467-020-20674-3 (PMC7815847; doi:10.1038/s41467-020-20674-3)
Supplement: Supplementary file 10 — Source Data [file 41467_2020_20674_MOESM10_ESM.xlsx]

## Sheet: Fig1a
Fig1a	Gene PolyA Site	FPU_UD1	FPU_UD2	FPU_DF1	FPU_DF2	Count_UD1	Count_UD2	Count_DF1	Count_DF2
135,133 PolyA sites identified by 3'READS	7SK chr16 81996160 81996162	0	0	0.222222	0	0	0	2	0
Prior to any filtering	7SK chr16 81996283 81996289	1	0	0.777778	1	3	0	7	2
	A1BG-AS1 chr19 58861013 58861015	0.5	0	0	0	2	0	0	0
	A1BG-AS1 chr19 58862213 58862215	0.25	0	0	0	1	0	0	0
	A1BG-AS1 chr19 58866539 58866554	0.25	1	1	1	1	8	1	4
	A2ML1 chr12 8979594 8979596	0	0	0.000882613	0	0	0	1	0
	A2ML1 chr12 8987804 8987806	0	0	0.00441306	0.00723888	0	0	5	7
	A2ML1 chr12 8987888 8987890	0	0	0.000882613	0	0	0	1	0
	A2ML1 chr12 8990486 8990488	0.030303	0	0.000882613	0.0041365	1	0	1	4
	A2ML1 chr12 8994048 8994050	0.0606061	0	0.00353045	0	2	0	4	0
	A2ML1 chr12 8996090 8996092	0	0	0.00176523	0.00206825	0	0	2	2
	A2ML1 chr12 8996790 8996792	0	0	0.000882613	0	0	0	1	0
	A2ML1 chr12 9000580 9000582	0	0	0	0.00103413	0	0	0	1
	A2ML1 chr12 9005952 9005954	0	0	0.00264784	0.00103413	0	0	3	1
	A2ML1 chr12 9009387 9009411	0	0	0.0176523	0.00310238	0	0	20	3
	A2ML1 chr12 9009942 9009944	0	0	0.00353045	0	0	0	4	0
	A2ML1 chr12 9010493 9010495	0	0	0.00176523	0	0	0	2	0
	A2ML1 chr12 9011026 9011028	0	0	0.00441306	0	0	0	5	0
	A2ML1 chr12 9011378 9011397	0	0	0.00176523	0	0	0	2	0
	A2ML1 chr12 9016764 9016766	0	0	0.00264784	0	0	0	3	0
	A2ML1 chr12 9023827 9023829	0.030303	0	0.00176523	0	1	0	2	0
	A2ML1 chr12 9024055 9024063	0	0	0.00617829	0.00827301	0	0	7	8
	A2ML1 chr12 9027125 9027127	0	0	0.000882613	0.00206825	0	0	1	2
	A2ML1 chr12 9027267 9027279	0	0	0.00529568	0.00723888	0	0	6	7
	A2ML1 chr12 9028407 9028415	0	0	0.00882613	0.00206825	0	0	10	2
	A2ML1 chr12 9028501 9028548	0.030303	0.0384615	0.0167696	0.0206825	1	1	19	20
	A2ML1 chr12 9028585 9028626	0	0	0.0070609	0.00310238	0	0	8	3
	A2ML1 chr12 9028763 9028804	0.0606061	0	0.0211827	0.0186143	2	0	24	18
	A2ML1 chr12 9029066 9029068	0.030303	0	0	0	1	0	0	0
	A2ML1 chr12 9029111 9029115	0	0	0.000882613	0.00620476	0	0	1	6
	A2ML1 chr12 9029146 9029148	0	0.0384615	0.00176523	0.00103413	0	1	2	1
	A2ML1 chr12 9029274 9029295	0.030303	0	0.0211827	0.0237849	1	0	24	23
	A2ML1 chr12 9029353 9029384	0.727273	0.923077	0.860547	0.888314	24	24	975	859
	AADACL3 chr1 12782327 12782329	0	0	0	1	0	0	0	1
	AANAT chr17 74466197 74466199	0	1	0	0	0	1	0	0
	AAR2 chr20 34828771 34828773	0.00295276	0.00278396	0.00268097	0	6	5	4	0
	AAR2 chr20 34829275 34829280	0.00147638	0.000556793	0.00268097	0	3	1	4	0
	AAR2 chr20 34834383 34834385	0	0	0	0	0	0	0	0
	AAR2 chr20 34838180 34838182	0	0	0	0	0	0	0	0
	AAR2 chr20 34838420 34838436	0	0.00167038	0	0	0	3	0	0
	AAR2 chr20 34844078 34844082	0.000984252	0.00167038	0.00268097	0	2	3	4	0
	AAR2 chr20 34844843 34844864	0.99311	0.989978	0.991957	1	2018	1778	1480	1474
	AAR2 chr20 34845419 34845456	0.00147638	0.00222717	0	0	3	4	0	0
	AAR2 chr20 34845756 34845758	0	0.000556793	0	0	0	1	0	0
	AAR2 chr20 34846923 34846925	0	0.000556793	0	0	0	1	0	0
	AARD chr8 117954953 117954955	1	0	0	0	1	0	0	0
	AARD chr8 117956232 117956243	0	0	0	1	0	0	0	1
	AATF chr17 35311272 35311280	0.00221239	0.0201794	0.0112994	0	1	9	2	0
	AATF chr17 35311791 35311794	0	0.0269058	0.0338983	0.0218978	0	12	6	3
	AATF chr17 35312925 35312927	0	0	0	0	0	0	0	0
	AATF chr17 35314278 35314299	0.00663717	0.00224215	0	0.0291971	3	1	0	4
	AATF chr17 35314440 35314442	0.00221239	0	0	0	1	0	0	0
	AATF chr17 35337169 35337171	0	0.00224215	0	0	0	1	0	0
	AATF chr17 35337717 35337721	0	0.0044843	0	0	0	2	0	0
	AATF chr17 35345859 35345861	0.00663717	0.00224215	0.00564972	0.00729927	3	1	1	1
	AATF chr17 35349910 35349912	0	0.00224215	0	0	0	1	0	0
	AATF chr17 35378452 35378454	0	0.00224215	0	0	0	1	0	0
	AATF chr17 35414160 35414174	0.982301	0.93722	0.949153	0.941606	444	418	168	129
	ABAT chr16 8809321 8809323	0	0.0434783	0	0	0	3	0	0
	ABAT chr16 8809489 8809491	0.382353	0.101449	0.0727273	0.321429	13	7	4	9
	ABAT chr16 8809622 8809624	0	0.0144928	0	0	0	1	0	0
	ABAT chr16 8818584 8818589	0	0	0.0909091	0	0	0	5	0
	ABAT chr16 8829834 8829836	0	0.0144928	0	0	0	1	0	0
	ABAT chr16 8840340 8840342	0	0	0	0.0357143	0	0	0	1
	ABAT chr16 8875319 8875321	0.0294118	0	0	0	1	0	0	0
	ABAT chr16 8875385 8875387	0.117647	0.0434783	0.0363636	0	4	3	2	0
	ABAT chr16 8876288 8876290	0	0	0.0181818	0	0	0	1	0
	ABAT chr16 8878326 8878328	0	0	0.0727273	0	0	0	4	0
	ABAT chr16 8878423 8878432	0.470588	0.782609	0.709091	0.642857	16	54	39	18
	ABCA13 chr7 48235632 48235634	0	0	0.111111	0	0	0	1	0
	ABCA13 chr7 48316325 48316327	0	0	0.111111	0	0	0	1	0
	ABCA13 chr7 48392286 48392288	0	0	0	0	0	0	0	0
	ABCA13 chr7 48470268 48470270	1	0.6	0	0.166667	1	3	0	1
	ABCA13 chr7 48546336 48546338	0	0	0	0	0	0	0	0
	ABCA13 chr7 48552197 48552199	0	0	0	0	0	0	0	0
	ABCA13 chr7 48555753 48555755	0	0.2	0	0	0	1	0	0
	ABCA13 chr7 48559998 48560000	0	0.2	0	0	0	1	0	0
	ABCA13 chr7 48602010 48602012	0	0	0.111111	0	0	0	1	0
	ABCA13 chr7 48684313 48684315	0	0	0	0.166667	0	0	0	1
	ABCA13 chr7 48686942 48686944	0	0	0.555556	0	0	0	5	0
	ABCA13 chr7 48687080 48687087	0	0	0.111111	0.666667	0	0	1	4
	ABCA17P chr16 2435070 2435072	0	0	0	1	0	0	0	1
	ABCA17P chr16 2455338 2455340	0	0.5	0	0	0	1	0	0
	ABCA17P chr16 2476676 2476678	0	0.5	0	0	0	1	0	0
	ABCA7 chr19 1044728 1044730	0	0.015625	0	0	0	1	0	0
	ABCA7 chr19 1048189 1048191	0.0246914	0.046875	0	0	2	3	0	0
	ABCA7 chr19 1048218 1048220	0.0123457	0	0	0	1	0	0	0
	ABCA7 chr19 1050140 1050142	0	0.015625	0	0	0	1	0	0
	ABCA7 chr19 1057304 1057306	0	0.015625	0	0	0	1	0	0
	ABCA7 chr19 1058459 1058461	0	0	0	0	0	0	0	0
	ABCA7 chr19 1059256 1059258	0	0.015625	0	0	0	1	0	0
	ABCA7 chr19 1059954 1059956	0.0617284	0	0	0	5	0	0	0
	ABCA7 chr19 1061388 1061390	0.0123457	0.015625	0	0	1	1	0	0
	ABCA7 chr19 1061697 1061699	0	0	0	0.016129	0	0	0	1
	ABCA7 chr19 1065549 1065570	0.888889	0.875	1	0.983871	72	56	123	61
	ABCB5 chr7 20699240 20699242	0	0	0.166667	0	0	0	1	0
	ABCB5 chr7 20699759 20699768	0	0	0.666667	0.222222	0	0	4	2
	ABCB5 chr7 20700022 20700024	0	0	0.166667	0	0	0	1	0
	ABCB5 chr7 20700106 20700108	0	0	0	0	0	0	0	0
	ABCB5 chr7 20700523 20700525	0	0	0	0.444444	0	0	0	4
	ABCB5 chr7 20710531 20710533	0	0	0	0.333333	0	0	0	3
	ABCB5 chr7 20788312 20788314	1	0	0	0	1	0	0	0
	ABCB8 chr7 150726386 150726389	0.035461	0.0816327	0.162162	0.121951	5	12	6	5
	ABCB8 chr7 150729774 150729781	0.0070922	0.0204082	0.027027	0.0243902	1	3	1	1
	ABCB8 chr7 150734066 150734068	0.0212766	0	0	0.0243902	3	0	0	1
	ABCB8 chr7 150734625 150734699	0.319149	0.292517	0.162162	0.317073	45	43	6	13
	ABCB8 chr7 150735593 150735595	0.0070922	0	0	0	1	0	0	0
	ABCB8 chr7 150739093 150739095	0	0.0204082	0	0.0243902	0	3	0	1
	ABCB8 chr7 150742498 150742500	0.0070922	0	0.0540541	0	1	0	2	0
	ABCB8 chr7 150742648 150742655	0.340426	0.217687	0.108108	0.0487805	48	32	4	2
	ABCB8 chr7 150744491 150744493	0.0070922	0	0	0	1	0	0	0
	ABCB8 chr7 150744860 150744866	0.255319	0.367347	0.486486	0.439024	36	54	18	18
	ABCC10 chr6 43396013 43396019	0	0.0121951	0.04	0	0	2	2	0
	ABCC10 chr6 43403266 43403268	0.0689655	0	0.02	0.03125	4	0	1	1
	ABCC10 chr6 43418155 43418168	0.931034	0.987805	0.94	0.96875	54	162	47	31
	ABCC3 chr17 48713243 48713257	0	0.0187793	0.0133333	0	0	4	1	0
	ABCC3 chr17 48713519 48713521	0	0.00469484	0	0	0	1	0	0
	ABCC3 chr17 48715481 48715483	0	0.0187793	0	0	0	4	0	0
	ABCC3 chr17 48720416 48720418	0	0.00469484	0	0	0	1	0	0
	ABCC3 chr17 48722560 48722562	0	0	0.0266667	0.0487805	0	0	2	2
	ABCC3 chr17 48730704 48730706	0.00473934	0.0187793	0.0133333	0.0731707	1	4	1	3
	ABCC3 chr17 48731148 48731150	0	0.00469484	0	0	0	1	0	0
	ABCC3 chr17 48732295 48732297	0.00947867	0	0	0	2	0	0	0
	ABCC3 chr17 48734898 48734900	0	0.00938967	0	0	0	2	0	0
	ABCC3 chr17 48737008 48737019	0	0.0234742	0	0	0	5	0	0
	ABCC3 chr17 48738675 48738682	0.014218	0.0234742	0	0	3	5	0	0
	ABCC3 chr17 48738708 48738710	0.00473934	0	0	0	1	0	0	0
	ABCC3 chr17 48739084 48739115	0.0947867	0	0.0266667	0	20	0	2	0
	ABCC3 chr17 48739997 48739999	0.028436	0.0140845	0.08	0	6	3	6	0
	ABCC3 chr17 48741471 48741473	0	0.00469484	0	0	0	1	0	0
	ABCC3 chr17 48743831 48743833	0	0	0.0133333	0.0243902	0	0	1	1
	ABCC3 chr17 48743976 48743988	0.0758294	0.0469484	0	0	16	10	0	0
	ABCC3 chr17 48744202 48744207	0	0.00938967	0	0	0	2	0	0
	ABCC3 chr17 48745283 48745293	0.350711	0.375587	0.32	0.243902	74	80	24	10
	ABCC3 chr17 48749341 48749343	0	0	0.0266667	0	0	0	2	0
	ABCC3 chr17 48754207 48754223	0.00947867	0.0328638	0	0.0243902	2	7	0	1
	ABCC3 chr17 48762819 48762825	0.0236967	0	0	0	5	0	0	0
	ABCC3 chr17 48765946 48765948	0	0	0.0266667	0	0	0	2	0
	ABCC3 chr17 48768865 48768867	0	0	0	0.0487805	0	0	0	2
	ABCC3 chr17 48768943 48768945	0.014218	0	0.0266667	0	3	0	2	0
	ABCC3 chr17 48769041 48769067	0.369668	0.389671	0.426667	0.536585	78	83	32	22
	ABCC5-AS1 chr3 183725613 183725615	0	1	0	0	0	1	0	0
	ABCC6P1 chr16 18605063 18605065	0	1	0	0	0	1	0	0
	ABCD1 chrX 152995350 152995352	0.166667	0.666667	0	0	1	8	0	0
	ABCD1 chrX 153006426 153006428	0.333333	0	0	0	2	0	0	0
	ABCD1 chrX 153010193 153010216	0.5	0.333333	0	1	3	4	0	4
	ABCD3 chr1 94885130 94885132	0	0.0149254	0	0	0	1	0	0
	ABCD3 chr1 94889656 94889658	0	0	0.0140845	0	0	0	1	0
	ABCD3 chr1 94902990 94902992	0	0	0	0.0666667	0	0	0	6
	ABCD3 chr1 94910776 94910778	0	0	0.0422535	0.0111111	0	0	3	1
	ABCD3 chr1 94924198 94924200	0	0	0	0	0	0	0	0
	ABCD3 chr1 94925410 94925412	0	0.0149254	0	0	0	1	0	0
	ABCD3 chr1 94933836 94933838	0	0	0	0.0111111	0	0	0	1
	ABCD3 chr1 94944276 94944278	0.1	0.0597015	0.084507	0	3	4	6	0
	ABCD3 chr1 94944638 94944669	0.166667	0.0597015	0	0	5	4	0	0
	ABCD3 chr1 94945221 94945223	0	0	0	0.0111111	0	0	0	1
	ABCD3 chr1 94982783 94982785	0	0.0298507	0	0.0111111	0	2	0	1
	ABCD3 chr1 94982920 94982922	0	0	0.028169	0	0	0	2	0
	ABCD3 chr1 94982970 94982972	0.0333333	0	0	0	1	0	0	0
	ABCD3 chr1 94983011 94983013	0	0	0.028169	0	0	0	2	0
	ABCD3 chr1 94983431 94983433	0	0	0.028169	0.0222222	0	0	2	2
	ABCD3 chr1 94983574 94983576	0.0666667	0.0298507	0	0	2	2	0	0
	ABCD3 chr1 94983675 94983677	0	0	0.0422535	0.0111111	0	0	3	1
	ABCD3 chr1 94983976 94983984	0	0.0447761	0.056338	0.0333333	0	3	4	3
	ABCD3 chr1 94984051 94984053	0.633333	0.746269	0.676056	0.822222	19	50	48	74
	ABCE1 chr4 146030664 146030666	0	0	0.0116279	0	0	0	1	0
	ABCE1 chr4 146034538 146034540	0	0	0.0116279	0	0	0	1	0
	ABCE1 chr4 146041776 146041778	0	0	0	0	0	0	0	0
	ABCE1 chr4 146042451 146042453	0	0.0112994	0	0	0	2	0	0
	ABCE1 chr4 146043198 146043200	0	0	0	0.0144928	0	0	0	1
	ABCE1 chr4 146046258 146046260	0.0210526	0	0	0	4	0	0	0
	ABCE1 chr4 146048757 146048777	0.0578947	0.158192	0.267442	0.144928	11	28	23	10
	ABCE1 chr4 146048857 146048887	0.173684	0.135593	0.151163	0.15942	33	24	13	11
	ABCE1 chr4 146049204 146049210	0.00526316	0	0	0.0144928	1	0	0	1
	ABCE1 chr4 146049788 146049790	0	0	0	0	0	0	0	0
	ABCE1 chr4 146049895 146049897	0.0210526	0.0282486	0.0581395	0	4	5	5	0
	ABCE1 chr4 146050056 146050138	0.368421	0.333333	0.244186	0.231884	70	59	21	16
	ABCE1 chr4 146050243 146050245	0	0.00564972	0	0	0	1	0	0
	ABCE1 chr4 146050299 146050357	0.352632	0.327684	0.255814	0.434783	67	58	22	30
	ABCF3 chr3 183905886 183905899	0	0.019305	0.0217391	0.0373134	0	5	4	5
	ABCF3 chr3 183906092 183906094	0	0.003861	0	0.0149254	0	1	0	2
	ABCF3 chr3 183908178 183908180	0	0.003861	0	0	0	1	0	0
	ABCF3 chr3 183911783 183911801	1	0.972973	0.978261	0.947761	298	252	180	127
	ABCG1 chr21 43642898 43642900	1	0	0	0.00763359	2	0	0	1
	ABCG1 chr21 43646213 43646228	0	0	0.0251572	0.0534351	0	0	4	7
	ABCG1 chr21 43668871 43668873	0	0.5	0	0	0	1	0	0
	ABCG1 chr21 43715442 43715444	0	0	0.00628931	0.00763359	0	0	1	1
	ABCG1 chr21 43717024 43717033	0	0	0.0314465	0.0687023	0	0	5	9
	ABCG1 chr21 43717278 43717290	0	0	0.0125786	0.0458015	0	0	2	6
	ABCG1 chr21 43717349 43717353	0	0.5	0.924528	0.816794	0	1	147	107
	ABHD1 chr2 27348767 27348769	1	0	0	0	1	0	0	0
	ABHD12B chr14 51353928 51353930	0	0	0.444444	0.25	0	0	4	1
	ABHD12B chr14 51358772 51358774	0	0	0	0.25	0	0	0	1
	ABHD12B chr14 51363681 51363683	0	0	0.111111	0	0	0	1	0
	ABHD12B chr14 51371387 51371389	1	0	0.111111	0.5	1	0	1	2
	ABHD12B chr14 51371686 51371688	0	0	0.333333	0	0	0	3	0
	ABHD14A chr3 52015200 52015216	1	1	1	1	123	149	51	32
	ABHD14A-ACY1 chr3 52015200 52015216	0.261702	0.262787	0.3	0.25	123	149	51	32
	ABHD14A-ACY1 chr3 52015909 52015911	0.00425532	0.00881834	0	0.0078125	2	5	0	1
	ABHD14A-ACY1 chr3 52018829 52018831	0	0.00352734	0	0	0	2	0	0
	ABHD14A-ACY1 chr3 52023182 52023225	0.734043	0.724868	0.7	0.742188	345	411	119	95
	ABHD17C chr15 80989938 80989940	0	0	0	0.000539957	0	0	0	1
	ABHD17C chr15 80990717 80990719	0	0.000672948	0	0	0	1	0	0
	ABHD17C chr15 81009597 81009599	0	0	0.00125576	0	0	0	3	0
	ABHD17C chr15 81013290 81013292	0	0	0.000418585	0	0	0	1	0
	ABHD17C chr15 81026969 81026971	0.00129282	0.000672948	0.00418585	0.00593952	2	1	10	11
	ABHD17C chr15 81042920 81042924	0	0	0.000418585	0	0	0	1	0
	ABHD17C chr15 81045648 81045650	0.00258565	0.000672948	0.00083717	0	4	1	2	0
	ABHD17C chr15 81046690 81046692	0.00193924	0	0	0	3	0	0	0
	ABHD17C chr15 81046910 81046912	0	0	0	0.00161987	0	0	0	3
	ABHD17C chr15 81047241 81047243	0	0	0	0.000539957	0	0	0	1
	ABHD17C chr15 81047298 81047300	0	0	0.000418585	0.00269978	0	0	1	5
	ABHD17C chr15 81047559 81047580	0.000646412	0	0.00209293	0	1	0	5	0
	ABHD17C chr15 81047614 81047624	0.000646412	0	0.00502302	0.00107991	1	0	12	2
	ABHD17C chr15 81047677 81047679	0	0	0.00125576	0.00107991	0	0	3	2
	ABHD17C chr15 81047949 81047967	0.992889	0.997981	0.984094	0.986501	1536	1483	2351	1827
	ABHD2 chr15 89634115 89634117	0	0	0	0.0769231	0	0	0	1
	ABHD2 chr15 89637108 89637110	0	0	0.0666667	0	0	0	1	0
	ABHD2 chr15 89637611 89637613	0	0.0138889	0	0	0	1	0	0
	ABHD2 chr15 89659753 89659755	0	0	0.0666667	0	0	0	1	0
	ABHD2 chr15 89721549 89721551	0	0.0416667	0	0	0	3	0	0
	ABHD2 chr15 89732113 89732115	0.00943396	0	0	0	1	0	0	0
	ABHD2 chr15 89738960 89738984	0.735849	0.555556	0.6	0.846154	78	40	9	11
	ABHD2 chr15 89739033 89739036	0.103774	0.138889	0.2	0	11	10	3	0
	ABHD2 chr15 89739837 89739839	0	0.0416667	0	0	0	3	0	0
	ABHD2 chr15 89740194 89740202	0.0849057	0.152778	0.0666667	0.0769231	9	11	1	1
	ABHD2 chr15 89741842 89741844	0.00943396	0.0138889	0	0	1	1	0	0
	ABHD2 chr15 89742550 89742552	0.0471698	0.0277778	0	0	5	2	0	0
	ABHD2 chr15 89743874 89743890	0.00943396	0.0138889	0	0	1	1	0	0
	ABHD2 chr15 89745519 89745521	0	0	0	0	0	0	0	0
	ABHD4 chr14 23080102 23080105	0	0	0.027027	0.00990099	0	0	2	1
	ABHD4 chr14 23080163 23080165	0.0232558	0	0	0	1	0	0	0
	ABHD4 chr14 23081256 23081296	0.976744	1	0.972973	0.990099	42	39	72	100
	ABHD5 chr3 43740921 43740923	0	0	0	0.001998	0	0	0	2
	ABHD5 chr3 43743749 43743772	0	0	0.00404204	0	0	0	5	0
	ABHD5 chr3 43760124 43760127	0.00928793	0.00631579	0.00808407	0.00799201	3	3	10	8
	ABHD5 chr3 43760269 43760322	0.606811	0.64	0.557801	0.4995	196	304	690	500
	ABHD5 chr3 43760422 43760424	0.00309598	0	0	0	1	0	0	0
	ABHD5 chr3 43760500 43760502	0	0.00421053	0.00242522	0.00799201	0	2	3	8
	ABHD5 chr3 43760873 43760881	0.00309598	0	0.000808407	0	1	0	1	0
	ABHD5 chr3 43761104 43761113	0.00619195	0.0168421	0	0	2	8	0	0
	ABHD5 chr3 43761267 43761300	0	0.00421053	0.00161681	0.00999001	0	2	2	10
	ABHD5 chr3 43761358 43761374	0.256966	0.193684	0.249798	0.277722	83	92	309	278
	ABHD5 chr3 43761557 43761559	0	0	0.00161681	0.002997	0	0	2	3
	ABHD5 chr3 43762105 43762107	0.00309598	0	0.00485044	0.001998	1	0	6	2
	ABHD5 chr3 43762183 43762195	0.0371517	0.0378947	0.0412288	0.033966	12	18	51	34
	ABHD5 chr3 43762462 43762464	0	0	0	0.002997	0	0	0	3
	ABHD5 chr3 43763053 43763055	0.0123839	0.0126316	0.0307195	0.023976	4	6	38	24
	ABHD5 chr3 43763618 43763620	0	0	0	0.001998	0	0	0	2
	ABHD5 chr3 43763982 43763992	0.00619195	0	0.000808407	0.001998	2	0	1	2
	ABHD5 chr3 43764048 43764071	0.00309598	0.00842105	0.017785	0.034965	1	4	22	35
	ABHD5 chr3 43764215 43764239	0.00619195	0.00842105	0.00889248	0.00599401	2	4	11	6
	ABHD5 chr3 43764342 43764387	0.0402477	0.0505263	0.0646726	0.047952	13	24	80	48
	ABHD5 chr3 43767058 43767060	0	0.00842105	0	0	0	4	0	0
	ABHD5 chr3 43767145 43767147	0	0	0	0.000999001	0	0	0	1
	ABHD5 chr3 43775844 43775876	0.00619195	0.00842105	0.00485044	0.034965	2	4	6	35
	ABHD6 chr3 58224519 58224521	0	0.00746269	0	0	0	1	0	0
	ABHD6 chr3 58225178 58225189	0	0.0149254	0.0124777	0.0185185	0	2	7	9
	ABHD6 chr3 58233193 58233195	0	0	0	0.00205761	0	0	0	1
	ABHD6 chr3 58253895 58253897	0	0	0.00178253	0	0	0	1	0
	ABHD6 chr3 58257382 58257384	0	0	0	0.00205761	0	0	0	1
	ABHD6 chr3 58271446 58271470	0.0549451	0.0149254	0.0588235	0.0679012	5	2	33	33
	ABHD6 chr3 58278672 58278674	0	0	0	0	0	0	0	0
	ABHD6 chr3 58279739 58279741	0	0	0.00891266	0.00205761	0	0	5	1
	ABHD6 chr3 58279826 58279830	0.032967	0	0	0.00823045	3	0	0	4
	ABHD6 chr3 58279928 58279930	0	0	0	0.00411523	0	0	0	2
	ABHD6 chr3 58280189 58280191	0	0.00746269	0.00534759	0.037037	0	1	3	18
	ABHD6 chr3 58280237 58280241	0.175824	0.186567	0.26025	0.23251	16	25	146	113
	ABHD6 chr3 58280371 58280381	0	0.0298507	0.0213904	0.0246914	0	4	12	12
	ABHD6 chr3 58280410 58280469	0.67033	0.716418	0.597148	0.549383	61	96	335	267
	ABHD6 chr3 58280557 58280566	0.010989	0	0.00356506	0	1	0	2	0
	ABHD6 chr3 58281117 58281133	0.0549451	0.0223881	0.030303	0.0514403	5	3	17	25
	ABI2 chr2 204217323 204217325	0	0	0.00171821	0	0	0	1	0
	ABI2 chr2 204231831 204231833	0	0.00486224	0.00171821	0	0	3	1	0
	ABI2 chr2 204231983 204231985	0.00397614	0	0	0	2	0	0	0
	ABI2 chr2 204232367 204232370	0	0.00486224	0	0	0	3	0	0
	ABI2 chr2 204292180 204292182	0	0	0.0120275	0	0	0	7	0
	ABI2 chr2 204292238 204292249	0.4334	0.448947	0.632302	0.658444	218	277	368	347
	ABI2 chr2 204292300 204292332	0.455268	0.39222	0.298969	0.29981	229	242	174	158
	ABI2 chr2 204293347 204293360	0	0.00324149	0	0	0	2	0	0
	ABI2 chr2 204295325 204295327	0.00198807	0	0	0	1	0	0	0
	ABI2 chr2 204296819 204296821	0.00397614	0	0	0	2	0	0	0
	ABI2 chr2 204296888 204296894	0.0994036	0.137763	0.032646	0.0303605	50	85	19	16
	ABI2 chr2 204309149 204309152	0.00198807	0.00810373	0.0206186	0.0113852	1	5	12	6
	ABL1 chr9 133723903 133723905	0.0212766	0	0	0	1	0	0	0
	ABL1 chr9 133724326 133724328	0	0.0116279	0	0	0	1	0	0
	ABL1 chr9 133762131 133762133	0	0.0116279	0.0357143	0	0	1	1	0
	ABL1 chr9 133763057 133763077	0.978723	0.976744	0.964286	1	46	84	27	18
	ABLIM3 chr5 148523163 148523165	0	0.0138889	0	0	0	1	0	0
	ABLIM3 chr5 148578842 148578844	0	0	0	0.00884956	0	0	0	1
	ABLIM3 chr5 148584675 148584677	0.0232558	0.0277778	0	0.00884956	2	2	0	1
	ABLIM3 chr5 148618204 148618206	0	0	0.00735294	0	0	0	1	0
	ABLIM3 chr5 148620179 148620187	0.0465116	0.0277778	0	0.00884956	4	2	0	1
	ABLIM3 chr5 148636861 148636863	0	0	0.00735294	0	0	0	1	0
	ABLIM3 chr5 148637995 148638028	0.0813953	0.0972222	0.0955882	0.0973451	7	7	13	11
	ABLIM3 chr5 148639354 148639356	0	0	0	0	0	0	0	0
	ABLIM3 chr5 148639997 148640000	0.848837	0.833333	0.889706	0.876106	73	60	121	99
	ABRACL chr6 139358119 139358121	0.00199601	0	0	0	1	0	0	0
	ABRACL chr6 139364037 139364055	0.00998004	0.00359066	0	0	5	2	0	0
	ABRACL chr6 139364105 139364124	0.0878244	0.0610413	0.216418	0.172414	44	34	29	20
	ABRACL chr6 139364154 139364176	0.0179641	0.032316	0.0223881	0.0603448	9	18	3	7
	ABRACL chr6 139364250 139364264	0.0199601	0.0448833	0.0298507	0.0431034	10	25	4	5
	ABRACL chr6 139364429 139364457	0.862275	0.858169	0.731343	0.724138	432	478	98	84
	ABT1 chr6 26599089 26599091	0	0.0117647	0	0.0416667	0	2	0	4
	ABT1 chr6 26599344 26599377	0.144385	0.311765	0.154472	0.197917	27	53	19	19
	ABT1 chr6 26599816 26599818	0.00534759	0	0	0	1	0	0	0
	ABT1 chr6 26600044 26600052	0.0320856	0.0235294	0.0325203	0.0208333	6	4	4	2
	ABT1 chr6 26600087 26600089	0	0.0117647	0	0	0	2	0	0
	ABT1 chr6 26600119 26600121	0	0.00588235	0	0	0	1	0	0
	ABT1 chr6 26600178 26600180	0	0	0	0.0729167	0	0	0	7
	ABT1 chr6 26600274 26600285	0.818182	0.635294	0.813008	0.666667	153	108	100	64
	AC000068.10 chr22 19444480 19444482	0	0	1	0	0	0	2	0
	AC000099.1 chr7 126860723 126860725	0	0	0	1	0	0	0	1
	AC000124.1 chr7 127124626 127124628	0	0	1	0	0	0	1	0
	AC002115.5 chr19 36090715 36090717	0	0	0	1	0	0	0	1
	AC002116.7 chr19 36510397 36510399	0.136364	0.157895	0	0	3	3	0	0
	AC002116.7 chr19 36510426 36510436	0.0909091	0.210526	0	0	2	4	0	0
	AC002116.7 chr19 36510470 36510472	0	0	0	0	0	0	0	0
	AC002116.7 chr19 36511176 36511178	0	0	0	0	0	0	0	0
	AC002116.7 chr19 36511742 36511744	0	0.0526316	0	0	0	1	0	0
	AC002116.7 chr19 36513438 36513440	0.0909091	0	0	0	2	0	0	0
	AC002116.7 chr19 36514797 36514813	0.0454545	0.210526	0	0.333333	1	4	0	1
	AC002116.7 chr19 36516491 36516493	0.363636	0.105263	0	0.666667	8	2	0	2
	AC002116.7 chr19 36516891 36516893	0	0.0526316	0	0	0	1	0	0
	AC002116.7 chr19 36518597 36518599	0.272727	0.210526	0	0	6	4	0	0
	AC002310.12 chr16 30546565 30546567	0	0	0.0625	0	0	0	1	0
	AC002310.12 chr16 30546707 30546716	1	1	0.9375	1	9	20	15	17
	AC002310.12 chr16 30548464 30548466	0	0	0	0	0	0	0	0
	AC002310.7 chr16 30583890 30583892	1	0	0	0	1	0	0	0
	AC002398.12 chr19 36245802 36245804	1	0	0	0	1	0	0	0
	AC002398.9 chr19 36236853 36236855	0.0025	0	0.00422833	0	2	0	2	0
	AC002398.9 chr19 36237261 36237280	0	0	0.00845666	0	0	0	4	0
	AC002398.9 chr19 36237901 36237921	0.775	0.795792	0.733615	0.73183	620	643	347	292
	AC002398.9 chr19 36237958 36237960	0	0	0	0.00250627	0	0	0	1
	AC002398.9 chr19 36238404 36238417	0.02	0.0136139	0.0317125	0.0350877	16	11	15	14
	AC002398.9 chr19 36239015 36239017	0.0025	0	0	0	2	0	0	0
	AC002398.9 chr19 36245409 36245425	0.2	0.190594	0.221987	0.230576	160	154	105	92
	AC002454.1 chr7 92484614 92484616	0.0232558	0	0	0	1	0	0	0
	AC002454.1 chr7 92484792 92484794	0	0.037037	0	0	0	2	0	0
	AC002454.1 chr7 92536253 92536255	0	0	0	0.333333	0	0	0	1
	AC002454.1 chr7 92546268 92546275	0.0465116	0.111111	0	0	2	6	0	0
	AC002454.1 chr7 92546308 92546311	0.0465116	0.0185185	0	0	2	1	0	0
	AC002454.1 chr7 92546494 92546513	0.883721	0.833333	1	0.666667	38	45	5	2
	AC002463.3 chr7 112346901 112346903	0	0	0	1	0	0	0	3
	AC002472.13 chr22 21405268 21405270	0	0	0	0.2	0	0	0	1
	AC002472.13 chr22 21416564 21416567	0	0	0.75	0.8	0	0	3	4
	AC002472.13 chr22 21417851 21417853	0	0	0.25	0	0	0	1	0
	AC002511.1 chr19 35907033 35907035	1	0	0	0	1	0	0	0
	AC002519.6 chr16 31815076 31815078	0	0	0	1	0	0	0	1
	AC002551.1 chr16 27654910 27654912	0	1	0	0	0	1	0	0
	AC003002.4 chr19 57888966 57888970	0.0769231	0	0	0.214286	2	0	0	6
	AC003002.4 chr19 57889003 57889005	0.0384615	0	0.12	0	1	0	3	0
	AC003002.4 chr19 57889823 57889833	0.884615	0.833333	0.48	0.607143	23	30	12	17
	AC003002.4 chr19 57890082 57890105	0	0.138889	0.24	0.107143	0	5	6	3
	AC003002.4 chr19 57890203 57890224	0	0.0277778	0	0.0714286	0	1	0	2
	AC003002.4 chr19 57901407 57901409	0	0	0.12	0	0	0	3	0
	AC003002.4 chr19 57903096 57903098	0	0	0.04	0	0	0	1	0
	AC003002.6 chr19 57901407 57901409	0	0	0.15	0	0	0	3	0
	AC003002.6 chr19 57903096 57903098	0	0	0.05	0	0	0	1	0
	AC003002.6 chr19 57910652 57910654	0.4	0.241379	0.35	0.428571	6	7	7	12
	AC003002.6 chr19 57911238 57911241	0.266667	0.275862	0.2	0.392857	4	8	4	11
	AC003002.6 chr19 57912498 57912505	0.133333	0.310345	0.2	0	2	9	4	0
	AC003002.6 chr19 57912742 57912744	0	0.0344828	0	0	0	1	0	0
	AC003002.6 chr19 57912784 57912786	0	0	0.05	0	0	0	1	0
	AC003002.6 chr19 57913031 57913039	0	0.137931	0	0.142857	0	4	0	4
	AC003002.6 chr19 57913912 57913918	0.133333	0	0	0.0357143	2	0	0	1
	AC003002.6 chr19 57915619 57915621	0.0666667	0	0	0	1	0	0	0
	AC003005.2 chr19 57991210 57991212	0	1	0	0	0	1	0	0
	AC003005.4 chr19 58000784 58000786	0	0.0344828	0	0	0	1	0	0
	AC003005.4 chr19 58005266 58005268	0	0	0	0	0	0	0	0
	AC003005.4 chr19 58005839 58005841	0	0	0.0175439	0	0	0	1	0
	AC003005.4 chr19 58006013 58006049	0.846154	0.965517	0.842105	1	11	28	48	36
	AC003005.4 chr19 58006503 58006505	0	0	0.0175439	0	0	0	1	0
	AC003005.4 chr19 58006816 58006818	0.153846	0	0	0	2	0	0	0
	AC003005.4 chr19 58007153 58007155	0	0	0.0175439	0	0	0	1	0
	AC003005.4 chr19 58007454 58007456	0	0	0.0877193	0	0	0	5	0
	AC003005.4 chr19 58013434 58013436	0	0	0.0175439	0	0	0	1	0
	AC003006.7 chr19 58196762 58196764	0.0666667	0	0	0	2	0	0	0
	AC003006.7 chr19 58201166 58201168	0.433333	0.333333	0.8	0.666667	13	10	4	4
	AC003006.7 chr19 58201607 58201609	0	0.0333333	0	0	0	1	0	0
	AC003006.7 chr19 58202013 58202020	0.5	0.5	0.2	0	15	15	1	0
	AC003006.7 chr19 58203665 58203667	0	0.133333	0	0	0	4	0	0
	AC003006.7 chr19 58214185 58214187	0	0	0	0.166667	0	0	0	1
	AC003006.7 chr19 58256663 58256665	0	0	0	0.166667	0	0	0	1
	AC003092.1 chr7 93694016 93694018	1	0	1	0	1	0	5	0
	AC003101.1 chr17 29902676 29902678	0	1	1	0	0	1	2	0
	AC003958.2 chr17 39568833 39568835	1	0	0	0	1	0	0	0
	AC003958.2 chr17 39569332 39569334	0	0.5	1	0	0	2	2	0
	AC003958.2 chr17 39569364 39569366	0	0.5	0	0	0	2	0	0
	AC003958.2 chr17 39581300 39581302	0	0	0	0	0	0	0	0
	AC003991.3 chr7 87864116 87864120	1	1	0	0	5	1	0	0
	AC003991.3 chr7 87871840 87871842	0	0	0	1	0	0	0	3
	AC004012.1 chr7 95103309 95103311	1	1	0	0	2	1	0	0
	AC004014.3 chr7 108563152 108563154	0	0	0	1	0	0	0	1
	AC004053.1 chr4 105450407 105450409	0	0	0.5	0	0	0	1	0
	AC004053.1 chr4 105502537 105502539	0.5	1	0	1	1	2	0	1
	AC004053.1 chr4 105550539 105550541	0	0	0.5	0	0	0	1	0
	AC004053.1 chr4 105570800 105570802	0.5	0	0	0	1	0	0	0
	AC004067.5 chr4 110613207 110613209	0	0.3	0	0	0	3	0	0
	AC004067.5 chr4 110613254 110613256	1	0.1	0	0	1	1	0	0
	AC004067.5 chr4 110613853 110613861	0	0.6	0	0	0	6	0	0
	AC004076.7 chr19 57910652 57910654	0.0833333	0.101449	0.25	0.184615	6	7	7	12
	AC004076.7 chr19 57911238 57911241	0.0555556	0.115942	0.142857	0.169231	4	8	4	11
	AC004076.7 chr19 57912498 57912505	0.0277778	0.130435	0.142857	0	2	9	4	0
	AC004076.7 chr19 57912742 57912744	0	0.0144928	0	0	0	1	0	0
	AC004076.7 chr19 57912784 57912786	0	0	0.0357143	0	0	0	1	0
	AC004076.7 chr19 57913031 57913039	0	0.057971	0	0.0615385	0	4	0	4
	AC004076.7 chr19 57913912 57913918	0.0277778	0	0	0.0153846	2	0	0	1
	AC004076.7 chr19 57915619 57915621	0.0138889	0	0	0	1	0	0	0
	AC004076.7 chr19 57931920 57931922	0.0555556	0	0	0.0153846	4	0	0	1
	AC004076.7 chr19 57932760 57932762	0	0	0.0357143	0.0153846	0	0	1	1
	AC004076.7 chr19 57932973 57932984	0	0.0144928	0.0357143	0	0	1	1	0
	AC004076.7 chr19 57933051 57933053	0	0	0.0357143	0	0	0	1	0
	AC004076.7 chr19 57933153 57933187	0.222222	0.275362	0.0357143	0.246154	16	19	1	16
	AC004076.7 chr19 57933288 57933321	0.111111	0.115942	0.214286	0.138462	8	8	6	9
	AC004076.7 chr19 57934801 57934803	0	0.0144928	0	0	0	1	0	0
	AC004076.7 chr19 57949818 57949830	0.402778	0.15942	0.0714286	0.153846	29	11	2	10
	AC004160.4 chr7 11452936 11452938	1	0	0	0	1	0	0	0
	AC004221.2 chr19 1239516 1239521	1	1	0	1	2	7	0	5
	AC004231.2 chr17 39080147 39080149	0	0	0	0.8	0	0	0	4
	AC004231.2 chr17 39085086 39085088	0	0	0.25	0	0	0	1	0
	AC004231.2 chr17 39111559 39111561	0	0	0.75	0.2	0	0	3	1
	AC004237.1 chr5 132047301 132047303	0	0	0	1	0	0	0	1
	AC004381.6 chr16 20818904 20818906	0.823529	0.909091	0	0.142857	14	10	0	1
	AC004381.6 chr16 20860372 20860374	0	0	0	0.142857	0	0	0	1
	AC004381.6 chr16 20860985 20861002	0.176471	0.0909091	0	0.714286	3	1	0	5
	AC004520.1 chr7 26100026 26100028	1	0	0	0	1	0	0	0
	AC004538.3 chr7 11226239 11226241	0.333333	0	0	0	1	0	0	0
	AC004538.3 chr7 11238919 11238921	0	1	0	0	0	1	0	0
	AC004538.3 chr7 11366025 11366027	0.333333	0	0	0	1	0	0	0
	AC004538.3 chr7 11452936 11452938	0.333333	0	0	0	1	0	0	0
	AC004540.5 chr7 26439155 26439157	0	0	0	1	0	0	0	2
	AC004540.5 chr7 26439257 26439271	0	0.5	0.375	0	0	2	3	0
	AC004540.5 chr7 26513033 26513035	0	0	0.625	0	0	0	5	0
	AC004540.5 chr7 26537117 26537119	0	0.5	0	0	0	2	0	0
	AC004603.4 chr19 43326556 43326558	0	0	0	1	0	0	0	1
	AC004702.2 chr17 20135147 20135149	0.00431034	0	0	0	1	0	0	0
	AC004702.2 chr17 20140480 20140490	0.422414	0.429752	0.410714	0.455556	98	104	92	82
	AC004702.2 chr17 20142197 20142210	0.0689655	0.144628	0.21875	0.188889	16	35	49	34
	AC004702.2 chr17 20142735 20142743	0	0.0206612	0	0	0	5	0	0
	AC004702.2 chr17 20150923 20150925	0.00862069	0.00826446	0.00446429	0.0111111	2	2	1	2
	AC004702.2 chr17 20152159 20152161	0	0	0.00892857	0	0	0	2	0
	AC004702.2 chr17 20200763 20200765	0.00862069	0	0	0	2	0	0	0
	AC004702.2 chr17 20206190 20206192	0	0.00413223	0	0	0	1	0	0
	AC004702.2 chr17 20209477 20209479	0	0	0	0	0	0	0	0
	AC004702.2 chr17 20217486 20217488	0.00431034	0	0.0401786	0	1	0	9	0
	AC004702.2 chr17 20217725 20217745	0.012931	0.00826446	0.0178571	0	3	2	4	0
	AC004702.2 chr17 20217805 20217807	0	0	0.00892857	0	0	0	2	0
	AC004702.2 chr17 20217951 20217964	0.228448	0.181818	0.107143	0.205556	53	44	24	37
	AC004702.2 chr17 20218020 20218025	0.228448	0.198347	0.138393	0.122222	53	48	31	22
	AC004702.2 chr17 20218056 20218073	0.012931	0.00413223	0.0446429	0.00555556	3	1	10	1
	AC004702.2 chr17 20219536 20219538	0	0	0	0.0111111	0	0	0	2
	AC004840.9 chr7 2478299 2478302	0.916667	0.6	0.636364	0.142857	11	12	7	1
	AC004840.9 chr7 2479903 2479928	0.0833333	0.3	0.363636	0.857143	1	6	4	6
	AC004840.9 chr7 2480423 2480425	0	0	0	0	0	0	0	0
	AC004840.9 chr7 2481326 2481328	0	0.05	0	0	0	1	0	0
	AC004840.9 chr7 2481546 2481548	0	0.05	0	0	0	1	0	0
	AC004854.4 chr7 44889162 44889164	1	1	1	0	2	1	2	0
	AC004893.11 chr7 98610804 98610814	0.333333	0.6	0	0	1	3	0	0
	AC004893.11 chr7 98610863 98610865	0	0	1	0	0	0	1	0
	AC004893.11 chr7 98623879 98623881	0.333333	0	0	0	1	0	0	0
	AC004893.11 chr7 98634099 98634101	0.333333	0	0	0	1	0	0	0
	AC004893.11 chr7 98637739 98637741	0	0	0	0	0	0	0	0
	AC004893.11 chr7 98639869 98639871	0	0	0	0	0	0	0	0
	AC004893.11 chr7 98642304 98642306	0	0.2	0	0	0	1	0	0
	AC004893.11 chr7 98643071 98643073	0	0	0	0	0	0	0	0
	AC004893.11 chr7 98645726 98645728	0	0.2	0	0	0	1	0	0
	AC004895.4 chr7 6121584 6121586	0	0	0	0	0	0	0	0
	AC004895.4 chr7 6121624 6121626	0	0	0	1	0	0	0	1
	AC004980.7 chr7 76182047 76182052	0.25	0.315789	0.285714	0	2	6	4	0
	AC004980.7 chr7 76221994 76221996	0	0.157895	0	0.5	0	3	0	2
	AC004980.7 chr7 76234651 76234653	0.125	0	0	0	1	0	0	0
	AC004980.7 chr7 76256862 76256866	0.125	0.315789	0	0.25	1	6	0	1
	AC004980.7 chr7 76257290 76257300	0.5	0.210526	0.714286	0.25	4	4	10	1
	AC005003.1 chr22 31744669 31744671	0	1	0	1	0	2	0	3
	AC005022.1 chr7 41150179 41150181	1	0	0	0	1	0	0	0
	AC005037.3 chr2 201835317 201835319	0.2	0	0	0	1	0	0	0
	AC005037.3 chr2 201843673 201843675	0.6	1	0	0	3	2	0	0
	AC005037.3 chr2 201858163 201858165	0	0	0	1	0	0	0	1
	AC005037.3 chr2 201867694 201867696	0.2	0	0	0	1	0	0	0
	AC005042.5 chr2 159589333 159589335	0	1	0	0	0	1	0	0
	AC005042.5 chr2 159589976 159589978	1	0	0	0	1	0	0	0
	AC005082.1 chr7 23213832 23213834	0.02	0	0	0	1	0	0	0
	AC005082.1 chr7 23213915 23213917	0	0.00438596	0	0.0560748	0	1	0	6
	AC005082.1 chr7 23214920 23214922	0.04	0.109649	0.0620155	0.140187	2	25	8	15
	AC005082.1 chr7 23215011 23215046	0.64	0.807018	0.906977	0.738318	32	184	117	79
	AC005082.1 chr7 23216292 23216294	0	0	0	0.0373832	0	0	0	4
	AC005082.1 chr7 23222360 23222362	0.2	0.0526316	0.0232558	0.0280374	10	12	3	3
	AC005082.1 chr7 23223372 23223374	0.04	0	0	0	2	0	0	0
	AC005082.1 chr7 23226771 23226773	0	0	0.00775194	0	0	0	1	0
	AC005082.1 chr7 23226864 23226866	0	0	0	0	0	0	0	0
	AC005082.1 chr7 23226999 23227011	0.06	0.0175439	0	0	3	4	0	0
	AC005082.1 chr7 23227087 23227089	0	0.00877193	0	0	0	2	0	0
	AC005082.12 chr7 23246756 23246758	0	0	0	0	0	0	0	0
	AC005083.1 chr7 20257684 20257686	0	0	0	1	0	0	0	1
	AC005256.1 chr19 1748733 1748750	1	1	1	1	9	8	305	281
	AC005276.1 chr7 125560524 125560526	0	0	1	0	0	0	1	0
	AC005306.3 chr19 1990364 1990366	0	0	1	0	0	0	1	0
	AC005392.13 chr19 43658113 43658115	0	0	1	0	0	0	2	0
	AC005392.13 chr19 43658780 43658782	0	0	0	1	0	0	0	4
	AC005484.5 chr14 74504657 74504659	0.214286	0.0666667	0	0	6	1	0	0
	AC005484.5 chr14 74514790 74514794	0.142857	0.133333	0	0	4	2	0	0
	AC005484.5 chr14 74514870 74514888	0.0714286	0.133333	0	0	2	2	0	0
	AC005484.5 chr14 74532110 74532112	0	0.133333	0	0	0	2	0	0
	AC005484.5 chr14 74532610 74532628	0.5	0.533333	0.833333	0.8	14	8	10	12
	AC005484.5 chr14 74532792 74532794	0.0714286	0	0.166667	0.133333	2	0	2	2
	AC005484.5 chr14 74535288 74535290	0	0	0	0.0666667	0	0	0	1
	AC005484.5 chr14 74549565 74549567	0	0	0	0	0	0	0	0
	AC005487.2 chr7 108254704 108254706	0	0	1	0	0	0	1	0
	AC005592.1 chr5 142139315 142139317	0	0	1	0	0	0	3	0
	AC005592.2 chr5 141715191 141715193	0.04	0.238095	0	0	1	5	0	0
	AC005592.2 chr5 141727980 141727983	0.08	0	0.25	0	2	0	1	0
	AC005592.2 chr5 141729049 141729051	0	0	0.25	0	0	0	1	0
	AC005592.2 chr5 141733009 141733011	0	0.190476	0.25	0	0	4	1	0
	AC005592.2 chr5 141733037 141733039	0	0.0952381	0	0	0	2	0	0
	AC005592.2 chr5 141733310 141733340	0.12	0.190476	0	0	3	4	0	0
	AC005592.2 chr5 141736037 141736039	0.2	0.047619	0.25	0	5	1	1	0
	AC005592.2 chr5 141746977 141746979	0	0.047619	0	0	0	1	0	0
	AC005592.2 chr5 141758168 141758170	0.28	0	0	0	7	0	0	0
	AC005592.2 chr5 141808341 141808343	0	0.047619	0	0.0909091	0	1	0	1
	AC005592.2 chr5 141810720 141810722	0.04	0	0	0	1	0	0	0
	AC005592.2 chr5 141828587 141828589	0.04	0	0	0	1	0	0	0
	AC005592.2 chr5 141845126 141845128	0	0	0	0.363636	0	0	0	4
	AC005592.2 chr5 141889817 141889819	0	0.047619	0	0	0	1	0	0
	AC005592.2 chr5 141895666 141895668	0.04	0.047619	0	0	1	1	0	0
	AC005592.2 chr5 141923588 141923590	0	0	0	0	0	0	0	0
	AC005592.2 chr5 141935190 141935192	0	0.047619	0	0	0	1	0	0
	AC005592.2 chr5 141996047 141996049	0	0	0	0.545455	0	0	0	6
	AC005592.2 chr5 142015634 142015636	0	0	0	0	0	0	0	0
	AC005592.2 chr5 142039769 142039771	0.16	0	0	0	4	0	0	0
	AC005606.1 chr16 2031764 2031798	0.714286	0.916667	0	1	5	11	0	2
	AC005606.1 chr16 2032784 2032786	0	0.0833333	0	0	0	1	0	0
	AC005606.1 chr16 2032917 2032919	0.285714	0	0	0	2	0	0	0
	AC005614.3 chr19 40598389 40598391	0	1	0	0	0	1	0	0
	AC005682.5 chr7 22896916 22896919	0.166667	0	0.75	0	1	0	3	0
	AC005682.5 chr7 22897983 22897985	0	0	0.25	0	0	0	1	0
	AC005682.5 chr7 22898338 22898340	0	0.0909091	0	1	0	1	0	3
	AC005682.5 chr7 22898439 22898452	0	0.363636	0	0	0	4	0	0
	AC005682.5 chr7 22898697 22898699	0.833333	0.545455	0	0	5	6	0	0
	AC005779.2 chr19 45683225 45683227	0	0.0350877	0	0	0	2	0	0
	AC005779.2 chr19 45683350 45683363	0	0	0.0052356	0	0	0	1	0
	AC005779.2 chr19 45684866 45684868	0	0	0.0052356	0	0	0	1	0
	AC005779.2 chr19 45685048 45685064	0.985915	0.947368	0.973822	0.964912	70	54	186	110
	AC005779.2 chr19 45688203 45688205	0	0.0175439	0	0	0	1	0	0
	AC005779.2 chr19 45691100 45691102	0	0	0.0104712	0	0	0	2	0
	AC005779.2 chr19 45693473 45693475	0.0140845	0	0	0	1	0	0	0
	AC005779.2 chr19 45696731 45696733	0	0	0.0052356	0	0	0	1	0
	AC005779.2 chr19 45696832 45696841	0	0	0	0.0350877	0	0	0	4
	AC005785.2 chr19 15492001 15492003	0	1	1	0	0	1	6	0
	AC005786.7 chr19 3545913 3545922	1	1	1	1	4	5	2	7
	AC005789.11 chr19 38889466 38889468	0	0.125	0	0	0	1	0	0
	AC005789.11 chr19 38890215 38890227	0.933333	0.875	1	1	28	7	5	5
	AC005789.11 chr19 38890374 38890376	0.0666667	0	0	0	2	0	0	0
	AC005808.3 chr20 52241463 52241465	0	1	0	0	0	5	0	0
	AC005808.3 chr20 52250162 52250164	1	0	1	0	1	0	1	0
	AC005932.1 chr19 19056324 19056336	0	0.0322581	0.0625	0	0	1	1	0
	AC005932.1 chr19 19057063 19057076	0.347826	0.322581	0.9375	0.5	8	10	15	1
	AC005932.1 chr19 19057608 19057610	0.173913	0.290323	0	0	4	9	0	0
	AC005932.1 chr19 19057638 19057656	0.478261	0.354839	0	0.5	11	11	0	1
	AC006116.17 chr19 56827388 56827403	1	0.857143	1	1	1	6	8	10
	AC006116.17 chr19 56827663 56827665	0	0.142857	0	0	0	1	0	0
	AC006116.20 chr19 56821814 56821826	1	1	1	1	3	6	133	121
	AC006126.3 chr19 45691100 45691102	0	0	0.5	0	0	0	2	0
	AC006126.3 chr19 45693473 45693475	0.5	0	0	0	1	0	0	0
	AC006126.3 chr19 45696731 45696733	0	0	0.25	0	0	0	1	0
	AC006126.3 chr19 45696832 45696841	0	0	0	0.666667	0	0	0	4
	AC006126.3 chr19 45706506 45706508	0	0	0	0.333333	0	0	0	2
	AC006126.3 chr19 45714767 45714769	0	0	0.25	0	0	0	1	0
	AC006126.3 chr19 45719845 45719847	0.5	0	0	0	1	0	0	0
	AC006126.3 chr19 45720188 45720190	0	0	0	0	0	0	0	0
	AC006262.6 chr19 46718091 46718098	1	0	0	1	1	0	0	2
	AC006273.5 chr19 784997 784999	0	0	1	0	0	0	1	0
	AC006369.2 chr2 37832518 37832527	0	0	1	1	0	0	1	1
	AC006372.4 chr7 157271048 157271050	1	0	0	0	2	0	0	0
	AC006482.1 chr7 17720279 17720281	1	0	0	0	1	0	0	0
	AC006486.1 chr19 42747867 42747870	0.310345	0.55	0.888889	0.833333	9	11	8	5
	AC006486.1 chr19 42748179 42748181	0.551724	0.25	0.111111	0.166667	16	5	1	1
	AC006486.1 chr19 42748209 42748211	0.0689655	0.1	0	0	2	2	0	0
	AC006486.1 chr19 42748591 42748593	0.0689655	0	0	0	2	0	0	0
	AC006486.1 chr19 42748691 42748693	0	0.1	0	0	0	2	0	0
	AC006994.2 chr2 211043869 211043871	0	0	1	0	0	0	1	0
	AC007009.1 chr7 8302449 8302451	0	0	0	0	0	0	0	0
	AC007036.5 chr7 30197307 30197318	0.557895	0.494737	0.454545	0.354839	53	47	35	33
	AC007036.5 chr7 30197348 30197350	0.0210526	0.0210526	0	0	2	2	0	0
	AC007036.5 chr7 30197382 30197384	0.0210526	0	0	0	2	0	0	0
	AC007036.5 chr7 30197849 30197851	0.0315789	0	0.012987	0	3	0	1	0
	AC007036.5 chr7 30197882 30197894	0.0315789	0.0210526	0	0.0645161	3	2	0	6
	AC007036.5 chr7 30197937 30197954	0.0105263	0	0	0	1	0	0	0
	AC007036.5 chr7 30198075 30198097	0.157895	0.263158	0.25974	0.129032	15	25	20	12
	AC007036.5 chr7 30198560 30198573	0.0736842	0.147368	0.103896	0.0860215	7	14	8	8
	AC007036.5 chr7 30198729 30198744	0.0421053	0.0315789	0.0909091	0.258065	4	3	7	24
	AC007036.5 chr7 30198801 30198824	0.0105263	0.0210526	0	0.0537634	1	2	0	5
	AC007036.5 chr7 30198871 30198881	0.0315789	0	0	0	3	0	0	0
	AC007036.5 chr7 30199143 30199152	0.0105263	0	0.0779221	0.0537634	1	0	6	5
	AC007038.7 chr2 210896974 210896978	0	0	0.333333	0.285714	0	0	1	2
	AC007038.7 chr2 210897420 210897422	0	0	0	0.428571	0	0	0	3
	AC007038.7 chr2 210903668 210903670	0	0	0.333333	0	0	0	1	0
	AC007038.7 chr2 210909389 210909395	0	0	0.333333	0.285714	0	0	1	2
	AC007040.6 chr2 71222790 71222792	0	0	0	0	0	0	0	0
	AC007040.6 chr2 71223771 71223773	1	0	0	0	1	0	0	0
	AC007091.1 chr7 19561357 19561359	1	0	0	0	2	0	0	0
	AC007128.1 chr7 8302449 8302451	0	0	0	0	0	0	0	0
	AC007128.1 chr7 8355801 8355803	1	0	0	0	1	0	0	0
	AC007193.6 chr19 46620079 46620081	0	0	0.000297	0	0	0	1	0
	AC007193.6 chr19 46624650 46624652	0	0	0.000297	0	0	0	1	0
	AC007193.6 chr19 46646493 46646495	0	0	0.000594001	0	0	0	2	0
	AC007193.6 chr19 46664495 46664560	0.833333	0.833333	0.989902	0.987682	5	5	3333	3127
	AC007193.6 chr19 46680314 46680316	0	0	0	0.0028427	0	0	0	9
	AC007193.6 chr19 46685621 46685623	0	0	0.00297	0	0	0	10	0
	AC007193.6 chr19 46685658 46685660	0	0.166667	0	0	0	1	0	0
	AC007193.6 chr19 46689856 46689864	0	0	0.000891001	0.000947568	0	0	3	3
	AC007193.6 chr19 46693040 46693047	0	0	0.003861	0.00536955	0	0	13	17
	AC007193.6 chr19 46695631 46695633	0.166667	0	0.001188	0.00315856	1	0	4	10
	AC007204.2 chr19 20012895 20012897	0.0895522	0	0.0769231	0.111111	6	0	1	2
	AC007204.2 chr19 20014867 20014869	0.0149254	0	0	0	1	0	0	0
	AC007204.2 chr19 20039661 20039663	0	0.0338983	0	0	0	2	0	0
	AC007204.2 chr19 20043742 20043744	0.208955	0.101695	0.0769231	0.111111	14	6	1	2
	AC007204.2 chr19 20044122 20044148	0.134328	0.0508475	0	0.111111	9	3	0	2
	AC007204.2 chr19 20044222 20044224	0	0.0338983	0	0	0	2	0	0
	AC007204.2 chr19 20044267 20044283	0.0746269	0.118644	0.153846	0	5	7	2	0
	AC007204.2 chr19 20046279 20046281	0	0.0677966	0	0	0	4	0	0
	AC007204.2 chr19 20046353 20046383	0.119403	0.135593	0	0.166667	8	8	0	3
	AC007204.2 chr19 20046461 20046484	0.0895522	0.186441	0	0	6	11	0	0
	AC007204.2 chr19 20046839 20046841	0.208955	0.20339	0.692308	0.5	14	12	9	9
	AC007204.2 chr19 20047340 20047342	0.0298507	0.0677966	0	0	2	4	0	0
	AC007204.2 chr19 20048050 20048052	0.0149254	0	0	0	1	0	0	0
	AC007204.2 chr19 20049565 20049567	0.0149254	0	0	0	1	0	0	0
	AC007246.3 chr2 39665653 39665660	0	0.00485437	0.0129032	0	0	1	2	0
	AC007246.3 chr2 39681880 39681884	0.0180505	0.00485437	0.0387097	0.0425532	5	1	6	6
	AC007246.3 chr2 39683827 39683829	0	0.00485437	0	0	0	1	0	0
	AC007246.3 chr2 39685334 39685336	0	0	0	0.0141844	0	0	0	2
	AC007246.3 chr2 39693811 39693813	0	0	0.0193548	0	0	0	3	0
	AC007246.3 chr2 39694120 39694122	0	0	0.00645161	0	0	0	1	0
	AC007246.3 chr2 39694316 39694318	0	0.00485437	0	0	0	1	0	0
	AC007246.3 chr2 39701731 39701737	0.0397112	0.0339806	0.0258065	0.0567376	11	7	4	8
	AC007246.3 chr2 39701904 39701906	0	0.00485437	0	0.0070922	0	1	0	1
	AC007246.3 chr2 39701966 39701968	0	0	0	0.0141844	0	0	0	2
	AC007246.3 chr2 39702233 39702235	0.620939	0.621359	0.374194	0.432624	172	128	58	61
	AC007246.3 chr2 39702399 39702401	0.00361011	0	0	0	1	0	0	0
	AC007246.3 chr2 39703536 39703538	0	0.00485437	0.00645161	0	0	1	1	0
	AC007246.3 chr2 39704704 39704706	0	0	0	0	0	0	0	0
	AC007246.3 chr2 39706273 39706296	0.281588	0.271845	0.167742	0.12766	78	56	26	18
	AC007246.3 chr2 39709146 39709148	0.0108303	0	0	0	3	0	0	0
	AC007246.3 chr2 39722799 39722801	0	0	0.00645161	0	0	0	1	0
	AC007246.3 chr2 39725849 39725851	0	0.0291262	0.264516	0.0921986	0	6	41	13
	AC007246.3 chr2 39726003 39726017	0	0	0.00645161	0.070922	0	0	1	10
	AC007246.3 chr2 39743834 39743836	0.00361011	0	0	0	1	0	0	0
	AC007246.3 chr2 39746595 39746597	0	0	0	0.0283688	0	0	0	4
	AC007246.3 chr2 39747607 39747609	0	0	0.00645161	0	0	0	1	0
	AC007246.3 chr2 39801522 39801524	0	0.00970874	0	0	0	2	0	0
	AC007246.3 chr2 39814726 39814728	0	0	0	0.0141844	0	0	0	2
	AC007246.3 chr2 39827057 39827063	0.00361011	0	0.0129032	0.0141844	1	0	2	2
	AC007246.3 chr2 39827195 39827197	0.00722022	0.00485437	0	0.0567376	2	1	0	8
	AC007246.3 chr2 39827352 39827364	0.00722022	0	0.0258065	0	2	0	4	0
	AC007246.3 chr2 39829784 39829786	0	0	0.0129032	0	0	0	2	0
	AC007246.3 chr2 39830333 39830343	0.00361011	0	0	0.0212766	1	0	0	3
	AC007246.3 chr2 39831409 39831411	0	0	0.0129032	0	0	0	2	0
	AC007246.3 chr2 39892481 39892483	0	0	0	0.0070922	0	0	0	1
	AC007283.5 chr2 202031792 202031795	0	0	0.2	0	0	0	3	0
	AC007283.5 chr2 202031881 202031910	0	0.285714	0.266667	0	0	4	4	0
	AC007283.5 chr2 202031935 202031937	0	0.142857	0	0	0	2	0	0
	AC007283.5 chr2 202032070 202032072	0.142857	0	0.0666667	0	1	0	1	0
	AC007283.5 chr2 202032229 202032273	0.857143	0.571429	0.466667	1	6	8	7	13
	AC007285.6 chr7 30029986 30029988	1	0.9	0.375	1	5	9	3	1
	AC007285.6 chr7 30031261 30031263	0	0.1	0	0	0	1	0	0
	AC007285.6 chr7 30044121 30044123	0	0	0	0	0	0	0	0
	AC007285.6 chr7 30065212 30065214	0	0	0.5	0	0	0	4	0
	AC007285.6 chr7 30065254 30065256	0	0	0.125	0	0	0	1	0
	AC007292.6 chr19 4364635 4364649	1	1	0	1	1	1	0	3
	AC007317.1 chr2 40987567 40987569	0	0	0	0	0	0	0	0
	AC007319.1 chr2 187871414 187871416	0	0.166667	0	0	0	1	0	0
	AC007319.1 chr2 187882226 187882228	0	0.166667	0	0	0	1	0	0
	AC007319.1 chr2 187889213 187889215	0.142857	0	0	0	1	0	0	0
	AC007319.1 chr2 187892313 187892315	0	0	0.2	0	0	0	1	0
	AC007319.1 chr2 187903453 187903455	0	0	0	0.25	0	0	0	1
	AC007319.1 chr2 187922141 187922143	0.571429	0.333333	0.4	0.25	4	2	2	1
	AC007319.1 chr2 188160169 188160171	0	0	0.2	0	0	0	1	0
	AC007319.1 chr2 188190126 188190128	0	0	0	0.5	0	0	0	2
	AC007319.1 chr2 188240034 188240036	0.142857	0	0	0	1	0	0	0
	AC007319.1 chr2 188278690 188278692	0	0.166667	0	0	0	1	0	0
	AC007319.1 chr2 188330312 188330314	0.142857	0	0	0	1	0	0	0
	AC007319.1 chr2 188377508 188377510	0	0.166667	0	0	0	1	0	0
	AC007319.1 chr2 188400818 188400820	0	0	0.2	0	0	0	1	0
	AC007365.1 chr2 64835718 64835720	0	0	1	0	0	0	1	0
	AC007365.3 chr2 64873831 64873833	0	1	0	0	0	1	0	0
	AC007391.2 chr2 37552690 37552692	0	1	0	0	0	1	0	0
	AC007391.2 chr2 37553905 37553907	1	0	0	0	1	0	0	0
	AC007392.3 chr2 66801798 66801800	1	0	0.5	0	1	0	1	0
	AC007392.3 chr2 66812774 66812776	0	0	0.5	0	0	0	1	0
	AC007405.6 chr2 171634607 171634621	1	1	1	1	20	19	8	1
	AC007563.5 chr2 217670386 217670388	0	0	0	1	0	0	0	1
	AC007563.5 chr2 217716725 217716727	0	0	1	0	0	0	1	0
	AC007563.5 chr2 217735165 217735167	0	0	0	0	0	0	0	0
	AC007566.10 chr7 92087040 92087045	0	0	0.0337079	0.00724638	0	0	6	1
	AC007566.10 chr7 92087454 92087456	0	0	0.00561798	0	0	0	1	0
	AC007566.10 chr7 92087545 92087547	0.00358423	0	0.00561798	0	1	0	1	0
	AC007566.10 chr7 92088127 92088154	0.387097	0.486559	0.691011	0.681159	108	181	123	94
	AC007566.10 chr7 92088537 92088539	0.0286738	0.0215054	0	0.0362319	8	8	0	5
	AC007566.10 chr7 92088737 92088749	0.562724	0.486559	0.264045	0.275362	157	181	47	38
	AC007566.10 chr7 92096625 92096627	0.00358423	0	0	0	1	0	0	0
	AC007566.10 chr7 92108483 92108485	0.0143369	0	0	0	4	0	0	0
	AC007566.10 chr7 92119945 92119947	0	0.00537634	0	0	0	2	0	0
	AC007620.3 chr3 179116333 179116335	1	0	0	0	1	0	0	0
	AC007682.1 chr2 51285133 51285135	0	0	0.2	0	0	0	1	0
	AC007682.1 chr2 51538011 51538013	0	0	0.2	0	0	0	1	0
	AC007682.1 chr2 51768850 51768852	1	0	0	0	1	0	0	0
	AC007682.1 chr2 51894284 51894286	0	0	0.2	0	0	0	1	0
	AC007682.1 chr2 52026754 52026756	0	0	0.2	0	0	0	1	0
	AC007682.1 chr2 52288437 52288439	0	0	0	0.5	0	0	0	1
	AC007682.1 chr2 52344424 52344426	0	0	0.2	0	0	0	1	0
	AC007682.1 chr2 52381548 52381550	0	0	0	0.5	0	0	0	1
	AC007682.1 chr2 52408581 52408583	0	1	0	0	0	1	0	0
	AC007796.1 chr19 31853381 31853383	0	0	1	0	0	0	1	0
	AC007796.1 chr19 31858427 31858429	0	0	0	1	0	0	0	1
	AC007879.1 chr2 208041796 208041798	0	1	0	0	0	1	0	0
	AC007879.1 chr2 208044255 208044257	0	0	1	0	0	0	1	0
	AC007879.7 chr2 208106225 208106232	0.0573248	0.045045	0	0	9	5	0	0
	AC007879.7 chr2 208110159 208110161	0.0254777	0.00900901	0	0	4	1	0	0
	AC007879.7 chr2 208110433 208110435	0.0254777	0.00900901	0	0.0909091	4	1	0	1
	AC007879.7 chr2 208110503 208110512	0.0764331	0.00900901	0	0.0909091	12	1	0	1
	AC007879.7 chr2 208110590 208110658	0.815287	0.927928	1	0.818182	128	103	20	9
	AC007970.1 chr2 211211885 211211887	0	0	0	0.333333	0	0	0	1
	AC007970.1 chr2 211258913 211258915	0	0	1	0	0	0	1	0
	AC007970.1 chr2 211288544 211288546	0	0	0	0.666667	0	0	0	2
	AC008069.1 chr2 16912362 16912364	0	0	0	0.5	0	0	0	1
	AC008069.1 chr2 16916249 16916251	0	0	0	0.5	0	0	0	1
	AC008271.1 chr2 15881050 15881052	0	0	0	1	0	0	0	1
	AC008592.8 chr5 95185544 95185546	0	0	0	0	0	0	0	0
	AC008991.1 chr19 29386628 29386630	0	0	0	1	0	0	0	2
	AC009052.12 chr16 57495177 57495187	1	1	1	1	151	188	139	128
	AC009120.10 chr16 74320976 74320978	1	0	0	0	3	0	0	0
	AC009228.1 chr2 24439951 24439953	0	0	1	0	0	0	2	0
	AC009228.1 chr2 24440663 24440665	1	0	0	0	1	0	0	0
	AC009262.2 chr7 34252308 34252310	1	0	0	0	1	0	0	0
	AC009299.3 chr2 162101818 162101820	0	0.0588235	0	0	0	1	0	0
	AC009299.3 chr2 162102601 162102603	0.0625	0	1	0	1	0	5	0
	AC009299.3 chr2 162103687 162103689	0	0	0	0.25	0	0	0	2
	AC009299.3 chr2 162104225 162104228	0.9375	0.941176	0	0.75	15	16	0	6
	AC009365.3 chr7 132358614 132358616	0.666667	0	0	0	2	0	0	0
	AC009365.3 chr7 132381705 132381707	0.333333	0	0	0	1	0	0	0
	AC009404.2 chr2 118596842 118596845	1	0.666667	0.666667	0.565217	4	6	16	13
	AC009404.2 chr2 118597343 118597345	0	0	0	0.0869565	0	0	0	2
	AC009404.2 chr2 118597403 118597406	0	0.333333	0.166667	0.304348	0	3	4	7
	AC009404.2 chr2 118599231 118599233	0	0	0.166667	0.0434783	0	0	4	1
	AC009492.1 chr2 218162071 218162073	0	0	1	0	0	0	1	0
	AC009495.2 chr2 166653208 166653210	0	0.5	0	0	0	1	0	0
	AC009495.2 chr2 166654739 166654741	0	0.5	0	0	0	1	0	0
	AC009499.1 chr2 34042849 34042851	0	0	0.25	0	0	0	1	0
	AC009499.1 chr2 34054278 34054280	1	0	0	0	1	0	0	0
	AC009499.1 chr2 34274143 34274145	0	0	0.25	0	0	0	1	0
	AC009499.1 chr2 34501735 34501737	0	0	0.25	0	0	0	1	0
	AC009499.1 chr2 34520796 34520798	0	0	0.25	0	0	0	1	0
	AC009506.1 chr2 160473124 160473126	0	0	1	0	0	0	1	0
	AC009506.1 chr2 160473566 160473580	0	1	0	0	0	3	0	0
	AC009518.4 chr7 131604427 131604429	0	0	1	0	0	0	1	0
	AC009784.3 chr7 135803983 135803985	0	0	0	1	0	0	0	1
	AC009784.3 chr7 135931496 135931498	0	0	0	0	0	0	0	0
	AC009784.3 chr7 135935748 135935750	0	0	1	0	0	0	1	0
	AC009950.2 chr2 231008942 231008944	1	0	0	0	1	0	0	0
	AC010127.3 chr2 166842136 166842138	0	0.117647	0	0	0	2	0	0
	AC010127.3 chr2 166890038 166890040	0	0	0	0.2	0	0	0	1
	AC010127.3 chr2 166900602 166900604	0.111111	0.0588235	0	0.2	2	1	0	1
	AC010127.3 chr2 166935496 166935498	0.0555556	0	0	0	1	0	0	0
	AC010127.3 chr2 166935735 166935737	0	0	0.25	0	0	0	1	0
	AC010127.3 chr2 166956998 166957000	0	0	0.25	0	0	0	1	0
	AC010127.3 chr2 167038842 167038844	0.0555556	0	0	0	1	0	0	0
	AC010127.3 chr2 167056427 167056429	0.444444	0.176471	0.25	0	8	3	1	0
	AC010127.3 chr2 167063357 167063359	0	0	0	0	0	0	0	0
	AC010127.3 chr2 167109550 167109552	0	0	0	0	0	0	0	0
	AC010127.3 chr2 167120503 167120505	0.0555556	0.0588235	0	0	1	1	0	0
	AC010127.3 chr2 167120579 167120581	0	0	0	0	0	0	0	0
	AC010127.3 chr2 167132686 167132688	0	0	0.25	0	0	0	1	0
	AC010127.3 chr2 167134064 167134066	0	0	0	0	0	0	0	0
	AC010127.3 chr2 167134456 167134458	0	0.117647	0	0	0	2	0	0
	AC010127.3 chr2 167138187 167138189	0	0	0	0	0	0	0	0
	AC010127.3 chr2 167139501 167139503	0	0	0	0	0	0	0	0
	AC010127.3 chr2 167139873 167139875	0	0.117647	0	0	0	2	0	0
	AC010127.3 chr2 167142235 167142237	0	0	0	0	0	0	0	0
	AC010127.3 chr2 167151180 167151182	0	0	0	0	0	0	0	0
	AC010127.3 chr2 167151387 167151410	0.166667	0.294118	0	0.6	3	5	0	3
	AC010127.3 chr2 167152855 167152863	0.111111	0.0588235	0	0	2	1	0	0
	AC010226.4 chr5 114956098 114956100	0	0	0	0	0	0	0	0
	AC010441.1 chr5 150176202 150176204	0.0504732	0	0	0.00719424	16	0	0	1
	AC010441.1 chr5 150176295 150176305	0.949527	1	1	0.992806	301	305	170	138
	AC010525.6 chr19 56209037 56209041	0	0	0	1	0	0	0	1
	AC010642.1 chr19 58791235 58791237	0.00344037	0	0	0	3	0	0	0
	AC010642.1 chr19 58791522 58791529	0.00114679	0.00977995	0.00704225	0.0140515	1	8	3	6
	AC010642.1 chr19 58806954 58806956	0	0	0.00234742	0	0	0	1	0
	AC010642.1 chr19 58807219 58807259	0.0917431	0.099022	0.0798122	0.0772834	80	81	34	33
	AC010642.1 chr19 58810181 58810183	0	0.00122249	0	0	0	1	0	0
	AC010642.1 chr19 58813648 58813650	0.00114679	0.00122249	0.0117371	0	1	1	5	0
	AC010642.1 chr19 58814153 58814155	0.00573394	0	0	0	5	0	0	0
	AC010642.1 chr19 58817397 58817404	0.159404	0.179707	0.180751	0.189696	139	147	77	81
	AC010642.1 chr19 58823725 58823727	0	0	0.00234742	0	0	0	1	0
	AC010642.1 chr19 58823875 58823877	0.00229358	0.00366748	0	0	2	3	0	0
	AC010642.1 chr19 58826187 58826189	0.00917431	0.0146699	0.00234742	0.0725995	8	12	1	31
	AC010642.1 chr19 58826489 58826533	0.186927	0.210269	0.223005	0.180328	163	172	95	77
	AC010642.1 chr19 58826562 58826573	0.538991	0.48044	0.49061	0.466042	470	393	209	199
	AC010729.1 chr2 5838126 5838128	0	0	0	0	0	0	0	0
	AC010729.1 chr2 5838682 5838684	0	0.333333	0	0	0	2	0	0
	AC010729.1 chr2 5843991 5843993	0	0.333333	0	0	0	2	0	0
	AC010729.1 chr2 5848221 5848223	0	0.333333	0	0	0	2	0	0
	AC010890.1 chr2 134032369 134032371	0	0	0	1	0	0	0	1
	AC010982.1 chr2 114764878 114764881	0	0	1	0	0	0	11	0
	AC011484.1 chr19 46999752 46999760	1	1	1	1	5	9	2	4
	AC011524.1 chr19 29379029 29379031	0	0	0.5	0	0	0	3	0
	AC011524.1 chr19 29386628 29386630	0	0	0	0.5	0	0	0	2
	AC011524.1 chr19 29387481 29387483	0	0	0.166667	0	0	0	1	0
	AC011524.1 chr19 29388951 29388977	0	0	0	0.25	0	0	0	1
	AC011524.1 chr19 29431011 29431013	0	1	0	0	0	1	0	0
	AC011524.1 chr19 29442630 29442632	0	0	0.333333	0.25	0	0	2	1
	AC011754.1 chr2 79404327 79404329	1	0	0	0	1	0	0	0
	AC011897.1 chr2 14776058 14776096	0.12605	0.151261	0.210526	0.269896	15	18	120	156
	AC011897.1 chr2 14776149 14776159	0.00840336	0.0252101	0.0350877	0.0276817	1	3	20	16
	AC011897.1 chr2 14776341 14776343	0	0	0	0.0017301	0	0	0	1
	AC011897.1 chr2 14776920 14776967	0.0252101	0	0.0333333	0.0242215	3	0	19	14
	AC011897.1 chr2 14777066 14777083	0.0504202	0.0252101	0.0842105	0.0778547	6	3	48	45
	AC011897.1 chr2 14777183 14777188	0	0	0.00701754	0.00692042	0	0	4	4
	AC011897.1 chr2 14777266 14777276	0.0336134	0	0.00877193	0.0224913	4	0	5	13
	AC011897.1 chr2 14777342 14777360	0.336134	0.420168	0.266667	0.243945	40	50	152	141
	AC011897.1 chr2 14777578 14777585	0.0336134	0.00840336	0.00526316	0.017301	4	1	3	10
	AC011897.1 chr2 14777667 14777680	0.0252101	0	0.0192982	0.0190311	3	0	11	11
	AC011897.1 chr2 14778336 14778338	0.0336134	0.00840336	0.0105263	0.00865052	4	1	6	5
	AC011897.1 chr2 14778710 14778712	0	0	0	0.00692042	0	0	0	4
	AC011897.1 chr2 14778831 14778833	0	0.00840336	0	0	0	1	0	0
	AC011897.1 chr2 14779389 14779395	0	0	0.0122807	0.0103806	0	0	7	6
	AC011897.1 chr2 14779559 14779561	0	0	0	0.0017301	0	0	0	1
	AC011897.1 chr2 14779829 14779831	0.0252101	0	0	0	3	0	0	0
	AC011897.1 chr2 14780163 14780167	0	0.00840336	0	0.00346021	0	1	0	2
	AC011897.1 chr2 14782062 14782064	0	0	0	0.0017301	0	0	0	1
	AC011897.1 chr2 14784234 14784236	0	0	0.00350877	0	0	0	2	0
	AC011897.1 chr2 14786639 14786654	0	0	0.00350877	0.00865052	0	0	2	5
	AC011897.1 chr2 14790374 14790376	0	0	0.00175439	0	0	0	1	0
	AC011897.1 chr2 14790612 14790614	0	0	0	0	0	0	0	0
	AC011897.1 chr2 14790932 14790946	0.302521	0.344538	0.298246	0.247405	36	41	170	143
	AC011897.2 chr2 14760970 14760972	0	0	1	0	0	0	1	0
	AC011997.1 chr2 198572023 198572062	0.441176	0.180328	0	0.416667	15	11	0	5
	AC011997.1 chr2 198572096 198572098	0	0.0163934	0	0	0	1	0	0
	AC011997.1 chr2 198572163 198572172	0.0588235	0.114754	0	0	2	7	0	0
	AC011997.1 chr2 198572597 198572599	0.0294118	0.0983607	0	0	1	6	0	0
	AC011997.1 chr2 198572900 198572902	0.0294118	0	0	0	1	0	0	0
	AC011997.1 chr2 198573036 198573038	0	0	0	0	0	0	0	0
	AC011997.1 chr2 198573108 198573119	0.441176	0.590164	0.9	0.583333	15	36	9	7
	AC011997.1 chr2 198583366 198583368	0	0	0.1	0	0	0	1	0
	AC012065.7 chr2 20878998 20879000	0	0	0	0	0	0	0	0
	AC012146.7 chr17 5016718 5016741	0.0374574	0.026616	0.045977	0.0635593	33	21	8	15
	AC012146.7 chr17 5016790 5016792	0	0	0	0	0	0	0	0
	AC012146.7 chr17 5017668 5017692	0.962543	0.973384	0.954023	0.936441	848	768	166	221
	AC012358.8 chr2 55563193 55563195	0	0	0.5	0	0	0	1	0
	AC012358.8 chr2 55567442 55567444	0	0	0.5	0	0	0	1	0
	AC012442.5 chr2 113346608 113346623	0.984436	1	1	1	253	288	123	127
	AC012442.5 chr2 113349502 113349504	0.0155642	0	0	0	4	0	0	0
	AC012442.6 chr2 113349502 113349504	1	0	0	0	4	0	0	0
	AC012593.1 chr2 35165374 35165376	0.333333	0	0	0	1	0	0	0
	AC012593.1 chr2 35176389 35176391	0.333333	0	0	0	1	0	0	0
	AC012593.1 chr2 35203650 35203652	0	0	1	0	0	0	1	0
	AC012593.1 chr2 35319032 35319034	0.333333	0	0	0	1	0	0	0
	AC012668.2 chr2 216410956 216410958	0	0	1	0	0	0	1	0
	AC012668.2 chr2 216528301 216528303	1	1	0	0	1	1	0	0
	AC013394.2 chr15 93426941 93426944	0.00245339	0.00336134	0.00527395	0.00576271	5	10	18	17
	AC013394.2 chr15 93432537 93432539	0.000981354	0	0	0	2	0	0	0
	AC013394.2 chr15 93438157 93438159	0.000490677	0	0.000878992	0.00271186	1	0	3	8
	AC013394.2 chr15 93441297 93441322	0.498528	0.623866	0.773806	0.767458	1016	1856	2641	2264
	AC013394.2 chr15 93441448 93441474	0.016683	0.00504202	0.00585995	0.00677966	34	15	20	20
	AC013394.2 chr15 93441690 93441692	0	0.000336134	0	0.000338983	0	1	0	1
	AC013394.2 chr15 93441756 93441770	0	0	0	0.000677966	0	0	0	2
	AC013394.2 chr15 93441965 93441984	0.480864	0.367395	0.214181	0.216271	980	1093	731	638
	AC013463.2 chr2 165899980 165899982	0	0	0	1	0	0	0	1
	AC015688.3 chr17 25950716 25950718	0	0	0.037037	0	0	0	1	0
	AC015688.3 chr17 25953305 25953307	0.153846	0	0	0	2	0	0	0
	AC015688.3 chr17 25953358 25953360	0	0	0	0	0	0	0	0
	AC015688.3 chr17 25953458 25953469	0.846154	1	0.962963	1	11	16	26	15
	AC015849.13 chr17 34150709 34150711	1	1	0	0	1	3	0	0
	AC015849.2 chr17 34212854 34212856	1	0	0	0	3	0	0	0
	AC015933.2 chr18 25534619 25534621	0	1	0	0	0	3	0	0
	AC015971.2 chr2 86799105 86799107	0	1	0	0	0	1	0	0
	AC015989.1 chr18 60491530 60491532	0	1	0	0	0	1	0	0
	AC016629.8 chr19 59070793 59070802	0.157895	0.166667	0.0689655	0.268293	3	1	2	11
	AC016629.8 chr19 59071640 59071651	0.315789	0.333333	0.344828	0.195122	6	2	10	8
	AC016629.8 chr19 59071740 59071743	0.105263	0	0.0689655	0	2	0	2	0
	AC016629.8 chr19 59071795 59071797	0	0	0	0.121951	0	0	0	5
	AC016629.8 chr19 59075108 59075110	0.210526	0	0.172414	0.0487805	4	0	5	2
	AC016629.8 chr19 59075304 59075306	0	0	0.0344828	0	0	0	1	0
	AC016629.8 chr19 59076248 59076250	0	0	0	0	0	0	0	0
	AC016629.8 chr19 59082830 59082832	0	0	0	0.0487805	0	0	0	2
	AC016629.8 chr19 59086159 59086164	0.210526	0.5	0.310345	0.317073	4	3	9	13
	AC016682.1 chr2 151055139 151055141	0	0	0	1	0	0	0	1
	AC016682.1 chr2 151058207 151058209	0	0	1	0	0	0	1	0
	AC016682.1 chr2 151131118 151131138	1	1	0	0	1	6	0	0
	AC016710.1 chr2 140234257 140234259	0	1	0	0	0	1	0	0
	AC016831.7 chr7 130538783 130538785	0	0.05	0	0	0	1	0	0
	AC016831.7 chr7 130549492 130549494	0	0	0.142857	0	0	0	1	0
	AC016831.7 chr7 130549829 130549831	0	0	0	0.333333	0	0	0	1
	AC016831.7 chr7 130563142 130563144	0	0	0	0.333333	0	0	0	1
	AC016831.7 chr7 130588936 130588938	0	0	0.142857	0	0	0	1	0
	AC016831.7 chr7 130595079 130595090	0.133333	0	0	0.333333	2	0	0	1
	AC016831.7 chr7 130598437 130598439	0	0	0.142857	0	0	0	1	0
	AC016831.7 chr7 130606677 130606716	0.866667	0.95	0.571429	0	13	19	4	0
	AC016910.1 chr2 144717534 144717536	0	0	1	0	0	0	1	0
	AC018359.1 chr3 34519628 34519630	0	0	1	0	0	0	1	0
	AC018737.3 chr2 122552608 122552610	0	1	0	0	0	1	0	0
	AC018755.16 chr19 52103716 52103718	1	0	0	0	2	0	0	0
	AC018755.17 chr19 52103716 52103718	1	0	0	0	2	0	0	0
	AC018799.1 chr2 195224553 195224555	1	0	0	0	1	0	0	0
	AC018890.6 chr2 175422452 175422454	0	0.5	0	0	0	1	0	0
	AC018890.6 chr2 175504702 175504704	0.333333	0	0	0	1	0	0	0
	AC018890.6 chr2 175522636 175522638	0	0.5	0	0	0	1	0	0
	AC018890.6 chr2 175568445 175568447	0	0	0	0.333333	0	0	0	1
	AC018890.6 chr2 175638391 175638393	0.666667	0	0	0.666667	2	0	0	2
	AC019221.4 chr2 234301042 234301044	0	1	0	0	0	1	0	0
	AC020571.3 chr2 197125097 197125099	0	1	0	0	0	1	0	0
	AC020571.3 chr2 197128269 197128271	0	0	0	0	0	0	0	0
	AC020571.3 chr2 197128925 197128927	0	0	0	0	0	0	0	0
	AC020907.1 chr19 35597658 35597660	1	0	0	0	1	0	0	0
	AC022153.1 chr19 28443250 28443252	0	0	1	0	0	0	1	0
	AC022201.4 chr2 70637264 70637266	0	0	1	0	0	0	1	0
	AC023115.1 chr2 67411410 67411414	1	1	0	0	1	1	0	0
	AC023115.1 chr2 67466846 67466848	0	0	0	1	0	0	0	2
	AC023115.2 chr2 67411410 67411414	0.333333	1	0	0	1	1	0	0
	AC023115.2 chr2 67466846 67466848	0	0	0	0.2	0	0	0	2
	AC023115.2 chr2 67487356 67487358	0	0	0	0.4	0	0	0	4
	AC023115.2 chr2 67489160 67489162	0.333333	0	0	0	1	0	0	0
	AC023115.2 chr2 67523201 67523203	0.333333	0	1	0.4	1	0	4	4
	AC023347.1 chr2 127099835 127099837	0	0	0	1	0	0	0	2
	AC023469.2 chr2 151847565 151847567	1	0	0	0	1	0	0	0
	AC023469.2 chr2 151856188 151856190	0	1	0	0	0	1	0	0
	AC023590.1 chr8 119333877 119333879	0	0	0	1	0	0	0	1
	AC023669.1 chr7 46311973 46311975	0	0	1	0	0	0	1	0
	AC024084.1 chr7 135745742 135745744	0	0	0	1	0	0	0	1
	AC025171.1 chr5 43045003 43045007	1	1	0	0	1	2	0	0
	AC025171.1 chr5 43045107 43045109	0	0	0	0	0	0	0	0
	AC025627.7 chr17 19493652 19493654	0	0	1	0	0	0	2	0
	AC026167.1 chr3 6223604 6223606	0.25	0	0	0	1	0	0	0
	AC026167.1 chr3 6223940 6223942	0.25	0	0	0	1	0	0	0
	AC026167.1 chr3 6261171 6261174	0	1	0	0	0	2	0	0
	AC026167.1 chr3 6329682 6329684	0.25	0	0	0	1	0	0	0
	AC026167.1 chr3 6338749 6338751	0.25	0	0	0	1	0	0	0
	AC026703.1 chr5 32791722 32791726	0	0	0.190476	0.0689655	0	0	4	2
	AC026703.1 chr5 32791818 32791824	0	0	0.809524	0.931034	0	0	17	27
	AC026740.1 chr5 667764 667766	0	0	0	0.125	0	0	0	1
	AC026740.1 chr5 668811 668862	1	1	1	0.875	28	15	8	7
	AC026806.2 chr19 38822569 38822571	0.0120482	0	0.0274725	0	1	0	5	0
	AC026806.2 chr19 38822686 38822780	0.987952	1	0.972527	1	82	114	177	147
	AC027119.1 chr3 6060614 6060616	0	0	0.25	0	0	0	1	0
	AC027119.1 chr3 6118352 6118354	0	0	0.75	0	0	0	3	0
	AC027119.1 chr3 6140804 6140806	1	0	0	0	1	0	0	0
	AC027307.3 chr19 1441936 1441938	0	1	1	1	0	5	3	1
	AC037459.4 chr8 22447835 22447837	0	0	0	0	0	0	0	0
	AC037459.4 chr8 22451530 22451532	0	0.00694444	0.00282486	0	0	4	1	0
	AC037459.4 chr8 22451743 22451745	0.054902	0.0486111	0.0819209	0.118421	28	28	29	27
	AC037459.4 chr8 22451798 22451826	0.937255	0.932292	0.912429	0.881579	478	537	323	201
	AC037459.4 chr8 22452768 22452807	0.00392157	0.00347222	0.00282486	0	2	2	1	0
	AC037459.4 chr8 22455537 22455539	0.00392157	0.00868056	0	0	2	5	0	0
	AC046143.3 chr3 194365934 194365941	0.414634	0.235294	0.25	0.733333	17	4	2	11
	AC046143.3 chr3 194366000 194366008	0	0	0.25	0	0	0	2	0
	AC046143.3 chr3 194366120 194366140	0.585366	0.764706	0.5	0.266667	24	13	4	4
	AC053503.4 chr2 220268349 220268353	0	1	1	0	0	8	2	0
	AC061992.2 chr17 76324555 76324557	0	0	1	0	0	0	1	0
	AC062017.1 chr2 240324032 240324059	1	1	1	1	1	2	11	5
	AC062032.1 chr2 147644689 147644691	1	0	0	0	1	0	0	0
	AC062032.1 chr2 147648609 147648611	0	0	0	1	0	0	0	1
	AC067718.1 chr3 189861511 189861513	0	0	1	0	0	0	1	0
	AC067945.4 chr2 191887064 191887066	0	0	1	0	0	0	1	0
	AC067945.4 chr2 191896073 191896075	1	0	0	0	2	0	0	0
	AC067945.4 chr2 191897038 191897040	0	0	0	1	0	0	0	1
	AC067956.1 chr2 221420973 221420975	0	0	0	1	0	0	0	1
	AC067956.1 chr2 221447822 221447824	0	0	1	0	0	0	1	0
	AC067959.1 chr2 21486950 21486958	0	0	1	0	0	0	10	0
	AC068039.4 chr2 172632032 172632034	1	1	1	0	2	1	1	0
	AC068282.3 chr2 128146980 128146986	1	1	0	0	12	5	0	0
	AC068492.1 chr2 136836081 136836097	0	0	1	1	0	0	11	13
	AC068533.7 chr7 65553482 65553484	0	0.00262467	0	0	0	1	0	0
	AC068533.7 chr7 65557441 65557443	0.00253807	0.015748	0.0310078	0.0338983	1	6	4	4
	AC068533.7 chr7 65557928 65557952	0.77665	0.67979	0.705426	0.754237	306	259	91	89
	AC068533.7 chr7 65558062 65558064	0	0	0.0465116	0	0	0	6	0
	AC068533.7 chr7 65558143 65558189	0.170051	0.244094	0.131783	0.211864	67	93	17	25
	AC068533.7 chr7 65558307 65558350	0.0431472	0.0472441	0.0465116	0	17	18	6	0
	AC068533.7 chr7 65559121 65559123	0.00253807	0	0	0	1	0	0	0
	AC068533.7 chr7 65559894 65559896	0	0	0.00775194	0	0	0	1	0
	AC068533.7 chr7 65561266 65561268	0	0.00262467	0	0	0	1	0	0
	AC068533.7 chr7 65561541 65561543	0	0.00262467	0	0	0	1	0	0
	AC068533.7 chr7 65563022 65563024	0	0	0	0	0	0	0	0
	AC068533.7 chr7 65571251 65571253	0	0	0.00775194	0	0	0	1	0
	AC068533.7 chr7 65573589 65573591	0	0.00262467	0	0	0	1	0	0
	AC068533.7 chr7 65578199 65578201	0	0	0.0155039	0	0	0	2	0
	AC068533.7 chr7 65578715 65578717	0	0	0.00775194	0	0	0	1	0
	AC068533.7 chr7 65581474 65581476	0.00507614	0	0	0	2	0	0	0
	AC068533.7 chr7 65593100 65593102	0	0.00262467	0	0	0	1	0	0
	AC068610.3 chr7 114754384 114754386	0.333333	0	0	0	1	0	0	0
	AC068610.3 chr7 114765985 114765987	0.333333	0	0	1	1	0	0	2
	AC068610.3 chr7 114766197 114766199	0.333333	0	0	0	1	0	0	0
	AC068620.1 chr4 57277064 57277066	0	0	1	0	0	0	6	0
	AC068831.10 chr15 91566065 91566067	0.689655	0.458333	0.571429	0.384615	20	11	12	10
	AC068831.10 chr15 91566399 91566424	0.172414	0.458333	0.380952	0.5	5	11	8	13
	AC068831.10 chr15 91573987 91573991	0.137931	0.0833333	0.047619	0.115385	4	2	1	3
	AC069277.2 chr3 6568607 6568609	0	0	0	0.25	0	0	0	1
	AC069277.2 chr3 6578117 6578119	0	0	0.142857	0	0	0	1	0
	AC069277.2 chr3 6623152 6623154	0	0	0	0.25	0	0	0	1
	AC069277.2 chr3 6625431 6625433	0	0	0.857143	0	0	0	6	0
	AC069277.2 chr3 6740142 6740144	0	0	0	0.25	0	0	0	1
	AC069277.2 chr3 6746560 6746562	0	1	0	0.25	0	1	0	1
	AC069277.2 chr3 6777474 6777476	0	0	0	0	0	0	0	0
	AC069368.3 chr15 65152410 65152426	0.0030581	0.00755668	0.025	0.00724638	1	3	4	1
	AC069368.3 chr15 65158498 65158500	0	0.00503778	0	0	0	2	0	0
	AC069368.3 chr15 65160193 65160203	0.966361	0.947103	0.9375	0.992754	316	376	150	137
	AC069368.3 chr15 65164942 65164945	0.0244648	0.0403023	0	0	8	16	0	0
	AC069368.3 chr15 65168188 65168190	0	0	0.00625	0	0	0	1	0
	AC069368.3 chr15 65179407 65179409	0.0030581	0	0	0	1	0	0	0
	AC069368.3 chr15 65180088 65180090	0.0030581	0	0	0	1	0	0	0
	AC069368.3 chr15 65191157 65191159	0	0	0.025	0	0	0	4	0
	AC069368.3 chr15 65217425 65217427	0	0	0.00625	0	0	0	1	0
	AC072062.1 chr2 215695648 215695650	0.666667	0	0	0	2	0	0	0
	AC072062.1 chr2 215718800 215718802	0	0.428571	0	0	0	3	0	0
	AC072062.1 chr2 215751111 215751113	0	0.142857	0	0	0	1	0	0
	AC072062.1 chr2 215754486 215754488	0	0.142857	0	0	0	1	0	0
	AC072062.1 chr2 215826782 215826784	0.333333	0.285714	0	0	1	2	0	0
	AC072062.3 chr2 215895593 215895595	0	0.166667	0	0	0	1	0	0
	AC072062.3 chr2 215905534 215905536	0	0.833333	0	0	0	5	0	0
	AC073115.7 chr7 46038386 46038388	0	1	0	0	0	1	0	0
	AC073218.1 chr2 34614379 34614381	1	0	0	1	2	0	0	1
	AC073218.1 chr2 34721735 34721737	0	0	0.5	0	0	0	1	0
	AC073218.1 chr2 34831461 34831463	0	0	0.5	0	0	0	1	0
	AC073218.2 chr2 34947863 34947865	0	0	1	1	0	0	3	1
	AC073321.4 chr2 217475923 217475934	0	0	1	1	0	0	6	3
	AC073343.1 chr7 6714684 6714686	1	0	0	0	1	0	0	0
	AC073343.13 chr7 6714684 6714686	1	0	0	0	1	0	0	0
	AC073834.3 chr2 178480426 178480428	1	0	0	0	1	0	0	0
	AC073957.15 chr7 1073816 1073818	0	0	1	0	0	0	1	0
	AC074117.10 chr2 27580953 27580955	0	0.272727	0.0526316	0	0	3	1	0
	AC074117.10 chr2 27583099 27583117	1	0.636364	0.947368	1	6	7	18	10
	AC074117.10 chr2 27585400 27585402	0	0	0	0	0	0	0	0
	AC074117.10 chr2 27590448 27590450	0	0.0909091	0	0	0	1	0	0
	AC074212.5 chr19 46273056 46273077	1	0	1	1	7	0	1	2
	AC074212.6 chr19 46273056 46273077	0.35	0	0.333333	0.333333	7	0	1	2
	AC074212.6 chr19 46273156 46273158	0	0	0.333333	0	0	0	1	0
	AC074212.6 chr19 46275755 46275761	0.65	1	0.333333	0.666667	13	6	1	4
	AC074289.1 chr2 64397872 64397874	1	1	0	0	1	1	0	0
	AC074363.1 chr2 168160141 168160143	0	0	0.333333	0	0	0	1	0
	AC074363.1 chr2 168168616 168168618	0	0	0.333333	0	0	0	1	0
	AC074363.1 chr2 168199128 168199130	0	0.5	0	0	0	1	0	0
	AC074363.1 chr2 168258825 168258827	0	0.5	0	0	0	1	0	0
	AC074363.1 chr2 168289506 168289508	0.333333	0	0	0	1	0	0	0
	AC074363.1 chr2 168321679 168321681	0.333333	0	0	0	1	0	0	0
	AC074363.1 chr2 168365995 168365997	0	0	0.333333	0	0	0	1	0
	AC074363.1 chr2 168373014 168373016	0.333333	0	0	0	1	0	0	0
	AC074391.1 chr2 65794891 65794893	0	0.125	0	0	0	1	0	0
	AC074391.1 chr2 65794953 65794955	0	0.125	0	0	0	1	0	0
	AC074391.1 chr2 65795004 65795006	0.166667	0	0	0	2	0	0	0
	AC074391.1 chr2 65799805 65799807	0.166667	0	0	0	2	0	0	0
	AC074391.1 chr2 65807889 65807891	0	0	0.25	0	0	0	1	0
	AC074391.1 chr2 65840295 65840297	0	0	0	1	0	0	0	1
	AC074391.1 chr2 65855562 65855572	0.666667	0.625	0.75	0	8	5	3	0
	AC074391.1 chr2 65919109 65919111	0	0.125	0	0	0	1	0	0
	AC074391.1 chr2 65919311 65919313	0	0	0	0	0	0	0	0
	AC079135.1 chr2 237078352 237078354	0.0701754	0.0163934	0	0	4	1	0	0
	AC079135.1 chr2 237078429 237078443	0.894737	0.983607	0	0	51	60	0	0
	AC079135.1 chr2 237097672 237097674	0	0	0.5	0	0	0	1	0
	AC079135.1 chr2 237099044 237099046	0.0175439	0	0	0	1	0	0	0
	AC079135.1 chr2 237126077 237126081	0.0175439	0	0.5	1	1	0	1	2
	AC079210.1 chr17 66540626 66540628	0	0	0	0	0	0	0	0
	AC079210.1 chr17 66541611 66541613	0	0	1	0	0	0	1	0
	AC079779.4 chr2 289200 289225	0	0	0.75	0.333333	0	0	3	8
	AC079779.4 chr2 290239 290241	0	0	0	0	0	0	0	0
	AC079779.4 chr2 292328 292330	0	0	0	0.0416667	0	0	0	1
	AC079779.4 chr2 292404 292406	0	0	0	0	0	0	0	0
	AC079779.4 chr2 292905 292930	0	0	0.25	0.625	0	0	1	15
	AC079807.2 chr2 48134535 48134537	0	0	0	0.142857	0	0	0	1
	AC079807.2 chr2 48134593 48134596	0.666667	0	0	0.714286	2	0	0	5
	AC079807.2 chr2 48134644 48134669	0.333333	1	1	0.142857	1	1	5	1
	AC079988.3 chr2 121939476 121939478	0	0	0	1	0	0	0	1
	AC083843.3 chr8 135854270 135854272	0	0	1	0	0	0	1	0
	AC084082.3 chr8 67026605 67026607	0.5	0	1	0	1	0	8	0
	AC084082.3 chr8 67027434 67027436	0.5	0	0	0	1	0	0	0
	AC084117.3 chr11 18427938 18427963	1	1	1	1	40	57	71	105
	AC084809.2 chr17 31205653 31205656	1	1	0	1	6	3	0	3
	AC084809.3 chr17 31233601 31233603	0	0	1	0	0	0	3	0
	AC087294.2 chr17 21118557 21118559	0	0	0	0	0	0	0	0
	AC087294.2 chr17 21123151 21123153	0.25	0	0	0	1	0	0	0
	AC087294.2 chr17 21124329 21124331	0.25	0	0	0	1	0	0	0
	AC087294.2 chr17 21127441 21127443	0	1	0	0	0	1	0	0
	AC087294.2 chr17 21127478 21127480	0	0	0	0.125	0	0	0	1
	AC087294.2 chr17 21127650 21127652	0.5	0	0	0.125	2	0	0	1
	AC087294.2 chr17 21132218 21132220	0	0	0	0.25	0	0	0	2
	AC087294.2 chr17 21133339 21133341	0	0	0	0.5	0	0	0	4
	AC087393.1 chr17 20979968 20979970	0	0.5	0	0	0	1	0	0
	AC087393.1 chr17 20993847 20993849	0	0.5	1	1	0	1	1	1
	AC087491.2 chr17 37778720 37778723	0	1	1	0	0	4	1	0
	AC087501.1 chr17 9369683 9369685	1	1	1	0	8	9	8	0
	AC090044.1 chr3 583431 583433	0	1	0	0.2	0	1	0	1
	AC090044.1 chr3 596785 596787	0	0	0	0.4	0	0	0	2
	AC090044.1 chr3 806890 806892	1	0	0	0	1	0	0	0
	AC090044.1 chr3 886429 886431	0	0	0	0.4	0	0	0	2
	AC090044.1 chr3 887695 887697	0	0	1	0	0	0	5	0
	AC090505.6 chr3 194436657 194436691	1	1	1	0	6	3	4	0
	AC090505.6 chr3 194455322 194455324	0	0	0	1	0	0	0	1
	AC090505.6 chr3 194501092 194501094	0	0	0	0	0	0	0	0
	AC091133.1 chr17 47010121 47010123	0	0	0.0833333	0	0	0	1	0
	AC091133.1 chr17 47010422 47010433	1	1	0.916667	1	10	15	11	13
	AC091729.7 chr7 1115194 1115196	0	0	1	0	0	0	1	0
	AC091729.8 chr7 1121813 1121815	0	0	1	0	0	0	1	0
	AC091729.9 chr7 1202745 1202762	0	0.5	0.75	0.666667	0	1	3	4
	AC091729.9 chr7 1204771 1204773	0.125	0	0	0	1	0	0	0
	AC091729.9 chr7 1204810 1204812	0.125	0	0	0	1	0	0	0
	AC091729.9 chr7 1204873 1204910	0.75	0.5	0.25	0.333333	6	1	1	2
	AC091948.1 chr5 147701455 147701457	0	0	1	0	0	0	1	0
	AC092171.2 chr7 5461174 5461176	1	0.8	1	1	4	8	22	4
	AC092171.2 chr7 5462084 5462086	0	0.2	0	0	0	2	0	0
	AC092295.7 chr19 37067153 37067155	0	0	0	0	0	0	0	0
	AC092295.7 chr19 37068811 37068829	0.36	0.2	0.1	0.146341	18	14	4	6
	AC092295.7 chr19 37071222 37071246	0.26	0.457143	0.2	0.219512	13	32	8	9
	AC092295.7 chr19 37071472 37071474	0	0.0142857	0	0	0	1	0	0
	AC092295.7 chr19 37077511 37077513	0.06	0	0	0.0243902	3	0	0	1
	AC092295.7 chr19 37079767 37079769	0	0.0285714	0	0	0	2	0	0
	AC092295.7 chr19 37080276 37080294	0.12	0.0142857	0.075	0.146341	6	1	3	6
	AC092295.7 chr19 37080364 37080372	0.04	0.0285714	0.125	0	2	2	5	0
	AC092295.7 chr19 37085607 37085617	0.16	0.257143	0.5	0.463415	8	18	20	19
	AC092620.2 chr2 139326733 139326735	0	0	0	0	0	0	0	0
	AC092620.2 chr2 139327356 139327371	0.0149254	0	0	0.018018	1	0	0	4
	AC092620.2 chr2 139327434 139327452	0	0	0.00888889	0.018018	0	0	2	4
	AC092620.2 chr2 139327481 139327503	0.0149254	0.0307692	0	0.018018	1	2	0	4
	AC092620.2 chr2 139327577 139327605	0	0	0.0133333	0.00900901	0	0	3	2
	AC092620.2 chr2 139327647 139327650	0.0149254	0	0.04	0.018018	1	0	9	4
	AC092620.2 chr2 139327689 139327691	0	0	0.00888889	0.0315315	0	0	2	7
	AC092620.2 chr2 139327750 139327771	0.313433	0.323077	0.262222	0.130631	21	21	59	29
	AC092620.2 chr2 139327844 139327846	0	0	0.00444444	0	0	0	1	0
	AC092620.2 chr2 139327954 139327958	0.0597015	0.0461538	0.124444	0.036036	4	3	28	8
	AC092620.2 chr2 139328003 139328017	0.0149254	0	0	0.0135135	1	0	0	3
	AC092620.2 chr2 139328248 139328253	0.0149254	0.0461538	0.0311111	0.00900901	1	3	7	2
	AC092620.2 chr2 139328426 139328470	0.104478	0.153846	0.142222	0.162162	7	10	32	36
	AC092620.2 chr2 139328897 139328899	0	0	0.0222222	0.0315315	0	0	5	7
	AC092620.2 chr2 139329078 139329088	0	0	0	0.0135135	0	0	0	3
	AC092620.2 chr2 139329181 139329183	0.0447761	0.0307692	0.0177778	0.0315315	3	2	4	7
	AC092620.2 chr2 139329478 139329508	0.164179	0.0923077	0.191111	0.333333	11	6	43	74
	AC092620.2 chr2 139329854 139329876	0.0149254	0.0769231	0.0711111	0.0630631	1	5	16	14
	AC092620.2 chr2 139330573 139330575	0	0	0	0	0	0	0	0
	AC092620.2 chr2 139330669 139330671	0.0149254	0	0	0	1	0	0	0
	AC092620.2 chr2 139330796 139330804	0.208955	0.2	0.0622222	0.0630631	14	13	14	14
	AC092620.3 chr2 139363527 139363529	0	0	0	0	0	0	0	0
	AC092635.1 chr2 13694535 13694537	0	0	0	0.5	0	0	0	1
	AC092635.1 chr2 13718561 13718563	0	0	1	0	0	0	1	0
	AC092635.1 chr2 13731490 13731492	0	1	0	0	0	1	0	0
	AC092635.1 chr2 13742600 13742602	0	0	0	0.5	0	0	0	1
	AC092657.2 chr7 46346228 46346230	0	0	1	0	0	0	1	0
	AC092661.1 chr4 118401580 118401582	0.4	0	0	0	2	0	0	0
	AC092661.1 chr4 118455376 118455378	0.2	0	0	0	1	0	0	0
	AC092661.1 chr4 118466325 118466327	0.2	0	0	0	1	0	0	0
	AC092661.1 chr4 118476069 118476071	0	1	0	0	0	1	0	0
	AC092661.1 chr4 118572410 118572412	0.2	0	0	0	1	0	0	0
	AC092661.1 chr4 118611993 118611995	0	0	1	0	0	0	1	0
	AC092687.5 chr2 10740484 10740489	1	0	0	0	1	0	0	0
	AC093159.1 chr2 62691201 62691206	1	0	0	1	1	0	0	1
	AC093323.3 chr4 6675245 6675247	0	0.037037	0	0	0	1	0	0
	AC093323.3 chr4 6676453 6676455	0	0.037037	0	0	0	1	0	0
	AC093323.3 chr4 6676646 6676648	0.15	0	0	0	3	0	0	0
	AC093323.3 chr4 6677389 6677434	0.4	0.0740741	0.25	0.142857	8	2	4	4
	AC093323.3 chr4 6677476 6677492	0.2	0.111111	0.0625	0.0714286	4	3	1	2
	AC093323.3 chr4 6677670 6677678	0	0.185185	0	0	0	5	0	0
	AC093323.3 chr4 6677772 6677774	0.25	0.555556	0.6875	0.785714	5	15	11	22
	AC093388.3 chr2 191400002 191400004	0	1	0	0	0	1	0	0
	AC093388.3 chr2 191419531 191419533	1	0	0	0	1	0	0	0
	AC093388.3 chr2 191423205 191423207	0	0	0	1	0	0	0	1
	AC093391.2 chr2 136743714 136743716	0	0	0	0	0	0	0	0
	AC093391.2 chr2 136762800 136762807	0	0	0.647059	0.375	0	0	11	3
	AC093391.2 chr2 136765315 136765317	0	0	0.0588235	0.125	0	0	1	1
	AC093391.2 chr2 136769706 136769708	0	1	0.294118	0	0	1	5	0
	AC093391.2 chr2 136774535 136774537	0	0	0	0	0	0	0	0
	AC093391.2 chr2 136774872 136774874	0	0	0	0.5	0	0	0	4
	AC093495.4 chr3 14186606 14186608	0.5	0	0	0	1	0	0	0
	AC093495.4 chr3 14186648 14186674	0	1	0.375	1	0	3	3	1
	AC093495.4 chr3 14186699 14186701	0	0	0.25	0	0	0	2	0
	AC093495.4 chr3 14186756 14186762	0.5	0	0.375	0	1	0	3	0
	AC093627.10 chr7 154867 154869	0.125	0	1	0	1	0	6	0
	AC093627.10 chr7 154944 154988	0.875	0.2	0	0	7	1	0	0
	AC093627.10 chr7 155068 155070	0	0.4	0	0	0	2	0	0
	AC093627.10 chr7 155449 155451	0	0.4	0	0	0	2	0	0
	AC093639.1 chr2 184778352 184778354	0	1	0	0	0	1	0	0
	AC093639.1 chr2 184790413 184790415	1	0	0	0	1	0	0	0
	AC093838.4 chr2 132272231 132272233	1	1	0	0	2	3	0	0
	AC095067.1 chr7 47663474 47663476	0	0	0	1	0	0	0	1
	AC096559.1 chr2 12398260 12398262	0	0.333333	0	0	0	1	0	0
	AC096559.1 chr2 12455773 12455775	0	0	0.2	0	0	0	1	0
	AC096559.1 chr2 12519708 12519710	0	0	0.4	0	0	0	2	0
	AC096559.1 chr2 12540778 12540780	0	0	0.4	0	0	0	2	0
	AC096559.1 chr2 12583591 12583593	1	0.666667	0	0	1	2	0	0
	AC096559.1 chr2 12702737 12702739	0	0	0	1	0	0	0	1
	AC096570.1 chr2 22759460 22759462	0	0	0	0	0	0	0	0
	AC096570.2 chr2 22670831 22670833	0	1	0	0	0	1	0	0
	AC096570.2 chr2 22698556 22698558	1	0	0	0	1	0	0	0
	AC096649.2 chr2 176033191 176033193	0	0	1	0	0	0	1	0
	AC096649.3 chr2 176292207 176292209	0	0	1	0	0	0	1	0
	AC097467.2 chr4 156284534 156284536	0	0	0	1	0	0	0	1
	AC097467.2 chr4 156290638 156290640	0	1	0	0	0	1	0	0
	AC097499.1 chr2 126495693 126495695	1	0	0	0	1	0	0	0
	AC097499.1 chr2 126496947 126496949	0	0	0	1	0	0	0	1
	AC098617.1 chr2 192790241 192790243	0	0	0	0.75	0	0	0	3
	AC098617.1 chr2 192886811 192886813	0	0	0	0.25	0	0	0	1
	AC098617.1 chr2 192898899 192898901	1	0	0	0	4	0	0	0
	AC098973.2 chr3 27901814 27901819	0	1	0	1	0	1	0	3
	AC099552.3 chr7 154996876 154996885	0	0	1	0	0	0	6	0
	AC099850.1 chr17 57184990 57184992	0	0.5	0	0.5	0	1	0	1
	AC099850.1 chr17 57186295 57186297	0.333333	0	0	0	1	0	0	0
	AC099850.1 chr17 57193230 57193234	0.666667	0.5	0	0.5	2	1	0	1
	AC100830.4 chr15 64987791 64987801	0	1	1	1	0	5	2	1
	AC102953.4 chr7 1502985 1502987	0	0	1	0	0	0	1	0
	AC103881.1 chr2 147600194 147600196	0	0	0	1	0	0	0	1
	AC104135.3 chr2 75158662 75158664	0	0	0	1	0	0	0	1
	AC104532.2 chr19 5905241 5905243	0	0.0384615	0.4	0.0666667	0	1	2	1
	AC104532.2 chr19 5909183 5909185	0	0	0	0	0	0	0	0
	AC104532.2 chr19 5909335 5909337	0	0	0	0	0	0	0	0
	AC104532.2 chr19 5909862 5909873	0.433333	0.423077	0.2	0	13	11	1	0
	AC104532.2 chr19 5910248 5910265	0.566667	0.538462	0.4	0.933333	17	14	2	14
	AC104667.3 chr2 238500885 238500887	0	0.571429	0	0	0	4	0	0
	AC104667.3 chr2 238504327 238504329	0	0.285714	0	0	0	2	0	0
	AC104667.3 chr2 238504605 238504607	0	0.142857	0	0	0	1	0	0
	AC104777.3 chr2 151424591 151424593	0	0	1	0	0	0	5	0
	AC104801.1 chr2 172968890 172968892	1	0	0	0	4	0	0	0
	AC104801.1 chr2 172968973 172968975	0	1	0	0	0	1	0	0
	AC104801.1 chr2 172973973 172973975	0	0	0	1	0	0	0	1
	AC104820.2 chr2 182236735 182236737	0	1	0	0	0	1	0	0
	AC105020.1 chr15 75970689 75970691	1	0	0	1	1	0	0	2
	AC105053.4 chr2 86117521 86117523	0	1	1	0	0	1	5	0
	AC107072.2 chr4 77563014 77563016	0	0	0	1	0	0	0	3
	AC108056.1 chr4 118771852 118771854	0	0	0.5	0	0	0	1	0
	AC108056.1 chr4 118773307 118773309	0	0	0.5	0	0	0	1	0
	AC112518.3 chr4 74577559 74577561	0	0	1	0	0	0	1	0
	AC112715.2 chr2 238165935 238165937	0	0	0	1	0	0	0	2
	AC112715.2 chr2 238166316 238166318	0	1	0	0	0	1	0	0
	AC114765.1 chr2 221018751 221018753	0	0	0.0909091	0	0	0	1	0
	AC114765.1 chr2 221063317 221063319	0	0	0	0.125	0	0	0	1
	AC114765.1 chr2 221077190 221077212	0	0	0.818182	0.875	0	0	9	7
	AC114765.1 chr2 221077326 221077328	0	0	0.0909091	0	0	0	1	0
	AC114765.2 chr2 221018751 221018753	0	0	0.1	0	0	0	1	0
	AC114765.2 chr2 221063317 221063319	0	0	0	0.125	0	0	0	1
	AC114765.2 chr2 221077190 221077212	0	0	0.9	0.875	0	0	9	7
	AC114803.3 chr2 220168851 220168853	0	0	1	0	0	0	1	0
	AC115115.2 chr2 113091184 113091186	0	0	0	0	0	0	0	0
	AC115115.2 chr2 113091819 113091821	0	0	0	1	0	0	0	1
	AC116035.1 chr3 30568675 30568677	0	1	0	0	0	1	0	0
	AC116609.3 chr2 749414 749416	0	0	1	0	0	0	1	0
	AC124944.3 chr3 195640080 195640095	0	0	1	1	0	0	2	7
	AC124944.3 chr3 195640188 195640190	0	1	0	0	0	1	0	0
	AC127496.1 chr17 78977271 78977273	1	1	0	0.166667	8	5	0	1
	AC127496.1 chr17 78977516 78977518	0	0	1	0	0	0	1	0
	AC127496.1 chr17 78978532 78978534	0	0	0	0.833333	0	0	0	5
	AC127904.2 chr3 196641337 196641339	0	1	0	0	0	1	0	0
	AC128709.2 chr3 197187892 197187894	0	0	1	0	0	0	1	0
	AC129492.6 chr17 7984880 7984882	1	1	0	0	2	3	0	0
	AC130710.1 chr2 16205979 16205981	1	0	0	0	1	0	0	0
	AC131097.3 chr2 242824876 242824878	0.2	0	0.444444	0	1	0	4	0
	AC131097.3 chr2 242833423 242833425	0	0	0.111111	0	0	0	1	0
	AC131097.3 chr2 242833475 242833484	0.2	0	0	0.166667	1	0	0	1
	AC131097.3 chr2 242848836 242848838	0	0	0	0.5	0	0	0	3
	AC131097.3 chr2 242854948 242854950	0.2	0	0	0	1	0	0	0
	AC131097.3 chr2 242856646 242856649	0.4	0.666667	0.111111	0.333333	2	2	1	2
	AC131097.3 chr2 242860629 242860631	0	0	0.111111	0	0	0	1	0
	AC131097.3 chr2 242868750 242868752	0	0	0.111111	0	0	0	1	0
	AC131097.3 chr2 242910400 242910402	0	0.333333	0	0	0	1	0	0
	AC131097.3 chr2 242924745 242924747	0	0	0	0	0	0	0	0
	AC131097.3 chr2 242979467 242979469	0	0	0.111111	0	0	0	1	0
	AC133680.1 chr3 24903107 24903109	1	0.5	0	0	1	1	0	0
	AC133680.1 chr3 24987753 24987755	0	0	0	0.5	0	0	0	1
	AC133680.1 chr3 25033008 25033010	0	0	0	0.5	0	0	0	1
	AC133680.1 chr3 25044713 25044715	0	0	0.333333	0	0	0	1	0
	AC133680.1 chr3 25136240 25136242	0	0.5	0.333333	0	0	1	1	0
	AC133680.1 chr3 25174252 25174254	0	0	0.333333	0	0	0	1	0
	AC135048.13 chr16 30959734 30959736	0	0	0	0.004329	0	0	0	1
	AC135048.13 chr16 30960096 30960112	1	1	1	0.995671	207	377	363	230
	AC137932.5 chr16 89364716 89364725	1	1	0	0	5	1	0	0
	AC139100.2 chr18 77907138 77907140	0	0	0.777778	0	0	0	7	0
	AC139100.2 chr18 77918939 77918941	0	0	0.222222	0	0	0	2	0
	AC139100.2 chr18 77920263 77920265	0	1	0	0	0	1	0	0
	AC144449.1 chr2 150450822 150450824	0	0	0	0	0	0	0	0
	AC144449.1 chr2 150542273 150542275	0	1	0	0	0	1	0	0
	AC144449.1 chr2 150637127 150637129	0	0	0.0434783	0	0	0	1	0
	AC144449.1 chr2 150667946 150667948	1	0	0	0	1	0	0	0
	AC144449.1 chr2 150704564 150704566	0	0	0	0.1	0	0	0	1
	AC144449.1 chr2 150704746 150704750	0	0	0.956522	0.9	0	0	22	9
	AC144521.1 chr3 18572737 18572739	0.25	0	0	0	1	0	0	0
	AC144521.1 chr3 18625594 18625596	0	0	0	1	0	0	0	1
	AC144521.1 chr3 18630392 18630394	0	0	0.25	0	0	0	1	0
	AC144521.1 chr3 18634654 18634656	0	0	0.25	0	0	0	1	0
	AC144521.1 chr3 18641309 18641311	0	0	0.25	0	0	0	1	0
	AC144521.1 chr3 18707159 18707161	0.5	0	0	0	2	0	0	0
	AC144521.1 chr3 18724417 18724419	0	1	0	0	0	1	0	0
	AC144521.1 chr3 18882080 18882082	0	0	0.25	0	0	0	1	0
	AC144521.1 chr3 18894784 18894786	0.25	0	0	0	1	0	0	0
	AC144831.1 chr17 81063621 81063623	0	0	0	1	0	0	0	1
	AC144831.1 chr17 81063775 81063778	0	0	1	0	0	0	6	0
	AC145110.1 chr8 29608345 29608347	0	0	1	0	0	0	1	0
	AC147651.3 chr7 564848 564850	0	0	0	1	0	0	0	5
	ACADM chr1 76201003 76201005	0.0150754	0	0	0	3	0	0	0
	ACADM chr1 76209726 76209734	0	0.00813008	0	0	0	2	0	0
	ACADM chr1 76226297 76226299	0	0.00406504	0	0	0	1	0	0
	ACADM chr1 76228575 76228577	0.00502513	0	0	0.08	1	0	0	4
	ACADM chr1 76228895 76228916	0.180905	0.121951	0.243902	0.02	36	30	10	1
	ACADM chr1 76229067 76229075	0.0100503	0.0569106	0	0	2	14	0	0
	ACADM chr1 76229173 76229184	0.773869	0.808943	0.756098	0.9	154	199	31	45
	ACADM chr1 76229277 76229284	0.0150754	0	0	0	3	0	0	0
	ACADM chr1 76229311 76229313	0	0	0	0	0	0	0	0
	ACADSB chr10 124769601 124769612	0.0666667	0.142857	0.0909091	0.178571	1	2	3	5
	ACADSB chr10 124788860 124788872	0.133333	0	0.0606061	0	2	0	2	0
	ACADSB chr10 124813389 124813411	0.133333	0.5	0.151515	0.214286	2	7	5	6
	ACADSB chr10 124813916 124813928	0	0.0714286	0	0.107143	0	1	0	3
	ACADSB chr10 124814343 124814345	0.0666667	0	0	0	1	0	0	0
	ACADSB chr10 124814435 124814452	0.0666667	0.0714286	0	0.0714286	1	1	0	2
	ACADSB chr10 124814579 124814582	0.133333	0.0714286	0.181818	0.107143	2	1	6	3
	ACADSB chr10 124814647 124814656	0	0.142857	0.454545	0.321429	0	2	15	9
	ACADSB chr10 124814697 124814699	0	0	0.030303	0	0	0	1	0
	ACADSB chr10 124814881 124814883	0.266667	0	0	0	4	0	0	0
	ACADSB chr10 124815853 124815855	0	0	0.030303	0	0	0	1	0
	ACADSB chr10 124817804 124817806	0.133333	0	0	0	2	0	0	0
	ACADVL chr17 7125400 7125402	0	0.000960615	0.00118133	0	0	1	2	0
	ACADVL chr17 7125773 7125775	0	0	0.000590667	0	0	0	1	0
	ACADVL chr17 7127388 7127390	0	0	0.001772	0.0012987	0	0	3	2
	ACADVL chr17 7128565 7128593	1	0.999039	0.996456	0.998701	944	1040	1687	1538
	ACAN chr15 89361079 89361081	0	0.666667	0	0	0	2	0	0
	ACAN chr15 89361141 89361143	0	0.333333	0	0	0	1	0	0
	ACAN chr15 89374072 89374074	0	0	1	0	0	0	1	0
	ACAP1 chr17 7254788 7254798	1	1	1	1	8	24	120	159
	ACAT2 chr6 160183947 160183949	0.00173611	0	0	0	4	0	0	0
	ACAT2 chr6 160188351 160188359	0.00217014	0.00260999	0	0	5	7	0	0
	ACAT2 chr6 160188459 160188461	0.000434028	0.000372856	0.0100865	0.0015625	1	1	7	1
	ACAT2 chr6 160188501 160188509	0.0164931	0.0313199	0.0360231	0.0328125	38	84	25	21
	ACAT2 chr6 160190456 160190458	0	0.000372856	0	0	0	1	0	0
	ACAT2 chr6 160191677 160191679	0.00260417	0.00223714	0	0.0015625	6	6	0	1
	ACAT2 chr6 160192094 160192096	0.00130208	0	0	0	3	0	0	0
	ACAT2 chr6 160192534 160192536	0	0.000372856	0	0	0	1	0	0
	ACAT2 chr6 160197376 160197378	0	0.000372856	0	0	0	1	0	0
	ACAT2 chr6 160198490 160198492	0.000434028	0	0.00144092	0	1	0	1	0
	ACAT2 chr6 160199327 160199336	0.000868056	0	0	0	2	0	0	0
	ACAT2 chr6 160199453 160199455	0	0.00111857	0	0.0015625	0	3	0	1
	ACAT2 chr6 160199874 160199996	0.702257	0.714765	0.73487	0.75625	1618	1917	510	484
	ACAT2 chr6 160200072 160200101	0.271701	0.246458	0.217579	0.20625	626	661	151	132
	ACBD4 chr17 43217276 43217278	0	0.0588235	0	0	0	1	0	0
	ACBD4 chr17 43219755 43219757	0	0	0.0714286	0	0	0	1	0
	ACBD4 chr17 43220325 43220328	0.4	0.0588235	0.0714286	0.277778	2	1	1	5
	ACBD4 chr17 43221027 43221029	0	0.176471	0	0	0	3	0	0
	ACBD4 chr17 43221538 43221549	0.6	0.705882	0.857143	0.722222	3	12	12	13
	ACCS chr11 44104017 44104019	0.0204082	0	0	0	1	0	0	0
	ACCS chr11 44105568 44105570	0.979592	1	1	1	48	41	32	56
	ACE chr17 61559660 61559662	1	0	0	0	1	0	0	0
	ACER2 chr9 19410032 19410034	0	0	0	0	0	0	0	0
	ACER2 chr9 19438585 19438587	0	0	0	1	0	0	0	1
	ACKR2 chr3 42853587 42853589	0	0	0	0.214286	0	0	0	6
	ACKR2 chr3 42865262 42865264	0	0	0	0.214286	0	0	0	6
	ACKR2 chr3 42880338 42880340	0	1	0	0	0	1	0	0
	ACKR2 chr3 42881390 42881392	0.333333	0	0	0	1	0	0	0
	ACKR2 chr3 42881750 42881752	0	0	0.0645161	0.0357143	0	0	2	1
	ACKR2 chr3 42883275 42883277	0	0	0.129032	0	0	0	4	0
	ACKR2 chr3 42884476 42884478	0	0	0.16129	0	0	0	5	0
	ACKR2 chr3 42907154 42907156	0	0	0	0.0357143	0	0	0	1
	ACKR2 chr3 42907191 42907193	0	0	0.0322581	0	0	0	1	0
	ACKR2 chr3 42908767 42908778	0.666667	0	0.612903	0.5	2	0	19	14
	ACKR3 chr2 237480260 237480262	0	0	0	0.176471	0	0	0	3
	ACKR3 chr2 237483868 237483870	0	0.5	0	0	0	1	0	0
	ACKR3 chr2 237490618 237490620	1	0	0	0	1	0	0	0
	ACKR3 chr2 237490918 237490942	0	0	0.375	0.411765	0	0	6	7
	ACKR3 chr2 237490991 237491001	0	0.5	0.625	0.411765	0	1	10	7
	ACMSD chr2 135623871 135623873	0	0	0	1	0	0	0	1
	ACN9 chr7 96810572 96810574	0	0.0107527	0	0	0	2	0	0
	ACN9 chr7 96810618 96810623	0.00684932	0	0	0	1	0	0	0
	ACN9 chr7 96810763 96810765	0	0	0	0	0	0	0	0
	ACN9 chr7 96810920 96810922	0.0136986	0	0	0	2	0	0	0
	ACN9 chr7 96810962 96810964	0	0.016129	0.0185185	0	0	3	1	0
	ACN9 chr7 96811027 96811029	0.239726	0.0806452	0.111111	0.365854	35	15	6	15
	ACN9 chr7 96811065 96811077	0.739726	0.892473	0.87037	0.634146	108	166	47	26
	ACO1 chr9 32388244 32388246	0	0	0	0.04	0	0	0	1
	ACO1 chr9 32408672 32408679	0.00645161	0.00505051	0	0	1	1	0	0
	ACO1 chr9 32409362 32409364	0.00645161	0	0	0	1	0	0	0
	ACO1 chr9 32427533 32427535	0	0	0	0	0	0	0	0
	ACO1 chr9 32427765 32427787	0	0.030303	0.0714286	0	0	6	1	0
	ACO1 chr9 32432285 32432287	0.0322581	0	0	0	5	0	0	0
	ACO1 chr9 32432317 32432319	0.0129032	0	0	0	2	0	0	0
	ACO1 chr9 32436707 32436709	0	0	0	0	0	0	0	0
	ACO1 chr9 32450399 32450402	0.00645161	0.010101	0	0	1	2	0	0
	ACO1 chr9 32450589 32450598	0.0258065	0.0454545	0	0.08	4	9	0	2
	ACO1 chr9 32450723 32450738	0.43871	0.515152	0.0714286	0.36	68	102	1	9
	ACO1 chr9 32450828 32450831	0.412903	0.338384	0.571429	0.48	64	67	8	12
	ACO1 chr9 32451105 32451114	0.0258065	0.0151515	0	0	4	3	0	0
	ACO1 chr9 32452061 32452063	0.0258065	0.0353535	0.285714	0	4	7	4	0
	ACO1 chr9 32452973 32452975	0.00645161	0	0	0	1	0	0	0
	ACO1 chr9 32454763 32454765	0	0.00505051	0	0.04	0	1	0	1
	ACO2 chr22 41879659 41879661	0	0	0.00328947	0	0	0	1	0
	ACO2 chr22 41893906 41893908	0	0.0026738	0	0	0	1	0	0
	ACO2 chr22 41895094 41895096	0	0.0026738	0	0.00454545	0	1	0	1
	ACO2 chr22 41908288 41908290	0	0	0	0	0	0	0	0
	ACO2 chr22 41912107 41912135	0.56135	0.454545	0.486842	0.445455	183	170	148	98
	ACO2 chr22 41914459 41914461	0.00306748	0	0	0	1	0	0	0
	ACO2 chr22 41915494 41915499	0.00306748	0.0106952	0.0197368	0.0181818	1	4	6	4
	ACO2 chr22 41917038 41917040	0.0153374	0.0187166	0.0164474	0.00454545	5	7	5	1
	ACO2 chr22 41917589 41917591	0	0.00534759	0.00986842	0.0136364	0	2	3	3
	ACO2 chr22 41922456 41922458	0	0	0	0	0	0	0	0
	ACO2 chr22 41924799 41924811	0.0153374	0.0026738	0.0427632	0.0363636	5	1	13	8
	ACO2 chr22 41924857 41924915	0.294479	0.393048	0.345395	0.340909	96	147	105	75
	ACO2 chr22 41924970 41924993	0.107362	0.109626	0.0756579	0.136364	35	41	23	30
	ACOT1 chr14 74005314 74005316	0.428571	0	0	0	3	0	0	0
	ACOT1 chr14 74005368 74005370	0.142857	0	0	0	1	0	0	0
	ACOT1 chr14 74010497 74010502	0.428571	1	1	0	3	2	1	0
	ACOT11 chr1 55016802 55016804	0.0232558	0	0	0	1	0	0	0
	ACOT11 chr1 55042211 55042213	0.0232558	0	0	0	1	0	0	0
	ACOT11 chr1 55074863 55074865	0	0.0212766	0	0	0	1	0	0
	ACOT11 chr1 55075794 55075800	0.883721	0.787234	0.810811	0.566667	38	37	30	17
	ACOT11 chr1 55075998 55076001	0	0.0425532	0.027027	0.1	0	2	1	3
	ACOT11 chr1 55076746 55076769	0	0.106383	0.0540541	0	0	5	2	0
	ACOT11 chr1 55076828 55076830	0	0	0	0.0666667	0	0	0	2
	ACOT11 chr1 55077079 55077081	0.0465116	0	0.0810811	0	2	0	3	0
	ACOT11 chr1 55079050 55079052	0.0232558	0	0	0	1	0	0	0
	ACOT11 chr1 55079658 55079660	0	0	0	0.0333333	0	0	0	1
	ACOT11 chr1 55079749 55079751	0	0.0425532	0.027027	0.2	0	2	1	6
	ACOT11 chr1 55086740 55086742	0	0	0	0.0333333	0	0	0	1
	ACOT13 chr6 24701890 24701910	0.670429	0.613087	0.692118	0.787037	297	431	281	340
	ACOT13 chr6 24701937 24701972	0.288939	0.347084	0.280788	0.189815	128	244	114	82
	ACOT13 chr6 24702153 24702155	0.00225734	0.00426743	0	0	1	3	0	0
	ACOT13 chr6 24702934 24702943	0.00677201	0.00426743	0.00246305	0.00231481	3	3	1	1
	ACOT13 chr6 24703064 24703080	0.00677201	0.0056899	0.0123153	0.00462963	3	4	5	2
	ACOT13 chr6 24703813 24703815	0	0	0	0.00462963	0	0	0	2
	ACOT13 chr6 24704114 24704116	0	0.00284495	0	0.00462963	0	2	0	2
	ACOT13 chr6 24704227 24704229	0.00902935	0	0	0.00231481	4	0	0	1
	ACOT13 chr6 24704332 24704334	0.00225734	0	0.00492611	0.00462963	1	0	2	2
	ACOT13 chr6 24704470 24704472	0	0.00142248	0.00738916	0	0	1	3	0
	ACOT13 chr6 24704601 24704603	0	0.00284495	0	0	0	2	0	0
	ACOT13 chr6 24704814 24704816	0.00225734	0.00284495	0	0	1	2	0	0
	ACOT13 chr6 24705271 24705273	0.0112867	0.0156472	0	0	5	11	0	0
	ACOT2 chr14 74042356 74042361	1	1	0	0	10	11	0	0
	ACOT4 chr14 74062474 74062482	1	1	0	0	1	1	0	0
	ACOT6 chr14 74084566 74084569	1	1	0	0	1	3	0	0
	ACP1 chr2 272515 272517	0	0	0	0.00197239	0	0	0	1
	ACP1 chr2 275187 275189	0.000869565	0	0	0	1	0	0	0
	ACP1 chr2 277306 277308	0.00347826	0	0.00589102	0.00197239	4	0	4	1
	ACP1 chr2 277457 277459	0.131304	0.105191	0.148748	0.134122	151	154	101	68
	ACP1 chr2 277487 277514	0.848696	0.876366	0.83947	0.824458	976	1283	570	418
	ACP1 chr2 277759 277761	0.000869565	0.00136612	0	0	1	2	0	0
	ACP1 chr2 278091 278104	0.00521739	0.00751366	0.00589102	0.00986193	6	11	4	5
	ACP1 chr2 278186 278197	0.00956522	0.00956284	0	0.0276134	11	14	0	14
	ACRC chrX 70804739 70804741	0	0	0.04	0	0	0	1	0
	ACRC chrX 70815548 70815550	0	0	0	0.0714286	0	0	0	1
	ACRC chrX 70832132 70832134	0	0	0.12	0	0	0	3	0
	ACRC chrX 70833431 70833440	1	1	0.84	0.928571	5	2	21	13
	ACSBG2 chr19 6148686 6148688	1	0	0	0	1	0	0	0
	ACSF2 chr17 48505139 48505141	0.00204082	0.00772201	0	0	1	4	0	0
	ACSF2 chr17 48508101 48508103	0.00204082	0	0	0	1	0	0	0
	ACSF2 chr17 48527366 48527368	0	0	0	0	0	0	0	0
	ACSF2 chr17 48528195 48528197	0.00204082	0	0	0	1	0	0	0
	ACSF2 chr17 48540057 48540059	0	0	0	0	0	0	0	0
	ACSF2 chr17 48540250 48540252	0	0	0	0.00173611	0	0	0	1
	ACSF2 chr17 48540400 48540429	0.077551	0.0772201	0.0445765	0.0364583	38	40	30	21
	ACSF2 chr17 48541869 48541871	0	0	0	0	0	0	0	0
	ACSF2 chr17 48551931 48551969	0.0122449	0.011583	0.0282318	0.0243056	6	6	19	14
	ACSF2 chr17 48552185 48552204	0.904082	0.903475	0.927192	0.9375	443	468	624	540
	ACSF3 chr16 89182471 89182473	0.0666667	0	0	0	3	0	0	0
	ACSF3 chr16 89186669 89186671	0	0	0	0	0	0	0	0
	ACSF3 chr16 89189243 89189245	0.0222222	0	0	0	1	0	0	0
	ACSF3 chr16 89199632 89199634	0.177778	0.114286	0	0	8	4	0	0
	ACSF3 chr16 89209345 89209359	0.155556	0.142857	0	0	7	5	0	0
	ACSF3 chr16 89216787 89216789	0	0	0	0	0	0	0	0
	ACSF3 chr16 89217730 89217732	0.0222222	0.0857143	0.25	0	1	3	1	0
	ACSF3 chr16 89218369 89218371	0	0	0.25	0	0	0	1	0
	ACSF3 chr16 89219158 89219160	0	0.114286	0	0	0	4	0	0
	ACSF3 chr16 89219752 89219760	0	0.0571429	0	0	0	2	0	0
	ACSF3 chr16 89220972 89220974	0.555556	0.457143	0.5	1	25	16	2	3
	ACSF3 chr16 89221006 89221008	0	0.0285714	0	0	0	1	0	0
	ACSF3 chr16 89221115 89221117	0	0	0	0	0	0	0	0
	ACSL3 chr2 223752799 223752801	0	0.00150602	0	0	0	1	0	0
	ACSL3 chr2 223768688 223768690	0	0.00150602	0	0	0	1	0	0
	ACSL3 chr2 223781481 223781483	0	0	0.00531915	0	0	0	2	0
	ACSL3 chr2 223782335 223782342	0.032	0.0256024	0.0505319	0.0738786	24	17	19	28
	ACSL3 chr2 223782524 223782526	0	0	0	0	0	0	0	0
	ACSL3 chr2 223790058 223790061	0.00933333	0.00150602	0	0	7	1	0	0
	ACSL3 chr2 223791352 223791354	0.00266667	0	0	0	2	0	0	0
	ACSL3 chr2 223792161 223792163	0	0	0	0	0	0	0	0
	ACSL3 chr2 223793956 223793958	0	0	0.00265957	0	0	0	1	0
	ACSL3 chr2 223797953 223797962	0.00133333	0	0	0.00527704	1	0	0	2
	ACSL3 chr2 223806492 223806494	0.0186667	0.0120482	0	0.060686	14	8	0	23
	ACSL3 chr2 223806530 223806547	0.121333	0.125	0.0984043	0.0949868	91	83	37	36
	ACSL3 chr2 223806911 223806981	0.582667	0.471386	0.587766	0.649077	437	313	221	246
	ACSL3 chr2 223807268 223807270	0.00133333	0	0	0	1	0	0	0
	ACSL3 chr2 223807802 223807804	0.0133333	0.0210843	0	0	10	14	0	0
	ACSL3 chr2 223807955 223807957	0.00133333	0	0	0	1	0	0	0
	ACSL3 chr2 223808115 223808133	0.024	0.0286145	0.018617	0.0105541	18	19	7	4
	ACSL3 chr2 223808193 223808196	0.00133333	0.00150602	0	0	1	1	0	0
	ACSL3 chr2 223809207 223809209	0	0.00753012	0	0	0	5	0	0
	ACSL3 chr2 223809284 223809286	0.0173333	0.0105422	0.00265957	0	13	7	1	0
	ACSL3 chr2 223809329 223809375	0.173333	0.292169	0.234043	0.105541	130	194	88	40
	ACSL5 chr10 114152528 114152530	0	0	0	1	0	0	0	1
	ACSL5 chr10 114182943 114182945	1	0	0	0	1	0	0	0
	ACSL5 chr10 114188132 114188134	0	0	0	0	0	0	0	0
	ACSM3 chr16 20784107 20784109	0	0	0.5	0	0	0	1	0
	ACSM3 chr16 20796498 20796500	0	0	0	0	0	0	0	0
	ACSM3 chr16 20797365 20797367	0	0	0.5	0	0	0	1	0
	ACSM3 chr16 20797571 20797573	1	0	0	0	1	0	0	0
	ACSM3 chr16 20808479 20808481	0	0	0	0	0	0	0	0
	ACSS2 chr20 33468656 33468658	0.0011655	0	0	0	1	0	0	0
	ACSS2 chr20 33470774 33470812	0.109557	0.132886	0.0844037	0.116071	94	99	46	52
	ACSS2 chr20 33470847 33470849	0	0.00134228	0.00183486	0	0	1	1	0
	ACSS2 chr20 33474450 33474452	0	0	0	0	0	0	0	0
	ACSS2 chr20 33481729 33481731	0	0.0107383	0	0	0	8	0	0
	ACSS2 chr20 33483476 33483489	0	0.00268456	0.00550459	0	0	2	3	0
	ACSS2 chr20 33484838 33484840	0	0	0.00917431	0.00446429	0	0	5	2
	ACSS2 chr20 33485658 33485660	0	0.00134228	0.00183486	0	0	1	1	0
	ACSS2 chr20 33496666 33496668	0	0.00268456	0.0110092	0.015625	0	2	6	7
	ACSS2 chr20 33508943 33508945	0	0.00134228	0	0	0	1	0	0
	ACSS2 chr20 33509649 33509651	0.0011655	0	0.00183486	0	1	0	1	0
	ACSS2 chr20 33515037 33515042	0	0.00402685	0.00550459	0.00223214	0	3	3	1
	ACSS2 chr20 33515415 33515417	0	0	0	0	0	0	0	0
	ACSS2 chr20 33515469 33515473	0	0.00268456	0	0.00223214	0	2	0	1
	ACSS2 chr20 33515589 33515617	0.0011655	0.00134228	0.00183486	0.00446429	1	1	1	2
	ACSS2 chr20 33515752 33515784	0.886946	0.838926	0.877064	0.854911	761	625	478	383
	ACTG2 chr2 74146778 74146780	1	1	1	1	2	1	3	2
	ACTL10 chr20 32256314 32256335	1	1	1	1	29	24	3	7
	ACTL6A chr3 179288101 179288124	0.16129	0.153153	0	0	15	17	0	0
	ACTL6A chr3 179288190 179288192	0.0107527	0.018018	0	0	1	2	0	0
	ACTL6A chr3 179290591 179290593	0.0215054	0	0	0	2	0	0	0
	ACTL6A chr3 179292337 179292339	0.0215054	0	0	0	2	0	0	0
	ACTL6A chr3 179300861 179300863	0.0107527	0	0	0	1	0	0	0
	ACTL6A chr3 179304253 179304256	0.107527	0.036036	0.0952381	0.5	10	4	4	4
	ACTL6A chr3 179305940 179305942	0	0.00900901	0	0	0	1	0	0
	ACTL6A chr3 179306007 179306009	0	0	0	0	0	0	0	0
	ACTL6A chr3 179306052 179306081	0.107527	0.0720721	0.0952381	0	10	8	4	0
	ACTL6A chr3 179306146 179306224	0.55914	0.711712	0.809524	0.5	52	79	34	4
	ACTN1-AS1 chr14 69448271 69448293	0.888889	1	1	1	8	11	2	3
	ACTN1-AS1 chr14 69451039 69451041	0.111111	0	0	0	1	0	0	0
	ACTN2 chr1 236926326 236926328	1	1	0	1	3	2	0	2
	ACTN4 chr19 39145045 39145047	0	0	0.000452489	0	0	0	1	0
	ACTN4 chr19 39145199 39145202	0.00222284	0.00164822	0.00723982	0.00458716	8	7	16	8
	ACTN4 chr19 39149607 39149609	0	0	0	0	0	0	0	0
	ACTN4 chr19 39152032 39152034	0	0.00164822	0	0	0	7	0	0
	ACTN4 chr19 39158345 39158347	0	0	0	0.00286697	0	0	0	5
	ACTN4 chr19 39159323 39159325	0.00111142	0	0	0	4	0	0	0
	ACTN4 chr19 39161560 39161562	0	0.00023546	0	0	0	1	0	0
	ACTN4 chr19 39179029 39179031	0	0.00023546	0	0	0	1	0	0
	ACTN4 chr19 39179855 39179857	0	0	0	0.00114679	0	0	0	2
	ACTN4 chr19 39191314 39191316	0.000833565	0.00023546	0.00361991	0.00229358	3	1	8	4
	ACTN4 chr19 39191760 39191762	0	0.000470921	0	0	0	2	0	0
	ACTN4 chr19 39206912 39206919	0	0.00141276	0.000452489	0.000573394	0	6	1	1
	ACTN4 chr19 39207316 39207318	0	0.000706381	0.000452489	0	0	3	1	0
	ACTN4 chr19 39209000 39209002	0	0	0	0.00229358	0	0	0	4
	ACTN4 chr19 39209045 39209047	0	0.00023546	0.000904977	0	0	1	2	0
	ACTN4 chr19 39212782 39212784	0	0	0.000452489	0	0	0	1	0
	ACTN4 chr19 39212837 39212843	0	0	0.000904977	0	0	0	2	0
	ACTN4 chr19 39214963 39214965	0.00666852	0.00494467	0.00180995	0.00745413	24	21	4	13
	ACTN4 chr19 39215205 39215207	0.000277855	0	0	0	1	0	0	0
	ACTN4 chr19 39215749 39215755	0	0	0.00135747	0.00401376	0	0	3	7
	ACTN4 chr19 39216926 39216928	0.00138927	0.00023546	0.0040724	0.00114679	5	1	9	2
	ACTN4 chr19 39219793 39219795	0	0	0	0	0	0	0	0
	ACTN4 chr19 39220311 39220313	0.00055571	0.000470921	0.000452489	0.00114679	2	2	1	2
	ACTN4 chr19 39220721 39220747	0.30175	0.258535	0.20724	0.225917	1086	1098	458	394
	ACTN4 chr19 39220849 39220898	0.00166713	0.00518013	0.00542986	0.00516055	6	22	12	9
	ACTN4 chr19 39220941 39220943	0.00111142	0.00329644	0.00180995	0.00401376	4	14	4	7
	ACTN4 chr19 39221152 39221179	0.676021	0.714387	0.761086	0.737385	2433	3034	1682	1286
	ACTN4 chr19 39222221 39222229	0.00639066	0.00612197	0.00226244	0	23	26	5	0
	ACTR10 chr14 58675880 58675882	0	0	0	0	0	0	0	0
	ACTR10 chr14 58676200 58676202	0	0.00165837	0	0	0	1	0	0
	ACTR10 chr14 58678207 58678209	0	0	0.00884956	0	0	0	2	0
	ACTR10 chr14 58682162 58682164	0	0.00165837	0	0	0	1	0	0
	ACTR10 chr14 58683791 58683793	0	0	0	0	0	0	0	0
	ACTR10 chr14 58685114 58685116	0	0.00331675	0	0	0	2	0	0
	ACTR10 chr14 58690629 58690631	0.00976562	0.00497512	0.0176991	0	5	3	4	0
	ACTR10 chr14 58701285 58701287	0	0.00165837	0	0	0	1	0	0
	ACTR10 chr14 58701371 58701378	0	0.00331675	0.00442478	0	0	2	1	0
	ACTR10 chr14 58701421 58701423	0	0.00331675	0	0	0	2	0	0
	ACTR10 chr14 58701498 58701521	0.990234	0.9801	0.969027	1	507	591	219	240
	ACTR2 chr2 65455559 65455561	0.0200573	0.0026455	0	0	7	1	0	0
	ACTR2 chr2 65456434 65456439	0.00573066	0.010582	0	0.0060241	2	4	0	1
	ACTR2 chr2 65458757 65458759	0	0	0.00704225	0	0	0	1	0
	ACTR2 chr2 65468115 65468117	0.00286533	0	0	0	1	0	0	0
	ACTR2 chr2 65476151 65476153	0.00573066	0	0	0	2	0	0	0
	ACTR2 chr2 65483190 65483192	0	0.0026455	0	0	0	1	0	0
	ACTR2 chr2 65484007 65484009	0.00286533	0	0	0	1	0	0	0
	ACTR2 chr2 65493126 65493128	0	0.0026455	0.0352113	0.0301205	0	1	5	5
	ACTR2 chr2 65493153 65493155	0	0	0.028169	0	0	0	4	0
	ACTR2 chr2 65496043 65496045	0	0.0026455	0	0.0060241	0	1	0	1
	ACTR2 chr2 65496225 65496232	0.0229226	0.0185185	0.0140845	0.0180723	8	7	2	3
	ACTR2 chr2 65496397 65496399	0.00286533	0.0132275	0	0	1	5	0	0
	ACTR2 chr2 65496478 65496480	0.025788	0.00529101	0.0140845	0.0301205	9	2	2	5
	ACTR2 chr2 65496611 65496613	0.00573066	0.010582	0	0.0120482	2	4	0	2
	ACTR2 chr2 65496727 65496752	0.0143266	0.026455	0.0211268	0.0120482	5	10	3	2
	ACTR2 chr2 65496948 65496950	0.00573066	0.0026455	0	0	2	1	0	0
	ACTR2 chr2 65497022 65497036	0.0687679	0.116402	0.0915493	0.0783133	24	44	13	13
	ACTR2 chr2 65497114 65497116	0	0.0026455	0	0	0	1	0	0
	ACTR2 chr2 65497156 65497158	0.00573066	0.0026455	0.0211268	0	2	1	3	0
	ACTR2 chr2 65497280 65497307	0.114613	0.0952381	0.0985915	0.0963855	40	36	14	16
	ACTR2 chr2 65497412 65497414	0.0286533	0.0291005	0.0211268	0.0542169	10	11	3	9
	ACTR2 chr2 65497781 65497783	0	0.0026455	0.0352113	0	0	1	5	0
	ACTR2 chr2 65497830 65497841	0.0315186	0.0238095	0.028169	0.0301205	11	9	4	5
	ACTR2 chr2 65498033 65498057	0.472779	0.354497	0.309859	0.349398	165	134	44	58
	ACTR2 chr2 65498120 65498122	0	0.00529101	0.00704225	0.0060241	0	2	1	1
	ACTR2 chr2 65498351 65498392	0.163324	0.269841	0.267606	0.271084	57	102	38	45
	ACTR3 chr2 114647903 114647905	0.00357143	0	0	0.00869565	1	0	0	2
	ACTR3 chr2 114672190 114672192	0.00357143	0	0.00364964	0.0130435	1	0	1	3
	ACTR3 chr2 114684989 114684991	0.00357143	0.00581395	0	0	1	2	0	0
	ACTR3 chr2 114687043 114687062	0.00714286	0	0.00729927	0	2	0	2	0
	ACTR3 chr2 114699836 114699838	0.00714286	0.00581395	0	0.00434783	2	2	0	1
	ACTR3 chr2 114700695 114700697	0.0142857	0.0174419	0.00364964	0.00434783	4	6	1	1
	ACTR3 chr2 114706953 114706955	0.00357143	0.00872093	0.0182482	0.00434783	1	3	5	1
	ACTR3 chr2 114706991 114706993	0.00357143	0	0	0	1	0	0	0
	ACTR3 chr2 114709397 114709419	0.0107143	0.0145349	0.0364964	0.026087	3	5	10	6
	ACTR3 chr2 114709639 114709641	0	0	0	0	0	0	0	0
	ACTR3 chr2 114710842 114710844	0.00357143	0	0	0	1	0	0	0
	ACTR3 chr2 114711733 114711735	0	0	0.0145985	0	0	0	4	0
	ACTR3 chr2 114715029 114715031	0.025	0.00581395	0.0583942	0.0217391	7	2	16	5
	ACTR3 chr2 114715088 114715090	0.00714286	0	0	0	2	0	0	0
	ACTR3 chr2 114715148 114715175	0.0107143	0.00581395	0.00729927	0.0391304	3	2	2	9
	ACTR3 chr2 114715209 114715283	0.0214286	0.0145349	0.0474453	0.0695652	6	5	13	16
	ACTR3 chr2 114715333 114715335	0.0107143	0.00872093	0.00729927	0.00434783	3	3	2	1
	ACTR3 chr2 114715496 114715505	0.0428571	0.0174419	0.0729927	0.104348	12	6	20	24
	ACTR3 chr2 114715650 114715652	0.00357143	0.0232558	0.0145985	0.0391304	1	8	4	9
	ACTR3 chr2 114715770 114715772	0	0.00290698	0.0145985	0.00869565	0	1	4	2
	ACTR3 chr2 114715831 114715834	0.403571	0.44186	0.343066	0.352174	113	152	94	81
	ACTR3 chr2 114715892 114715894	0	0	0	0	0	0	0	0
	ACTR3 chr2 114715975 114715977	0	0.00872093	0.00364964	0.00434783	0	3	1	1
	ACTR3 chr2 114716051 114716053	0.00357143	0	0.00364964	0	1	0	1	0
	ACTR3 chr2 114716170 114716173	0.0285714	0.0784884	0.0364964	0.0217391	8	27	10	5
	ACTR3 chr2 114716899 114716913	0.0142857	0.0377907	0.0145985	0	4	13	4	0
	ACTR3 chr2 114716943 114716967	0.335714	0.235465	0.266423	0.265217	94	81	73	61
	ACTR3 chr2 114717504 114717506	0	0.00581395	0	0.00869565	0	2	0	2
	ACTR3 chr2 114717561 114717563	0	0.00290698	0	0	0	1	0	0
	ACTR3 chr2 114718822 114718842	0.0142857	0.00872093	0.0109489	0	4	3	3	0
	ACTR3 chr2 114719040 114719042	0	0.00581395	0	0	0	2	0	0
	ACTR3 chr2 114719126 114719128	0.0178571	0.0436047	0.0145985	0	5	15	4	0
	ACTR3B chr7 152457967 152457969	0.09375	0.0232558	0	0	3	1	0	0
	ACTR3B chr7 152462863 152462865	0	0.0232558	0.285714	0	0	1	2	0
	ACTR3B chr7 152507987 152507989	0.03125	0.0930233	0	0.111111	1	4	0	1
	ACTR3B chr7 152542968 152542970	0	0.0232558	0.142857	0.111111	0	1	1	1
	ACTR3B chr7 152552041 152552065	0.09375	0.255814	0.571429	0.111111	3	11	4	1
	ACTR3B chr7 152552237 152552253	0.3125	0.209302	0	0.555556	10	9	0	5
	ACTR3B chr7 152552452 152552464	0.46875	0.372093	0	0.111111	15	16	0	1
	ACTR5 chr20 37390467 37390470	0.0666667	0	0	0.6	1	0	0	3
	ACTR5 chr20 37400755 37400793	0.733333	0.5	0.5	0.2	11	13	2	1
	ACTR5 chr20 37400825 37400827	0.2	0.5	0.5	0.2	3	13	2	1
	ACVR2A chr2 148636498 148636500	0	0	0.0298507	0.0232558	0	0	2	1
	ACVR2A chr2 148640489 148640491	0	0.0769231	0	0	0	1	0	0
	ACVR2A chr2 148644779 148644781	0	0.0769231	0	0	0	1	0	0
	ACVR2A chr2 148671388 148671392	0	0	0.0149254	0.0465116	0	0	1	2
	ACVR2A chr2 148684538 148684540	0	0	0	0	0	0	0	0
	ACVR2A chr2 148685314 148685341	0.142857	0.0769231	0.298507	0.27907	2	1	20	12
	ACVR2A chr2 148685387 148685389	0.285714	0.384615	0.19403	0.395349	4	5	13	17
	ACVR2A chr2 148685508 148685514	0.214286	0.0769231	0.268657	0.186047	3	1	18	8
	ACVR2A chr2 148686086 148686088	0.0714286	0	0	0	1	0	0	0
	ACVR2A chr2 148686529 148686531	0	0	0.0149254	0	0	0	1	0
	ACVR2A chr2 148688374 148688399	0.285714	0.307692	0.179104	0.0697674	4	4	12	3
	ACVR2B chr3 38498952 38498962	0.230769	0	0	0.333333	3	0	0	2
	ACVR2B chr3 38503982 38503984	0	0	0	0.333333	0	0	0	2
	ACVR2B chr3 38524864 38524866	0.615385	1	1	0.333333	8	10	5	2
	ACVR2B chr3 38525391 38525393	0.153846	0	0	0	2	0	0	0
	ACVR2B chr3 38534081 38534083	0	0	0	0	0	0	0	0
	ACY1 chr3 52015200 52015216	0.261702	0.262787	0.3	0.25	123	149	51	32
	ACY1 chr3 52015909 52015911	0.00425532	0.00881834	0	0.0078125	2	5	0	1
	ACY1 chr3 52018829 52018831	0	0.00352734	0	0	0	2	0	0
	ACY1 chr3 52023182 52023225	0.734043	0.724868	0.7	0.742188	345	411	119	95
	ACYP2 chr2 54202505 54202518	0.354167	0.357143	0.381818	0.472222	17	15	21	17
	ACYP2 chr2 54205069 54205071	0.0833333	0	0	0	4	0	0	0
	ACYP2 chr2 54225588 54225590	0.0416667	0	0	0	2	0	0	0
	ACYP2 chr2 54234274 54234276	0	0	0.0363636	0	0	0	2	0
	ACYP2 chr2 54241289 54241291	0	0	0	0.0277778	0	0	0	1
	ACYP2 chr2 54250842 54250844	0	0	0.0181818	0	0	0	1	0
	ACYP2 chr2 54270106 54270108	0.0833333	0.0238095	0.0363636	0	4	1	2	0
	ACYP2 chr2 54271743 54271745	0.0833333	0.0714286	0	0	4	3	0	0
	ACYP2 chr2 54273618 54273620	0	0.0238095	0.0363636	0	0	1	2	0
	ACYP2 chr2 54281747 54281749	0.0208333	0	0	0	1	0	0	0
	ACYP2 chr2 54292847 54292849	0	0	0.0181818	0	0	0	1	0
	ACYP2 chr2 54293093 54293095	0	0	0.0181818	0	0	0	1	0
	ACYP2 chr2 54294541 54294543	0	0	0	0.0277778	0	0	0	1
	ACYP2 chr2 54307453 54307469	0.0208333	0.0238095	0.0363636	0.0833333	1	1	2	3
	ACYP2 chr2 54312199 54312201	0	0.047619	0	0	0	2	0	0
	ACYP2 chr2 54342479 54342481	0	0.0238095	0	0	0	1	0	0
	ACYP2 chr2 54343473 54343475	0	0.0238095	0	0	0	1	0	0
	ACYP2 chr2 54384218 54384220	0	0	0.0181818	0	0	0	1	0
	ACYP2 chr2 54501060 54501062	0.270833	0.309524	0.290909	0.25	13	13	16	9
	ACYP2 chr2 54532158 54532165	0.0208333	0	0	0.0277778	1	0	0	1
	ACYP2 chr2 54532279 54532287	0.0208333	0.0952381	0.109091	0.111111	1	4	6	4
	ACYP2 chr2 54532367 54532369	0	0	0	0	0	0	0	0
	ADAD2 chr16 84230768 84230781	1	1	1	1	12	1	163	118
	ADAL chr15 43624181 43624183	0	0	0.105263	0	0	0	2	0
	ADAL chr15 43625612 43625614	0.0491803	0.142857	0.0526316	0	3	9	1	0
	ADAL chr15 43627753 43627755	0	0	0	0.0909091	0	0	0	1
	ADAL chr15 43632649 43632651	0	0	0.105263	0	0	0	2	0
	ADAL chr15 43634643 43634645	0.0655738	0.0793651	0.105263	0	4	5	2	0
	ADAL chr15 43635424 43635426	0	0.015873	0	0	0	1	0	0
	ADAL chr15 43641610 43641612	0	0	0	0	0	0	0	0
	ADAL chr15 43641664 43641666	0	0.031746	0	0	0	2	0	0
	ADAL chr15 43643801 43643803	0	0	0	0	0	0	0	0
	ADAL chr15 43644156 43644171	0.278689	0.333333	0.210526	0.0909091	17	21	4	1
	ADAL chr15 43644224 43644241	0.0491803	0.111111	0.157895	0.0909091	3	7	3	1
	ADAL chr15 43644312 43644314	0.311475	0	0	0.0909091	19	0	0	1
	ADAL chr15 43644384 43644389	0.163934	0.238095	0.157895	0.363636	10	15	3	4
	ADAL chr15 43646093 43646102	0.0819672	0.047619	0.105263	0.272727	5	3	2	3
	ADAM11 chr17 42853781 42853791	0	0	0.0555556	0.266667	0	0	1	4
	ADAM11 chr17 42855360 42855362	0.5	0	0	0	1	0	0	0
	ADAM11 chr17 42855443 42855445	0	0	0.111111	0	0	0	2	0
	ADAM11 chr17 42855919 42855921	0.5	0	0	0	1	0	0	0
	ADAM11 chr17 42857977 42857990	0	0	0.222222	0.266667	0	0	4	4
	ADAM11 chr17 42859206 42859213	0	0	0.611111	0.466667	0	0	11	7
	ADAM15 chr1 155027351 155027353	0.000226552	0	0	0.000516396	1	0	0	2
	ADAM15 chr1 155028710 155028712	0	0	0.000212179	0.000516396	0	0	1	2
	ADAM15 chr1 155029662 155029664	0.000226552	0	0	0	1	0	0	0
	ADAM15 chr1 155030060 155030062	0	0	0	0.000258198	0	0	0	1
	ADAM15 chr1 155031157 155031160	0.00249207	0.00374933	0.00891152	0.00722954	11	14	42	28
	ADAM15 chr1 155031353 155031355	0	0	0.000848716	0	0	0	4	0
	ADAM15 chr1 155032450 155032452	0	0	0.000212179	0	0	0	1	0
	ADAM15 chr1 155035233 155035275	0.997055	0.996251	0.989815	0.991479	4401	3720	4665	3840
	ADAM18 chr8 39558680 39558682	1	0	0	0	1	0	0	0
	ADAM21 chr14 70926613 70926622	1	1	0	0	2	3	0	0
	ADAM22 chr7 87605867 87605869	0	0	1	0	0	0	1	0
	ADAM22 chr7 87716272 87716274	0	1	0	0	0	1	0	0
	ADAM22 chr7 87722619 87722621	0	0	0	1	0	0	0	1
	ADAM22 chr7 87732727 87732729	1	0	0	0	1	0	0	0
	ADAM22 chr7 87827847 87827849	0	0	0	0	0	0	0	0
	ADAM23 chr2 207482676 207482678	0	0.545455	0	0	0	6	0	0
	ADAM23 chr2 207483188 207483190	0	0.272727	0.6	0	0	3	6	0
	ADAM23 chr2 207483695 207483697	0	0.0909091	0	0	0	1	0	0
	ADAM23 chr2 207485770 207485785	0	0.0909091	0.4	0	0	1	4	0
	ADAM29 chr4 175791419 175791421	0	0	0	1	0	0	0	1
	ADAM32 chr8 38975840 38975842	0	0.25	0.117647	0	0	1	2	0
	ADAM32 chr8 38977122 38977124	0.6	0	0	0	3	0	0	0
	ADAM32 chr8 38978279 38978281	0	0	0.235294	0	0	0	4	0
	ADAM32 chr8 39002781 39002783	0	0.25	0	0	0	1	0	0
	ADAM32 chr8 39081225 39081251	0	0	0.352941	0.666667	0	0	6	4
	ADAM32 chr8 39081765 39081767	0.4	0	0.0588235	0	2	0	1	0
	ADAM32 chr8 39092659 39092661	0	0.25	0	0	0	1	0	0
	ADAM32 chr8 39100860 39100862	0	0	0	0.166667	0	0	0	1
	ADAM32 chr8 39117630 39117632	0	0	0.176471	0	0	0	3	0
	ADAM32 chr8 39142427 39142429	0	0.25	0.0588235	0.166667	0	1	1	1
	ADAM5 chr8 39271264 39271266	0	0	1	0	0	0	1	0
	ADAM7 chr8 24326746 24326748	0	0	0	1	0	0	0	1
	ADAM9 chr8 38855527 38855529	0	0.0120482	0	0	0	1	0	0
	ADAM9 chr8 38860646 38860648	0.0526316	0	0	0	3	0	0	0
	ADAM9 chr8 38873534 38873543	0	0.060241	0.0641026	0.122807	0	5	5	7
	ADAM9 chr8 38880843 38880845	0.0175439	0.0240964	0	0	1	2	0	0
	ADAM9 chr8 38899717 38899719	0	0.0120482	0	0	0	1	0	0
	ADAM9 chr8 38900529 38900537	0.0701754	0.0120482	0	0	4	1	0	0
	ADAM9 chr8 38912120 38912122	0	0.0240964	0	0.0526316	0	2	0	3
	ADAM9 chr8 38934987 38934989	0	0	0	0.0175439	0	0	0	1
	ADAM9 chr8 38935880 38935882	0.0175439	0	0	0	1	0	0	0
	ADAM9 chr8 38942171 38942173	0	0	0	0.0175439	0	0	0	1
	ADAM9 chr8 38947696 38947698	0.0175439	0	0	0	1	0	0	0
	ADAM9 chr8 38947755 38947757	0	0	0	0	0	0	0	0
	ADAM9 chr8 38960472 38960474	0.0175439	0	0	0	1	0	0	0
	ADAM9 chr8 38961423 38961431	0.0350877	0.0120482	0.115385	0.0350877	2	1	9	2
	ADAM9 chr8 38961509 38961512	0.0701754	0	0	0	4	0	0	0
	ADAM9 chr8 38961717 38961719	0.0175439	0.0240964	0	0.0350877	1	2	0	2
	ADAM9 chr8 38961841 38961851	0	0.0361446	0.0128205	0	0	3	1	0
	ADAM9 chr8 38962066 38962068	0	0.0120482	0.0128205	0	0	1	1	0
	ADAM9 chr8 38962138 38962140	0.0350877	0.0120482	0	0	2	1	0	0
	ADAM9 chr8 38962168 38962177	0.140351	0.0361446	0.0641026	0	8	3	5	0
	ADAM9 chr8 38962418 38962429	0.333333	0.662651	0.666667	0.631579	19	55	52	36
	ADAM9 chr8 38962511 38962521	0.175439	0.060241	0.0641026	0.0877193	10	5	5	5
	ADAMTS13 chr9 136324506 136324508	1	1	1	1	7	2	41	19
	ADAMTS14 chr10 72451242 72451244	0	0	0.0714286	0	0	0	1	0
	ADAMTS14 chr10 72494039 72494041	1	0	0	0	1	0	0	0
	ADAMTS14 chr10 72522191 72522194	0	0	0.928571	1	0	0	13	1
	ADAMTS19 chr5 128798214 128798218	0	0	0.666667	1	0	0	2	1
	ADAMTS19 chr5 128866562 128866564	0	0.0714286	0	0	0	1	0	0
	ADAMTS19 chr5 128869089 128869094	0.25	0.0714286	0.333333	0	2	1	1	0
	ADAMTS19 chr5 128897063 128897065	0.375	0	0	0	3	0	0	0
	ADAMTS19 chr5 128898024 128898026	0	0.214286	0	0	0	3	0	0
	ADAMTS19 chr5 129020680 129020682	0.25	0	0	0	2	0	0	0
	ADAMTS19 chr5 129073781 129073783	0.125	0	0	0	1	0	0	0
	ADAMTS19 chr5 129074371 129074373	0	0.642857	0	0	0	9	0	0
	ADAMTS9-AS2 chr3 64949240 64949242	0	0	0	1	0	0	0	1
	ADAMTS9-AS2 chr3 64951850 64951852	0	0	1	0	0	0	1	0
	ADAMTSL1 chr9 18479381 18479383	0	0.4	0	0	0	4	0	0
	ADAMTSL1 chr9 18605194 18605196	0.125	0	0	0	1	0	0	0
	ADAMTSL1 chr9 18723252 18723254	0.375	0	0	0	3	0	0	0
	ADAMTSL1 chr9 18723913 18723918	0.375	0.4	0.25	0	3	4	1	0
	ADAMTSL1 chr9 18882988 18882990	0.125	0	0	0	1	0	0	0
	ADAMTSL1 chr9 18910299 18910301	0	0	0.75	0	0	0	3	0
	ADAMTSL1 chr9 18910944 18910946	0	0.2	0	0	0	2	0	0
	ADAMTSL3 chr15 84467557 84467559	0.333333	0	0	0	2	0	0	0
	ADAMTSL3 chr15 84477772 84477774	0	0	1	0	0	0	1	0
	ADAMTSL3 chr15 84539283 84539285	0	0	0	0	0	0	0	0
	ADAMTSL3 chr15 84618758 84618760	0	0	0	1	0	0	0	1
	ADAMTSL3 chr15 84694658 84694669	0.666667	1	0	0	4	2	0	0
	ADAMTSL4 chr1 150528329 150528331	0	0	0	0.0434783	0	0	0	1
	ADAMTSL4 chr1 150531220 150531242	1	0	0.238095	0.347826	2	0	5	8
	ADAMTSL4 chr1 150532960 150532964	0	0.5	0.285714	0.0434783	0	1	6	1
	ADAMTSL4 chr1 150533407 150533411	0	0.5	0.47619	0.565217	0	1	10	13
	ADAP2 chr17 29270382 29270397	0	0	0.0358209	0.0215054	0	0	12	6
	ADAP2 chr17 29283593 29283597	0.5	0	0.041791	0.0394265	1	0	14	11
	ADAP2 chr17 29283646 29283658	0	0	0.0208955	0.0143369	0	0	7	4
	ADAP2 chr17 29285232 29285234	0	0	0.0298507	0.0752688	0	0	10	21
	ADAP2 chr17 29285552 29285554	0	0	0	0	0	0	0	0
	ADAP2 chr17 29285722 29285749	0	0	0.00895522	0.0322581	0	0	3	9
	ADAP2 chr17 29285904 29285906	0	0	0.00895522	0.0215054	0	0	3	6
	ADAP2 chr17 29285973 29285978	0	0	0.0537313	0.0752688	0	0	18	21
	ADAP2 chr17 29286185 29286215	0	0	0.680597	0.584229	0	0	228	163
	ADAP2 chr17 29286332 29286340	0.5	0	0.119403	0.136201	1	0	40	38
	ADARB1 chr21 46533931 46533935	0	0.00346021	0	0	0	1	0	0
	ADARB1 chr21 46533978 46533996	0.00429185	0	0	0	1	0	0	0
	ADARB1 chr21 46557484 46557508	0.0643777	0.0380623	0	0	15	11	0	0
	ADARB1 chr21 46566168 46566170	0	0	0	0	0	0	0	0
	ADARB1 chr21 46566209 46566218	0.0600858	0.0449827	0.0144928	0.0375	14	13	3	9
	ADARB1 chr21 46566287 46566294	0.0128755	0.00346021	0	0	3	1	0	0
	ADARB1 chr21 46567253 46567262	0.0815451	0.0968858	0.0193237	0.0291667	19	28	4	7
	ADARB1 chr21 46569813 46569830	0.00858369	0.00346021	0	0	2	1	0	0
	ADARB1 chr21 46570478 46570480	0	0	0.00483092	0	0	0	1	0
	ADARB1 chr21 46579087 46579089	0	0	0	0.00416667	0	0	0	1
	ADARB1 chr21 46580525 46580529	0.0128755	0.0311419	0.00483092	0	3	9	1	0
	ADARB1 chr21 46592361 46592370	0.00429185	0.0103806	0	0	1	3	0	0
	ADARB1 chr21 46594158 46594160	0.0171674	0	0	0	4	0	0	0
	ADARB1 chr21 46595241 46595243	0	0	0	0	0	0	0	0
	ADARB1 chr21 46595543 46595545	0.00429185	0	0	0	1	0	0	0
	ADARB1 chr21 46597958 46597973	0.00429185	0.00346021	0.00483092	0	1	1	1	0
	ADARB1 chr21 46603688 46603690	0	0.017301	0	0.00833333	0	5	0	2
	ADARB1 chr21 46603716 46603720	0	0.0138408	0	0.00833333	0	4	0	2
	ADARB1 chr21 46613764 46613777	0.0472103	0.0242215	0.0338164	0.0458333	11	7	7	11
	ADARB1 chr21 46617413 46617415	0	0.00346021	0	0	0	1	0	0
	ADARB1 chr21 46617670 46617672	0	0.00346021	0	0	0	1	0	0
	ADARB1 chr21 46633558 46633560	0	0.00346021	0	0	0	1	0	0
	ADARB1 chr21 46640859 46640861	0	0	0	0	0	0	0	0
	ADARB1 chr21 46641371 46641373	0	0.00692042	0	0	0	2	0	0
	ADARB1 chr21 46642468 46642470	0.0472103	0.0553633	0.0724638	0.104167	11	16	15	25
	ADARB1 chr21 46642495 46642516	0.0257511	0.0103806	0.00966184	0.0208333	6	3	2	5
	ADARB1 chr21 46643013 46643015	0	0	0	0	0	0	0	0
	ADARB1 chr21 46643199 46643203	0.193133	0.221453	0.386473	0.220833	45	64	80	53
	ADARB1 chr21 46644041 46644043	0.0171674	0	0.0193237	0.0208333	4	0	4	5
	ADARB1 chr21 46644070 46644079	0.0128755	0.0207612	0.0531401	0.0291667	3	6	11	7
	ADARB1 chr21 46644121 46644126	0.0515021	0.0519031	0.0434783	0.0958333	12	15	9	23
	ADARB1 chr21 46644154 46644171	0.0515021	0.0622837	0.0289855	0.0583333	12	18	6	14
	ADARB1 chr21 46646174 46646176	0	0.00346021	0	0	0	1	0	0
	ADARB1 chr21 46646315 46646317	0.00429185	0	0.00483092	0	1	0	1	0
	ADARB1 chr21 46646467 46646477	0.274678	0.266436	0.299517	0.316667	64	77	62	76
	ADAT3 chr19 1906592 1906594	0	0.03125	0	0	0	1	0	0
	ADAT3 chr19 1911730 1911732	0	0	0.0142857	0	0	0	1	0
	ADAT3 chr19 1911784 1911794	0.0204082	0	0.0142857	0	1	0	1	0
	ADAT3 chr19 1913443 1913460	0.979592	0.96875	0.971429	1	48	31	68	39
	ADC chr1 33550798 33550800	0	0.1	0	0	0	1	0	0
	ADC chr1 33557383 33557385	1	0	0	0	1	0	0	0
	ADC chr1 33585998 33586000	0	0	0	1	0	0	0	4
	ADC chr1 33586121 33586132	0	0.9	1	0	0	9	3	0
	ADCK1 chr14 78296828 78296830	0.0105263	0	0	0	1	0	0	0
	ADCK1 chr14 78297120 78297122	0	0.0153846	0	0	0	1	0	0
	ADCK1 chr14 78302914 78302916	0	0	0.025641	0	0	0	1	0
	ADCK1 chr14 78304350 78304357	0.0105263	0.0153846	0	0.0188679	1	1	0	1
	ADCK1 chr14 78304392 78304394	0	0	0.0512821	0	0	0	2	0
	ADCK1 chr14 78400240 78400246	0.147368	0	0.205128	0.188679	14	0	8	10
	ADCK1 chr14 78400292 78400300	0.831579	0.969231	0.717949	0.792453	79	63	28	42
	ADCK2 chr7 140382797 140382799	0	0	0.00357143	0	0	0	1	0
	ADCK2 chr7 140392081 140392104	0.0146341	0	0.0107143	0.00478469	3	0	3	1
	ADCK2 chr7 140394902 140394921	0.985366	1	0.982143	0.995215	202	209	275	208
	ADCK2 chr7 140395739 140395741	0	0	0.00357143	0	0	0	1	0
	ADCK3 chr1 227085450 227085452	0.150538	0.111111	0.0392157	0.242424	14	10	2	8
	ADCK3 chr1 227086758 227086760	0.0107527	0	0	0	1	0	0	0
	ADCK3 chr1 227091348 227091364	0	0.0222222	0.156863	0	0	2	8	0
	ADCK3 chr1 227091496 227091498	0	0.0222222	0	0	0	2	0	0
	ADCK3 chr1 227106779 227106785	0.0322581	0.0444444	0.0392157	0	3	4	2	0
	ADCK3 chr1 227109890 227109892	0.0107527	0	0	0.121212	1	0	0	4
	ADCK3 chr1 227175238 227175248	0.795699	0.8	0.764706	0.636364	74	72	39	21
	ADCK5 chr8 145618446 145618452	1	1	1	1	48	17	7	6
	ADCY1 chr7 45702010 45702012	0.25	0	0	0	1	0	0	0
	ADCY1 chr7 45704275 45704279	0.5	0	0	0	2	0	0	0
	ADCY1 chr7 45731333 45731335	0.25	0	0	0	1	0	0	0
	ADCY1 chr7 45733740 45733742	0	0	1	0	0	0	1	0
	ADCY1 chr7 45757111 45757113	0	1	0	0	0	1	0	0
	ADCY10P1 chr6 41070136 41070146	0	1	0	1	0	1	0	2
	ADCY2 chr5 7418743 7418745	0	1	0	0	0	1	0	0
	ADCY2 chr5 7566460 7566462	0	0	0	0.5	0	0	0	1
	ADCY2 chr5 7587612 7587614	0	0	0	0.5	0	0	0	1
	ADCY2 chr5 7625430 7625432	1	0	0	0	1	0	0	0
	ADCY7 chr16 50288544 50288546	0	0	0	0.00662252	0	0	0	1
	ADCY7 chr16 50334013 50334015	0	0.00719424	0	0	0	1	0	0
	ADCY7 chr16 50336425 50336427	0	0	0.00694444	0	0	0	1	0
	ADCY7 chr16 50344430 50344448	0.837398	0.906475	0.9375	0.874172	103	126	135	132
	ADCY7 chr16 50349784 50349786	0	0	0	0	0	0	0	0
	ADCY7 chr16 50349985 50350006	0.0731707	0.0143885	0.0138889	0.0463576	9	2	2	7
	ADCY7 chr16 50350093 50350095	0	0.0215827	0	0	0	3	0	0
	ADCY7 chr16 50350399 50350401	0	0	0	0	0	0	0	0
	ADCY7 chr16 50351004 50351006	0.00813008	0.0143885	0	0	1	2	0	0
	ADCY7 chr16 50351177 50351183	0.00813008	0.0143885	0	0.00662252	1	2	0	1
	ADCY7 chr16 50352034 50352044	0.0731707	0.0215827	0.0416667	0.0662252	9	3	6	10
	ADD1 chr4 2866140 2866142	0.011811	0.00666667	0	0	3	2	0	0
	ADD1 chr4 2878038 2878045	0.011811	0	0	0	3	0	0	0
	ADD1 chr4 2888751 2888753	0.019685	0.0166667	0.0454545	0.00806452	5	5	6	1
	ADD1 chr4 2901343 2901349	0.00787402	0.0133333	0.0757576	0.0241935	2	4	10	3
	ADD1 chr4 2902380 2902382	0	0	0	0.016129	0	0	0	2
	ADD1 chr4 2904789 2904792	0.00393701	0.00333333	0	0	1	1	0	0
	ADD1 chr4 2906771 2906773	0	0.00333333	0	0	0	1	0	0
	ADD1 chr4 2907013 2907015	0	0.01	0.00757576	0	0	3	1	0
	ADD1 chr4 2907194 2907196	0	0.00666667	0	0	0	2	0	0
	ADD1 chr4 2908487 2908489	0.00787402	0.01	0	0	2	3	0	0
	ADD1 chr4 2909575 2909577	0.00787402	0	0	0	2	0	0	0
	ADD1 chr4 2930123 2930125	0	0.01	0.0151515	0	0	3	2	0
	ADD1 chr4 2930195 2930197	0	0	0	0	0	0	0	0
	ADD1 chr4 2930315 2930317	0.00393701	0.00333333	0	0.016129	1	1	0	2
	ADD1 chr4 2930376 2930378	0.023622	0.00333333	0	0.016129	6	1	0	2
	ADD1 chr4 2930669 2930671	0	0.00333333	0	0	0	1	0	0
	ADD1 chr4 2931020 2931022	0	0.00666667	0.00757576	0	0	2	1	0
	ADD1 chr4 2931713 2931715	0.00787402	0.00333333	0	0	2	1	0	0
	ADD1 chr4 2931772 2931810	0.893701	0.9	0.848485	0.919355	227	270	112	114
	ADD3 chr10 111778283 111778285	0	0.0123457	0.03125	0	0	1	2	0
	ADD3 chr10 111803958 111803960	0	0	0.015625	0	0	0	1	0
	ADD3 chr10 111874125 111874127	0	0	0.015625	0	0	0	1	0
	ADD3 chr10 111877176 111877178	0	0	0	0	0	0	0	0
	ADD3 chr10 111878141 111878143	0	0	0.015625	0	0	0	1	0
	ADD3 chr10 111878857 111878859	0	0.0123457	0.0625	0	0	1	4	0
	ADD3 chr10 111882217 111882219	0	0	0	0	0	0	0	0
	ADD3 chr10 111892157 111892159	0	0	0	0	0	0	0	0
	ADD3 chr10 111892680 111892683	0.0952381	0.0617284	0.015625	0.03125	2	5	1	1
	ADD3 chr10 111893400 111893402	0	0	0.046875	0	0	0	3	0
	ADD3 chr10 111894087 111894089	0.238095	0.037037	0.078125	0.25	5	3	5	8
	ADD3 chr10 111895319 111895327	0.666667	0.876543	0.71875	0.71875	14	71	46	23
	ADGB chr6 146925701 146925703	0.75	0	0	0	3	0	0	0
	ADGB chr6 146968947 146968949	0	0	1	0	0	0	1	0
	ADGB chr6 147008933 147008935	0.25	0	0	0	1	0	0	0
	ADHFE1 chr8 67345784 67345786	1	1	0	0.25	8	4	0	2
	ADHFE1 chr8 67366156 67366158	0	0	0	0.125	0	0	0	1
	ADHFE1 chr8 67381037 67381039	0	0	1	0.25	0	0	3	2
	ADHFE1 chr8 67381137 67381139	0	0	0	0.375	0	0	0	3
	ADIG chr20 37214356 37214358	0	0	0	1	0	0	0	1
	ADIPOQ chr3 186561559 186561561	0	1	0	0	0	1	0	0
	ADIPOR2 chr12 1801661 1801663	0	0.004329	0	0	0	1	0	0
	ADIPOR2 chr12 1806398 1806400	0	0	0.0121212	0	0	0	2	0
	ADIPOR2 chr12 1808050 1808052	0.00408163	0	0	0	1	0	0	0
	ADIPOR2 chr12 1825455 1825457	0	0	0	0.00581395	0	0	0	1
	ADIPOR2 chr12 1853863 1853868	0	0	0.0121212	0.00581395	0	0	2	1
	ADIPOR2 chr12 1879569 1879575	0.00816327	0	0.00606061	0	2	0	1	0
	ADIPOR2 chr12 1890051 1890060	0	0	0	0.0116279	0	0	0	2
	ADIPOR2 chr12 1895420 1895431	0.0367347	0.00865801	0.0121212	0.0755814	9	2	2	13
	ADIPOR2 chr12 1895457 1895465	0.0285714	0	0.0121212	0.0174419	7	0	2	3
	ADIPOR2 chr12 1895559 1895579	0.0204082	0.004329	0.0121212	0	5	1	2	0
	ADIPOR2 chr12 1895641 1895657	0.00816327	0.004329	0.00606061	0	2	1	1	0
	ADIPOR2 chr12 1895733 1895739	0.0122449	0	0	0	3	0	0	0
	ADIPOR2 chr12 1895827 1895831	0	0	0.00606061	0.00581395	0	0	1	1
	ADIPOR2 chr12 1896782 1896784	0	0	0.0363636	0	0	0	6	0
	ADIPOR2 chr12 1896954 1896956	0	0	0.0121212	0	0	0	2	0
	ADIPOR2 chr12 1897429 1897431	0.0122449	0	0	0	3	0	0	0
	ADIPOR2 chr12 1897831 1897845	0.869388	0.978355	0.872727	0.877907	213	226	144	151
	ADM chr11 10328639 10328663	0.00149477	0	0.000688592	0	3	0	21	0
	ADM chr11 10328702 10328706	0.00249128	0.00102407	0.00393481	0.0030141	5	2	120	84
	ADM chr11 10328732 10328766	0.000498256	0.0015361	0.00377086	0.00391116	1	3	115	109
	ADM chr11 10328800 10328973	0.995516	0.99744	0.991606	0.993075	1998	1948	30241	27676
	ADM2 chr22 50921479 50921497	0.0952381	0.111111	0	0.0769231	2	1	0	3
	ADM2 chr22 50922280 50922290	0.190476	0.555556	0.481481	0.358974	4	5	26	14
	ADM2 chr22 50923618 50923620	0	0	0	0.102564	0	0	0	4
	ADM2 chr22 50924104 50924106	0	0	0.0185185	0	0	0	1	0
	ADM2 chr22 50924863 50924865	0.714286	0.333333	0.5	0.461538	15	3	27	18
	ADM5 chr19 50193826 50193836	1	1	1	1	26	16	12	10
	ADNP2 chr18 77873139 77873141	0	0	0.00877193	0	0	0	1	0
	ADNP2 chr18 77877295 77877297	0	0	0.00877193	0	0	0	1	0
	ADNP2 chr18 77894545 77894547	0	0.0138889	0	0	0	2	0	0
	ADNP2 chr18 77896618 77896623	0.031746	0.0277778	0.0438596	0.0243902	4	4	5	3
	ADNP2 chr18 77896649 77896651	0.00793651	0	0.0438596	0.0162602	1	0	5	2
	ADNP2 chr18 77896689 77896691	0.0634921	0.0694444	0.0526316	0.0162602	8	10	6	2
	ADNP2 chr18 77897420 77897428	0.015873	0.0902778	0.0701754	0	2	13	8	0
	ADNP2 chr18 77897535 77897537	0.031746	0.0347222	0.00877193	0	4	5	1	0
	ADNP2 chr18 77898173 77898175	0	0.0138889	0	0	0	2	0	0
	ADNP2 chr18 77898223 77898233	0.849206	0.75	0.763158	0.943089	107	108	87	116
	ADO chr10 64566562 64566564	0	0	0.00269906	0	0	0	2	0
	ADO chr10 64566879 64566887	0.00132626	0.00334076	0	0.00487013	1	3	0	3
	ADO chr10 64566914 64566917	0	0.00222717	0	0.00487013	0	2	0	3
	ADO chr10 64567078 64567111	0.0132626	0.0200445	0.022942	0.0211039	10	18	17	13
	ADO chr10 64567180 64567182	0	0.00222717	0	0	0	2	0	0
	ADO chr10 64567539 64567541	0.00132626	0	0	0	1	0	0	0
	ADO chr10 64567596 64567598	0	0	0.00269906	0	0	0	2	0
	ADO chr10 64567768 64567776	0.00397878	0.00222717	0.00134953	0.0113636	3	2	1	7
	ADO chr10 64568068 64568074	0.00397878	0.00556793	0.00539811	0.00162338	3	5	4	1
	ADO chr10 64568225 64568254	0.976127	0.964365	0.964912	0.956169	736	866	715	589
	ADORA1 chr1 203091277 203091279	0	0	0	1	0	0	0	1
	ADORA1 chr1 203104510 203104512	0	1	0	0	0	1	0	0
	ADORA1 chr1 203136532 203136534	1	0	0	0	3	0	0	0
	ADORA2A chr22 24838304 24838327	1	1	1	1	2	2	29	17
	ADPRHL2 chr1 36555894 36555903	0	0	0.00660793	0	0	0	3	0
	ADPRHL2 chr1 36556277 36556279	0.0136054	0.0094697	0.0154185	0.0043573	8	5	7	2
	ADPRHL2 chr1 36556615 36556617	0	0.00378788	0	0	0	2	0	0
	ADPRHL2 chr1 36559047 36559049	0.00170068	0	0	0.00217865	1	0	0	1
	ADPRHL2 chr1 36559521 36559535	0.984694	0.986742	0.977974	0.993464	579	521	444	456
	ADPRM chr17 10613040 10613042	0	0.00757576	0	0.020202	0	1	0	2
	ADPRM chr17 10614447 10614454	0.0136054	0.0454545	0.0377358	0.040404	2	6	4	4
	ADPRM chr17 10614514 10614573	0.986395	0.94697	0.962264	0.939394	145	125	102	93
	ADRA1B chr5 159345166 159345168	0.333333	0	0	0	1	0	0	0
	ADRA1B chr5 159353156 159353158	0	1	0	0	0	3	0	0
	ADRA1B chr5 159353511 159353513	0.666667	0	0	0	2	0	0	0
	ADRA2C chr4 3770250 3770252	0	1	0	1	0	5	0	1
	ADRB1 chr10 115806375 115806377	0	0.5	0	0	0	3	0	0
	ADRB1 chr10 115806660 115806666	0	0.5	0	0	0	3	0	0
	ADRB2 chr5 148207718 148207728	0.00224888	0.0084801	0.00970638	0.00527395	3	13	40	18
	ADRB2 chr5 148207782 148207821	0.0029985	0	0.00363989	0.00878992	4	0	15	30
	ADRB2 chr5 148207856 148207913	0.12069	0.116112	0.147537	0.167301	161	178	608	571
	ADRB2 chr5 148207978 148207992	0.00149925	0.00391389	0.0024266	0.00234398	2	6	10	8
	ADRB2 chr5 148208118 148208120	0.0029985	0.00587084	0.010677	0.0172868	4	9	44	59
	ADRB2 chr5 148208169 148208209	0.869565	0.865623	0.826013	0.799004	1160	1327	3404	2727
	ADRBK2 chr22 25994181 25994183	0	0	0.0434783	0	0	0	1	0
	ADRBK2 chr22 26072656 26072658	0	0.0126582	0	0	0	1	0	0
	ADRBK2 chr22 26111589 26111591	0.0138889	0	0	0	1	0	0	0
	ADRBK2 chr22 26113726 26113728	0.0694444	0.0632911	0.347826	0.15625	5	5	8	5
	ADRBK2 chr22 26116229 26116231	0	0	0	0.03125	0	0	0	1
	ADRBK2 chr22 26118633 26118637	0.125	0.0632911	0	0	9	5	0	0
	ADRBK2 chr22 26118921 26118952	0.111111	0.177215	0.0434783	0.03125	8	14	1	1
	ADRBK2 chr22 26118979 26118986	0.0694444	0.113924	0.0434783	0.03125	5	9	1	1
	ADRBK2 chr22 26119410 26119429	0.0138889	0.101266	0	0.09375	1	8	0	3
	ADRBK2 chr22 26119669 26119671	0.0555556	0	0.0434783	0.03125	4	0	1	1
	ADRBK2 chr22 26119749 26119751	0.0277778	0.0253165	0	0	2	2	0	0
	ADRBK2 chr22 26120613 26120636	0.125	0.177215	0	0.1875	9	14	0	6
	ADRBK2 chr22 26120807 26120814	0.0555556	0.0126582	0	0.09375	4	1	0	3
	ADRBK2 chr22 26122163 26122165	0.0694444	0.0253165	0	0	5	2	0	0
	ADRBK2 chr22 26123846 26123848	0	0	0.0434783	0	0	0	1	0
	ADRBK2 chr22 26123924 26123926	0	0.0126582	0	0	0	1	0	0
	ADRBK2 chr22 26124131 26124139	0.152778	0.0759494	0.304348	0.15625	11	6	7	5
	ADRBK2 chr22 26124359 26124361	0	0	0	0	0	0	0	0
	ADRBK2 chr22 26125253 26125263	0.111111	0.139241	0.130435	0.1875	8	11	3	6
[truncated: 133,134 more rows]

## Sheet: Fig1b-d
Fig 1b-d, Fig S1a	Gene PolyA Site	Count_UD1	Count_UD2	Count_DF1	Count_DF2	UD_average	DF_average	Annotation
log2(Counts + 0.001) plotted	A1BG chr19 58858214 58858233	27	42	66	62	34.5	64	UTR
14625 total sites	A2ML1 chr12 9029353 9029384	24	24	975	859	24	917	UTR
Filtered by exoression in KC, total counts, and FPU	A4GALT chr22 43088111 43088129	392	402	331	309	397	320	UTR
	AADAT chr4 170981892 170981894	9	5	0	0	7	0	UTR
	AAGAB chr15 67493993 67494017	870	1069	415	412	969.5	413.5	UTR
	AAK1 chr2 69869958 69869968	3	4	12	15	3.5	13.5	Intron
	AAK1 chr2 69870239 69870242	18	30	21	7	24	14	Exon
	AAMP chr2 219128847 219128869	8	20	4	5	14	4.5	UTR
	AAR2 chr20 34844843 34844864	2018	1778	1480	1474	1898	1477	UTR
	AASDH chr4 57204434 57204479	58	43	20	16	50.5	18	UTR
	AASDH chr4 57204540 57204545	5	7	0	0	6	0	UTR
	AASS chr7 121716296 121716300	13	28	0	7	20.5	3.5	UTR
	AASS chr7 121716331 121716333	11	18	0	7	14.5	3.5	UTR
	AASS chr7 121716422 121716437	5	6	0	0	5.5	0	UTR
	AASS chr7 121716530 121716538	7	11	10	1	9	5.5	UTR
	AATF chr17 35414160 35414174	444	418	168	129	431	148.5	UTR
	AATK chr17 79126659 79126661	5	5	2	0	5	1	Intron
	ABAT chr16 8809489 8809491	13	7	4	9	10	6.5	Intron
	ABCA1 chr9 107543284 107543300	9	7	7	7	8	7	UTR
	ABCA12 chr2 215883385 215883389	0	3	14	13	1.5	13.5	Intron
	ABCA12 chr2 215940211 215940216	2	0	15	13	1	14	Intron
	ABCA12 chr2 215997911 215997925	2	0	105	121	1	113	Intron
	ABCA2 chr9 139901678 139901686	2	4	20	36	3	28	UTR
	ABCA5 chr17 67242774 67242793	10	11	10	0	10.5	5	UTR
	ABCA5 chr17 67243242 67243266	4	1	8	6	2.5	7	UTR
	ABCA5 chr17 67243482 67243510	14	16	35	27	15	31	UTR
	ABCA7 chr19 1065549 1065570	72	56	123	61	64	92	UTR
	ABCB10 chr1 229652327 229652330	10	7	0	3	8.5	1.5	UTR
	ABCB6 chr2 220074484 220074494	42	47	46	49	44.5	47.5	UTR
	ABCB7 chrX 74273105 74273153	10	12	16	9	11	12.5	UTR
	ABCB8 chr7 150734625 150734699	45	43	6	13	44	9.5	Intron
	ABCB8 chr7 150742648 150742655	48	32	4	2	40	3	UTR
	ABCB8 chr7 150744860 150744866	36	54	18	18	45	18	UTR
	ABCC3 chr17 48745283 48745293	74	80	24	10	77	17	UTR
	ABCC3 chr17 48769041 48769067	78	83	32	22	80.5	27	UTR
	ABCC4 chr13 95672074 95672096	3	8	3	2	5.5	2.5	UTR
	ABCC4 chr13 95748197 95748200	28	12	0	4	20	2	Intron
	ABCC4 chr13 95768032 95768039	7	24	10	0	15.5	5	Intron
	ABCC5 chr3 183637724 183637727	7	10	1	4	8.5	2.5	UTR
	ABCC5 chr3 183702412 183702420	1	9	1	2	5	1.5	Intron
	ABCD3 chr1 94984051 94984053	19	50	48	74	34.5	61	UTR
	ABCD4 chr14 74752666 74752685	6	12	0	1	9	0.5	UTR
	ABCF2 chr7 150910357 150910386	44	58	13	43	51	28	Intron
	ABCF2 chr7 150910571 150910609	657	863	429	280	760	354.5	Intron
	ABCG1 chr21 43717349 43717353	0	1	147	107	0.5	127	UTR
	ABCG2 chr4 89012832 89012840	217	233	51	39	225	45	UTR
	ABCG2 chr4 89013316 89013334	35	40	5	6	37.5	5.5	UTR
	ABHD11 chr7 73150415 73150427	163	200	30	17	181.5	23.5	UTR
	ABHD11 chr7 73150577 73150579	11	9	0	3	10	1.5	UTR
	ABHD12 chr20 25280818 25280868	307	302	265	247	304.5	256	Intron
	ABHD17B chr9 74480067 74480076	69	89	125	88	79	106.5	Intron
	ABHD17B chr9 74480211 74480223	31	28	45	46	29.5	45.5	Intron
	ABHD17B chr9 74480291 74480299	4	12	24	44	8	34	Intron
	ABHD17C chr15 81047949 81047967	1536	1483	2351	1827	1509.5	2089	UTR
	ABHD2 chr15 89738960 89738984	78	40	9	11	59	10	UTR
	ABHD2 chr15 89739033 89739036	11	10	3	0	10.5	1.5	UTR
	ABHD2 chr15 89740194 89740202	9	11	1	1	10	1	UTR
	ABHD3 chr18 19230853 19230865	2	8	3	1	5	2	UTR
	ABHD3 chr18 19234849 19234857	1	9	2	0	5	1	Intron
	ABHD3 chr18 19243926 19243960	26	40	9	1	33	5	Intron
	ABHD4 chr14 23081256 23081296	42	39	72	100	40.5	86	UTR
	ABHD5 chr3 43760269 43760322	196	304	690	500	250	595	Intron
	ABHD5 chr3 43761358 43761374	83	92	309	278	87.5	293.5	Intron
	ABHD6 chr3 58280237 58280241	16	25	146	113	20.5	129.5	Intron
	ABHD6 chr3 58280410 58280469	61	96	335	267	78.5	301	Intron
	ABHD8 chr19 17402937 17402950	142	106	146	116	124	131	UTR
	ABI1 chr10 27035782 27035827	75	60	160	144	67.5	152	UTR
	ABI1 chr10 27036129 27036155	183	203	362	327	193	344.5	UTR
	ABI1 chr10 27037103 27037123	4	19	51	65	11.5	58	UTR
	ABL1 chr9 133763057 133763077	46	84	27	18	65	22.5	UTR
	ABL2 chr1 179068520 179068551	51	69	193	149	60	171	UTR
	ABL2 chr1 179070524 179070533	300	244	496	417	272	456.5	UTR
	ABL2 chr1 179076716 179076755	40	33	138	129	36.5	133.5	UTR
	ABLIM1 chr10 116190860 116190878	96	69	374	357	82.5	365.5	UTR
	ABLIM1 chr10 116191521 116191542	6	5	112	67	5.5	89.5	UTR
	ABLIM1 chr10 116195724 116195749	5	9	40	55	7	47.5	UTR
	ABLIM2 chr4 8008789 8008791	1	6	37	73	3.5	55	Intron
	ABLIM2 chr4 8147837 8147877	5	6	27	40	5.5	33.5	Intron
	ABR chr17 1051357 1051378	5	5	22	6	5	14	Intron
	ABR chr17 948232 948236	1	21	7	0	11	3.5	Intron
	ABR chr17 952429 952439	25	20	2	0	22.5	1	Intron
	ABRACL chr6 139364105 139364124	44	34	29	20	39	24.5	UTR
	ABRACL chr6 139364429 139364457	432	478	98	84	455	91	UTR
	ABT1 chr6 26599344 26599377	27	53	19	19	40	19	UTR
	ABT1 chr6 26600274 26600285	153	108	100	64	130.5	82	UTR
	ACAA2 chr18 47309869 47309893	5	22	21	23	13.5	22	UTR
	ACACA chr17 35441907 35441942	737	730	940	1011	733.5	975.5	UTR
	ACADM chr1 76228895 76228916	36	30	10	1	33	5.5	Intron
	ACADM chr1 76229173 76229184	154	199	31	45	176.5	38	UTR
	ACADVL chr17 7128565 7128593	944	1040	1687	1538	992	1612.5	UTR
	ACAP1 chr17 7254788 7254798	8	24	120	159	16	139.5	UTR
	ACAP2 chr3 194995464 194995486	2493	2721	6417	6905	2607	6661	UTR
	ACAP3 chr1 1227753 1227772	35	21	65	46	28	55.5	UTR
	ACAP3 chr1 1228249 1228258	109	103	114	87	106	100.5	UTR
	ACBD3 chr1 226332380 226332382	41	96	96	54	68.5	75	UTR
	ACBD3 chr1 226333986 226334000	30	31	38	29	30.5	33.5	UTR
	ACBD3 chr1 226349255 226349353	162	151	170	257	156.5	213.5	Exon
	ACBD4 chr17 43221538 43221549	3	12	12	13	7.5	12.5	UTR
	ACBD6 chr1 180257351 180257375	799	806	312	313	802.5	312.5	UTR
	ACCS chr11 44105568 44105570	48	41	32	56	44.5	44	UTR
	ACE2 chrX 15579145 15579160	1	6	11	10	3.5	10.5	UTR
	ACIN1 chr14 23527803 23527805	18	27	8	5	22.5	6.5	UTR
	ACIN1 chr14 23528501 23528527	150	76	58	125	113	91.5	Exon
	ACIN1 chr14 23528591 23528620	60	39	24	43	49.5	33.5	Exon
	ACIN1 chr14 23549634 23549636	29	16	26	11	22.5	18.5	Exon
	ACLY chr17 40023146 40023184	1961	2084	1260	1168	2022.5	1214	UTR
	ACLY chr17 40023352 40023373	321	314	184	175	317.5	179.5	UTR
	ACO1 chr9 32450723 32450738	68	102	1	9	85	5	UTR
	ACO1 chr9 32450828 32450831	64	67	8	12	65.5	10	UTR
	ACO1 chr9 32452061 32452063	4	7	4	0	5.5	2	UTR
	ACO2 chr22 41912107 41912135	183	170	148	98	176.5	123	Intron
	ACOT2 chr14 74042356 74042361	10	11	0	0	10.5	0	UTR
	ACOT7 chr1 6324322 6324343	6400	5806	1902	1508	6103	1705	UTR
	ACOT9 chrX 23721774 23721831	3134	2979	878	1015	3056.5	946.5	UTR
	ACOX1 chr17 73937591 73937606	30	14	235	148	22	191.5	UTR
	ACOX1 chr17 73941652 73941680	3	6	8	8	4.5	8	UTR
	ACOX3 chr4 8367983 8368012	120	127	89	98	123.5	93.5	UTR
	ACOX3 chr4 8368108 8368211	91	72	88	128	81.5	108	UTR
	ACOX3 chr4 8368331 8368349	30	56	62	52	43	57	UTR
	ACOX3 chr4 8368438 8368454	84	68	186	168	76	177	UTR
	ACP1 chr2 277457 277459	151	154	101	68	152.5	84.5	UTR
	ACP1 chr2 277487 277514	976	1283	570	418	1129.5	494	UTR
	ACP2 chr11 47260851 47260885	212	250	54	31	231	42.5	UTR
	ACP6 chr1 147119166 147119176	31	36	15	2	33.5	8.5	UTR
	ACSF2 chr17 48552185 48552204	443	468	624	540	455.5	582	UTR
	ACSF3 chr16 89199632 89199634	8	4	0	0	6	0	Exon
	ACSF3 chr16 89209345 89209359	7	5	0	0	6	0	Intron
	ACSF3 chr16 89220972 89220974	25	16	2	3	20.5	2.5	UTR
	ACSL1 chr4 185676741 185676756	23	27	109	83	25	96	UTR
	ACSL1 chr4 185676801 185676803	9	9	99	82	9	90.5	UTR
	ACSL1 chr4 185678175 185678182	7	7	74	66	7	70	UTR
	ACSL1 chr4 185709448 185709468	4	11	40	28	7.5	34	Intron
	ACSL3 chr2 223806530 223806547	91	83	37	36	87	36.5	UTR
	ACSL3 chr2 223806911 223806981	437	313	221	246	375	233.5	UTR
	ACSL3 chr2 223809329 223809375	130	194	88	40	162	64	UTR
	ACSL4 chrX 108884559 108884569	180	165	30	34	172.5	32	UTR
	ACSL4 chrX 108886265 108886268	60	110	36	23	85	29.5	UTR
	ACSL4 chrX 108886497 108886500	29	35	14	10	32	12	UTR
	ACSL4 chrX 108886909 108886927	26	23	22	23	24.5	22.5	UTR
	ACSL4 chrX 108887236 108887244	14	15	13	0	14.5	6.5	UTR
	ACSS1 chr20 24986864 24986875	91	106	30	11	98.5	20.5	UTR
	ACSS2 chr20 33470774 33470812	94	99	46	52	96.5	49	Intron
	ACSS2 chr20 33515752 33515784	761	625	478	383	693	430.5	UTR
	ACTB chr7 5566882 5566886	492	393	176	184	442.5	180	UTR
	ACTB chr7 5566960 5566975	54	88	54	38	71	46	UTR
	ACTB chr7 5567100 5567102	41	20	33	19	30.5	26	UTR
	ACTG1 chr17 79476993 79476999	2700	2337	541	504	2518.5	522.5	UTR
	ACTL6A chr3 179288101 179288124	15	17	0	0	16	0	Intron
	ACTL6A chr3 179304253 179304256	10	4	4	4	7	4	Intron
	ACTN1 chr14 69341009 69341055	1897	3250	538	450	2573.5	494	UTR
	ACTN1 chr14 69341390 69341399	237	215	31	10	226	20.5	UTR
	ACTN4 chr19 39220721 39220747	1086	1098	458	394	1092	426	UTR
	ACTR10 chr14 58701498 58701521	507	591	219	240	549	229.5	UTR
	ACTR1A chr10 104238973 104239001	10980	8742	6175	5863	9861	6019	UTR
	ACTR2 chr2 65497022 65497036	24	44	13	13	34	13	UTR
	ACTR2 chr2 65497280 65497307	40	36	14	16	38	15	UTR
	ACTR2 chr2 65498033 65498057	165	134	44	58	149.5	51	UTR
	ACTR2 chr2 65498351 65498392	57	102	38	45	79.5	41.5	UTR
	ACTR3 chr2 114715496 114715505	12	6	20	24	9	22	UTR
	ACTR3 chr2 114715831 114715834	113	152	94	81	132.5	87.5	UTR
	ACTR3 chr2 114716943 114716967	94	81	73	61	87.5	67	UTR
	ACTR3B chr7 152552041 152552065	3	11	4	1	7	2.5	UTR
	ACTR3B chr7 152552237 152552253	10	9	0	5	9.5	2.5	UTR
	ACTR3B chr7 152552452 152552464	15	16	0	1	15.5	0.5	UTR
	ACTR3C chr7 149944300 149944303	19	23	10	7	21	8.5	UTR
	ACTR5 chr20 37400755 37400793	11	13	2	1	12	1.5	UTR
	ACTR5 chr20 37400825 37400827	3	13	2	1	8	1.5	UTR
	ACTR8 chr3 53902516 53902527	11	7	12	4	9	8	UTR
	ACTR8 chr3 53902612 53902614	4	12	22	5	8	13.5	UTR
	ACTR8 chr3 53902677 53902692	71	82	17	13	76.5	15	UTR
	ACTR8 chr3 53905169 53905186	30	20	25	5	25	15	Intron
	ACVR1 chr2 158592953 158592962	5	2	16	6	3.5	11	UTR
	ACVR2A chr2 148685314 148685341	2	1	20	12	1.5	16	UTR
	ACVR2A chr2 148685387 148685389	4	5	13	17	4.5	15	UTR
	ACVR2A chr2 148685508 148685514	3	1	18	8	2	13	UTR
	ACVR2B chr3 38524864 38524866	8	10	5	2	9	3.5	UTR
	ACYP1 chr14 75519928 75519948	136	218	140	96	177	118	UTR
	ACYP1 chr14 75526441 75526480	17	21	0	1	19	0.5	Intron
	ACYP2 chr2 54202505 54202518	17	15	21	17	16	19	Intron
	ACYP2 chr2 54501060 54501062	13	13	16	9	13	12.5	Intron
	ADAD2 chr16 84230768 84230781	12	1	163	118	6.5	140.5	UTR
	ADAL chr15 43625612 43625614	3	9	1	0	6	0.5	Exon
	ADAL chr15 43644156 43644171	17	21	4	1	19	2.5	UTR
	ADAL chr15 43644224 43644241	3	7	3	1	5	2	UTR
	ADAL chr15 43644312 43644314	19	0	0	1	9.5	0.5	UTR
	ADAL chr15 43644384 43644389	10	15	3	4	12.5	3.5	UTR
	ADAM10 chr15 58887399 58887406	56	48	25	21	52	23	UTR
	ADAM10 chr15 58887593 58887600	26	22	19	23	24	21	UTR
	ADAM10 chr15 58887629 58887643	13	19	18	14	16	16	UTR
	ADAM10 chr15 58889131 58889193	7	10	20	18	8.5	19	UTR
	ADAM10 chr15 58889362 58889396	32	21	47	31	26.5	39	UTR
	ADAM15 chr1 155035233 155035275	4401	3720	4665	3840	4060.5	4252.5	UTR
	ADAM19 chr5 156904311 156904325	1	10	2	0	5.5	1	UTR
	ADAM8 chr10 135075908 135075967	472	1661	79	55	1066.5	67	UTR
	ADAM9 chr8 38962168 38962177	8	3	5	0	5.5	2.5	UTR
	ADAM9 chr8 38962418 38962429	19	55	52	36	37	44	UTR
	ADAM9 chr8 38962511 38962521	10	5	5	5	7.5	5	UTR
	ADAMTS1 chr21 28208582 28208666	6121	8419	58512	53311	7270	55911.5	UTR
	ADAMTS13 chr9 136324506 136324508	7	2	41	19	4.5	30	UTR
	ADAMTSL4 chr1 150531220 150531242	2	0	5	8	1	6.5	Intron
	ADAMTSL4 chr1 150533407 150533411	0	1	10	13	0.5	11.5	UTR
	ADAMTSL5 chr19 1505006 1505041	5	27	62	26	16	44	UTR
	ADAMTSL5 chr19 1505608 1505615	12	5	5	4	8.5	4.5	UTR
	ADAMTSL5 chr19 1505640 1505652	12	5	8	4	8.5	6	UTR
	ADAMTSL5 chr19 1505716 1505734	6	9	9	14	7.5	11.5	UTR
	ADAP1 chr7 937538 937547	9	11	11	18	10	14.5	UTR
	ADAP1 chr7 971270 971276	10	0	1	0	5	0.5	Intron
	ADAP2 chr17 29286185 29286215	0	0	228	163	0	195.5	UTR
	ADAP2 chr17 29286332 29286340	1	0	40	38	0.5	39	UTR
	ADAR chr1 154554563 154554565	44	40	20	19	42	19.5	UTR
	ADAR chr1 154554758 154554771	40	26	9	30	33	19.5	UTR
	ADAR chr1 154554814 154554854	3	10	2	5	6.5	3.5	UTR
	ADARB1 chr21 46642468 46642470	11	16	15	25	13.5	20	Intron
	ADARB1 chr21 46643199 46643203	45	64	80	53	54.5	66.5	Intron
	ADARB1 chr21 46646467 46646477	64	77	62	76	70.5	69	UTR
	ADAT2 chr6 143748111 143748128	12	16	1	5	14	3	UTR
	ADAT2 chr6 143748356 143748363	53	50	3	14	51.5	8.5	UTR
	ADAT2 chr6 143748707 143748729	15	10	11	6	12.5	8.5	UTR
	ADAT2 chr6 143748766 143748768	34	5	0	2	19.5	1	UTR
	ADAT2 chr6 143749423 143749432	11	4	4	1	7.5	2.5	UTR
	ADAT2 chr6 143749485 143749491	36	70	14	12	53	13	UTR
	ADCK1 chr14 78400240 78400246	14	0	8	10	7	9	UTR
	ADCK1 chr14 78400292 78400300	79	63	28	42	71	35	UTR
	ADCY7 chr16 50344430 50344448	103	126	135	132	114.5	133.5	UTR
	ADCY9 chr16 4015673 4015680	6	4	35	19	5	27	UTR
	ADCY9 chr16 4133772 4133781	4	6	1	3	5	2	Intron
	ADCY9 chr16 4163692 4163694	6	5	10	4	5.5	7	Intron
	ADD1 chr4 2931772 2931810	227	270	112	114	248.5	113	UTR
	ADD2 chr2 70888325 70888352	12	10	0	0	11	0	UTR
	ADD3 chr10 111894087 111894089	5	3	5	8	4	6.5	UTR
	ADD3 chr10 111895319 111895327	14	71	46	23	42.5	34.5	UTR
	ADH5 chr4 99992390 99992481	112	129	14	26	120.5	20	UTR
	ADH5 chr4 99993283 99993301	27	51	14	9	39	11.5	UTR
	ADHFE1 chr8 67345784 67345786	8	4	0	2	6	1	UTR
	ADI1 chr2 3502199 3502235	1839	1769	3623	3229	1804	3426	UTR
	ADIPOR1 chr1 202909946 202909983	688	800	1517	1351	744	1434	UTR
	ADIPOR1 chr1 202910155 202910218	85	61	83	78	73	80.5	UTR
	ADIPOR2 chr12 1897831 1897845	213	226	144	151	219.5	147.5	UTR
	ADM chr11 10328800 10328973	1998	1948	30241	27676	1973	28958.5	UTR
	ADM2 chr22 50922280 50922290	4	5	26	14	4.5	20	UTR
	ADM2 chr22 50924863 50924865	15	3	27	18	9	22.5	UTR
	ADNP chr20 49505585 49505592	51	43	58	54	47	56	UTR
	ADNP chr20 49506881 49506891	73	113	68	80	93	74	UTR
	ADNP chr20 49510845 49510881	34	36	23	38	35	30.5	Exon
	ADNP2 chr18 77898223 77898233	107	108	87	116	107.5	101.5	UTR
	ADO chr10 64568225 64568254	736	866	715	589	801	652	UTR
	ADPGK chr15 73043707 73043714	79	81	28	14	80	21	UTR
	ADPGK chr15 73049559 73049564	18	15	5	0	16.5	2.5	Intron
	ADPRHL2 chr1 36559521 36559535	579	521	444	456	550	450	UTR
	ADPRM chr17 10614514 10614573	145	125	102	93	135	97.5	UTR
	ADRB2 chr5 148207856 148207913	161	178	608	571	169.5	589.5	UTR
	ADRB2 chr5 148208169 148208209	1160	1327	3404	2727	1243.5	3065.5	UTR
	ADSL chr22 40762557 40762658	5890	5417	748	731	5653.5	739.5	UTR
	AEBP1 chr7 44154156 44154169	81	80	21	30	80.5	25.5	UTR
	AEN chr15 89175502 89175517	1263	1122	746	814	1192.5	780	UTR
	AFAP1L1 chr5 148720026 148720041	84	67	61	40	75.5	50.5	UTR
	AFAP1L1 chr5 148720525 148720536	70	70	54	73	70	63.5	UTR
	AFAP1L1 chr5 148720710 148720719	15	20	37	14	17.5	25.5	UTR
	AFAP1L1 chr5 148721330 148721332	23	33	56	18	28	37	UTR
	AFAP1L1 chr5 148721362 148721375	19	32	61	21	25.5	41	UTR
	AFAP1L2 chr10 116054583 116054590	16	23	2	3	19.5	2.5	UTR
	AFAP1L2 chr10 116054916 116054918	11	27	1	2	19	1.5	UTR
	AFAP1L2 chr10 116054977 116055010	39	43	6	11	41	8.5	UTR
	AFAP1L2 chr10 116059096 116059098	120	44	12	6	82	9	Exon
	AFF1 chr4 87911923 87911935	83	69	1443	1319	76	1381	UTR
	AFF4 chr5 132211063 132211102	50	77	110	67	63.5	88.5	UTR
	AFF4 chr5 132211173 132211218	83	89	268	218	86	243	UTR
	AFF4 chr5 132253421 132253424	6	16	38	45	11	41.5	Intron
	AFG3L1P chr16 90062967 90063036	144	196	87	65	170	76	UTR
	AFMID chr17 76203773 76203786	521	491	339	327	506	333	UTR
	AFTPH chr2 64819244 64819251	163	116	154	185	139.5	169.5	UTR
	AGA chr4 178352287 178352295	29	20	7	11	24.5	9	UTR
	AGA chr4 178352702 178352718	65	82	103	106	73.5	104.5	UTR
	AGAP1 chr2 236959880 236959882	8	10	0	3	9	1.5	Intron
	AGAP1 chr2 237040297 237040305	6	2	4	6	4	5	UTR
	AGAP3 chr7 150820717 150820727	296	308	49	64	302	56.5	Intron
	AGAP3 chr7 150841501 150841542	2143	1740	1477	1321	1941.5	1399	UTR
	AGBL3 chr7 134674430 134674437	35	30	6	10	32.5	8	UTR
	AGBL5 chr2 27279320 27279440	46	39	6	0	42.5	3	Intron
	AGBL5 chr2 27282382 27282409	178	161	36	61	169.5	48.5	Intron
	AGFG1 chr2 228419798 228419838	114	260	143	93	187	118	UTR
	AGFG1 chr2 228420222 228420257	20	13	6	2	16.5	4	UTR
	AGFG1 chr2 228425927 228425940	1	8	31	9	4.5	20	UTR
	AGFG2 chr7 100163273 100163311	1	11	2	3	6	2.5	UTR
	AGFG2 chr7 100163581 100163625	25	27	30	26	26	28	UTR
	AGGF1 chr5 76327133 76327139	18	18	11	0	18	5.5	Intron
	AGGF1 chr5 76359470 76359500	49	70	26	17	59.5	21.5	UTR
	AGGF1 chr5 76359915 76359925	31	46	8	14	38.5	11	UTR
	AGGF1 chr5 76361018 76361051	15	13	13	15	14	14	UTR
	AGK chr7 141350393 141350405	30	23	11	4	26.5	7.5	Intron
	AGL chr1 100389555 100389577	6	9	10	7	7.5	8.5	UTR
	AGO1 chr1 36386554 36386567	10	8	1	0	9	0.5	UTR
	AGO1 chr1 36389889 36389898	35	26	13	28	30.5	20.5	UTR
	AGO1 chr1 36395202 36395211	18	26	22	20	22	21	UTR
	AGO2 chr8 141541224 141541266	46	79	50	36	62.5	43	UTR
	AGO2 chr8 141541442 141541444	8	11	23	6	9.5	14.5	UTR
	AGO2 chr8 141541846 141541895	100	91	105	95	95.5	100	UTR
	AGO3 chr1 36450360 36450391	15	4	1	2	9.5	1.5	Intron
	AGO3 chr1 36451921 36451925	6	9	3	0	7.5	1.5	Intron
	AGO3 chr1 36451971 36451979	10	9	2	0	9.5	1	Intron
	AGO3 chr1 36505091 36505094	4	0	0	6	2	3	Intron
	AGO4 chr1 36316794 36316798	33	27	3	17	30	10	Intron
	AGO4 chr1 36320524 36320526	3	12	1	4	7.5	2.5	UTR
	AGO4 chr1 36321028 36321040	8	7	2	1	7.5	1.5	UTR
	AGO4 chr1 36323261 36323284	3	9	9	1	6	5	UTR
	AGPAT2 chr9 139567592 139567606	1031	1002	510	394	1016.5	452	UTR
	AGPAT2 chr9 139567635 139567645	113	152	45	58	132.5	51.5	UTR
	AGPAT3 chr21 45404543 45404559	1707	1792	799	712	1749.5	755.5	UTR
	AGPAT3 chr21 45406405 45406430	424	438	355	274	431	314.5	UTR
	AGPAT4 chr6 161557163 161557165	7	7	0	0	7	0	UTR
	AGPAT4 chr6 161581166 161581168	8	3	0	1	5.5	0.5	Intron
	AGPAT5 chr8 6615024 6615062	230	199	204	212	214.5	208	UTR
	AGPAT5 chr8 6615527 6615533	13	50	9	14	31.5	11.5	UTR
	AGPAT5 chr8 6617152 6617154	69	120	39	45	94.5	42	UTR
	AGPS chr2 178403695 178403722	83	100	5	2	91.5	3.5	UTR
	AGPS chr2 178404162 178404164	68	69	18	8	68.5	13	UTR
	AGPS chr2 178405913 178405938	18	19	0	5	18.5	2.5	UTR
	AGPS chr2 178406747 178406782	66	79	25	14	72.5	19.5	UTR
	AGTRAP chr1 11810815 11810836	1968	1679	930	783	1823.5	856.5	UTR
	AHCTF1 chr1 247002591 247002636	409	383	125	137	396	131	UTR
	AHCTF1 chr1 247003838 247003861	31	30	39	19	30.5	29	UTR
	AHCYL1 chr1 110564994 110564997	131	149	114	103	140	108.5	UTR
	AHCYL1 chr1 110566354 110566370	53	36	20	32	44.5	26	UTR
	AHCYL2 chr7 129067045 129067054	10	10	20	16	10	18	UTR
	AHDC1 chr1 27860801 27860814	33	25	21	39	29	30	UTR
	AHDC1 chr1 27860986 27860996	28	21	19	33	24.5	26	UTR
	AHI1 chr6 135606413 135606434	17	16	37	32	16.5	34.5	UTR
	AHI1 chr6 135708913 135708923	36	10	5	3	23	4	Intron
	AHI1 chr6 135715791 135715810	86	71	118	116	78.5	117	Intron
	AHNAK chr11 62283365 62283385	4721	4468	14122	13662	4594.5	13892	UTR
	AHNAK2 chr14 105403573 105403606	1486	1276	6670	5931	1381	6300.5	UTR
	AHNAK2 chr14 105419888 105419890	531	346	1067	1081	438.5	1074	Intron
	AHR chr7 17384935 17384937	6	8	29	47	7	38	UTR
	AHR chr7 17385385 17385399	139	165	447	343	152	395	UTR
	AHSA1 chr14 77935801 77935827	783	1602	309	198	1192.5	253.5	UTR
	AIF1L chr9 133996602 133996626	54	37	59	66	45.5	62.5	UTR
	AIF1L chr9 133998528 133998534	25	8	70	43	16.5	56.5	UTR
	AIFM1 chrX 129263338 129263345	38	70	13	12	54	12.5	UTR
	AIFM2 chr10 71873730 71873756	81	96	30	14	88.5	22	Intron
	AIG1 chr6 143661431 143661448	4524	4771	7586	7894	4647.5	7740	UTR
	AIMP1 chr4 107268913 107268926	77	90	60	38	83.5	49	UTR
	AIMP1 chr4 107269564 107269592	146	139	41	34	142.5	37.5	UTR
	AIMP1 chr4 107269647 107269662	181	383	88	56	282	72	UTR
	AIMP1 chr4 107270376 107270393	152	109	32	21	130.5	26.5	UTR
	AJAP1 chr1 4843825 4843854	261	462	391	303	361.5	347	UTR
	AK1 chr9 130630110 130630128	1472	1177	1253	1059	1324.5	1156	UTR
	AK3 chr9 4711154 4711161	53	42	47	41	47.5	44	UTR
	AK3 chr9 4711271 4711283	58	103	122	82	80.5	102	UTR
	AK4 chr1 65695217 65695219	2	8	2	2	5	2	UTR
	AK4 chr1 65697825 65697832	7	4	13	8	5.5	10.5	UTR
	AK7 chr14 96865627 96865630	5	9	0	0	7	0	UTR
	AK9 chr6 109952885 109952933	69	62	325	312	65.5	318.5	Intron
	AK9 chr6 109976977 109977004	8	1	6	4	4.5	5	Intron
	AKAP1 chr17 55197929 55197947	383	415	81	57	399	69	UTR
	AKAP1 chr17 55198576 55198578	345	269	73	93	307	83	UTR
	AKAP10 chr17 19807609 19807618	26	19	16	13	22.5	14.5	UTR
	AKAP10 chr17 19807781 19807795	21	16	7	17	18.5	12	UTR
	AKAP10 chr17 19807958 19807967	10	7	3	5	8.5	4	UTR
	AKAP11 chr13 42897388 42897419	63	76	90	72	69.5	81	UTR
	AKAP12 chr6 151677889 151677911	53	32	0	0	42.5	0	UTR
	AKAP12 chr6 151679651 151679693	6	26	4	0	16	2	UTR
	AKAP13 chr15 86287013 86287015	14	8	26	18	11	22	UTR
	AKAP6 chr14 33300011 33300020	5	7	12	9	6	10.5	UTR
	AKAP7 chr6 131604671 131604678	6	12	2	0	9	1	UTR
	AKAP8 chr19 15464331 15464341	98	141	98	96	119.5	97	UTR
	AKAP8 chr19 15465397 15465446	249	221	114	118	235	116	UTR
	AKAP9 chr7 91652602 91652627	4	10	36	16	7	26	UTR
	AKIP1 chr11 8941091 8941121	260	243	27	34	251.5	30.5	UTR
	AKIRIN1 chr1 39469946 39469958	30	22	29	26	26	27.5	UTR
	AKIRIN1 chr1 39471553 39471576	28	39	30	21	33.5	25.5	UTR
	AKIRIN2 chr6 88384963 88384977	43	37	94	90	40	92	UTR
	AKIRIN2 chr6 88385013 88385020	11	9	39	47	10	43	UTR
	AKNA chr9 117098436 117098471	130	89	68	43	109.5	55.5	UTR
	AKNAD1 chr1 109365675 109365686	13	4	0	0	8.5	0	Intron
	AKR1A1 chr1 46035710 46035727	2369	2070	738	578	2219.5	658	UTR
	AKR1B1 chr7 134127098 134127107	92	71	15	20	81.5	17.5	UTR
	AKR1B10 chr7 134226139 134226163	2	3	46	13	2.5	29.5	UTR
	AKR1C2 chr10 5031972 5031996	0	7	155	228	3.5	191.5	UTR
	AKR1C2 chr10 5032025 5032027	0	1	43	67	0.5	55	UTR
	AKR1C3 chr10 5149871 5149882	3	9	176	142	6	159	UTR
	AKR1E2 chr10 4869266 4869268	12	17	2	3	14.5	2.5	Intron
	AKR1E2 chr10 4869553 4869598	11	4	0	7	7.5	3.5	Intron
	AKR1E2 chr10 4890248 4890250	7	8	0	2	7.5	1	UTR
	AKR7A2 chr1 19630452 19630497	402	592	229	156	497	192.5	UTR
	AKT1S1 chr19 50372256 50372310	1192	1118	962	767	1155	864.5	UTR
	AKT1S1 chr19 50380148 50380245	80	87	661	564	83.5	612.5	Intron
	AKT2 chr19 40738209 40738246	927	870	501	476	898.5	488.5	UTR
	AKT2 chr19 40738698 40738716	191	153	136	121	172	128.5	UTR
	AKT3 chr1 243665053 243665075	77	55	11	6	66	8.5	UTR
	AKTIP chr16 53525764 53525774	15	11	41	23	13	32	UTR
	AKTIP chr16 53526212 53526222	14	3	20	22	8.5	21	UTR
	ALAD chr9 116148593 116148659	27	41	8	35	34	21.5	UTR
	ALAD chr9 116150483 116150492	3	6	4	11	4.5	7.5	UTR
	ALAS1 chr3 52248299 52248347	67	222	76	93	144.5	84.5	UTR
	ALDH1B1 chr9 38397414 38397468	34	34	3	0	34	1.5	UTR
	ALDH1B1 chr9 38398246 38398276	28	26	0	0	27	0	UTR
	ALDH1B1 chr9 38398650 38398664	203	248	7	11	225.5	9	UTR
	ALDH3A2 chr17 19579054 19579103	63	60	82	64	61.5	73	UTR
	ALDH3A2 chr17 19580701 19580729	234	209	199	183	221.5	191	UTR
	ALDH3A2 chr17 19580882 19580916	135	178	105	110	156.5	107.5	UTR
	ALDH5A1 chr6 24537417 24537435	0	1	22	29	0.5	25.5	UTR
	ALDH7A1 chr5 125879677 125879679	56	49	12	21	52.5	16.5	UTR
	ALDH7A1 chr5 125880415 125880490	215	228	91	117	221.5	104	UTR
	ALDH7A1 chr5 125900106 125900142	126	98	10	18	112	14	Intron
	ALDH8A1 chr6 135238527 135238539	0	0	21	21	0	21	UTR
	ALDH9A1 chr1 165631435 165631462	273	428	174	149	350.5	161.5	UTR
	ALDOA chr16 30081721 30081746	13247	12849	35251	30213	13048	32732	UTR
	ALG13 chrX 110931241 110931264	7	2	3	12	4.5	7.5	Intron
	ALG13 chrX 110932020 110932032	19	14	6	8	16.5	7	Intron
	ALG14 chr1 95448358 95448373	18	19	8	9	18.5	8.5	UTR
	ALG14 chr1 95448477 95448487	12	8	12	8	10	10	UTR
	ALG2 chr9 101979631 101979657	371	381	173	122	376	147.5	UTR
	ALG2 chr9 101980070 101980092	25	62	25	51	43.5	38	UTR
	ALG5 chr13 37523956 37523997	85	101	16	24	93	20	UTR
	ALG5 chr13 37524064 37524070	12	1	0	4	6.5	2	UTR
	ALG6 chr1 63902741 63902759	6	3	0	9	4.5	4.5	UTR
	ALG6 chr1 63902867 63902907	126	95	33	22	110.5	27.5	UTR
	ALKBH1 chr14 78139388 78139395	15	20	3	6	17.5	4.5	UTR
	ALKBH1 chr14 78139973 78139977	12	3	2	4	7.5	3	UTR
	ALKBH7 chr19 6375031 6375048	671	519	689	721	595	705	UTR
	ALMS1 chr2 73836839 73836853	19	33	11	3	26	7	UTR
	ALOX12B chr17 7975947 7976037	0	0	212	368	0	290	UTR
	ALOX12B chr17 7976078 7976091	2	0	11	20	1	15.5	UTR
	ALOX12B chr17 7981467 7981473	0	0	80	78	0	79	Intron
	ALOX12B chr17 7982232 7982252	3	4	44	63	3.5	53.5	Intron
	ALOX12P2 chr17 6803652 6803661	12	5	0	4	8.5	2	UTR
	ALOX15B chr17 7943395 7943407	7	4	10	6	5.5	8	Intron
	ALOX15B chr17 7946374 7946427	11	10	19	15	10.5	17	Intron
	ALOX15B chr17 7946506 7946535	9	8	6	2	8.5	4	Intron
	ALOX15B chr17 7952331 7952333	0	0	1	25	0	13	UTR
	ALOX15B chr17 7952427 7952443	19	11	206	118	15	162	UTR
	ALOXE3 chr17 7999215 7999246	12	14	319	299	13	309	UTR
	ALOXE3 chr17 8014965 8014979	17	12	46	28	14.5	37	Intron
	ALPK1 chr4 113362752 113362768	179	232	215	177	205.5	196	UTR
	ALS2 chr2 202565275 202565277	48	82	25	34	65	29.5	UTR
	ALS2 chr2 202605902 202605908	1	6	4	9	3.5	6.5	Intron
	ALS2 chr2 202624176 202624183	3	7	6	0	5	3	Intron
	ALS2 chr2 202644686 202644715	8	14	6	5	11	5.5	Intron
	ALS2CL chr3 46710675 46710695	37	58	241	151	47.5	196	UTR
	ALS2CL chr3 46711762 46711783	330	338	734	647	334	690.5	UTR
	ALS2CL chr3 46712042 46712106	97	100	196	189	98.5	192.5	UTR
	ALYREF chr17 79845711 79845721	169	185	32	33	177	32.5	UTR
	AMBRA1 chr11 46417959 46417968	223	187	155	144	205	149.5	UTR
	AMD1 chr6 111215367 111215393	240	284	186	164	262	175	UTR
	AMD1 chr6 111215515 111215524	130	140	119	86	135	102.5	UTR
	AMD1 chr6 111216899 111216920	57	42	22	18	49.5	20	UTR
	AMER1 chrX 63404993 63404998	8	13	5	3	10.5	4	UTR
	AMFR chr16 56395363 56395365	2	10	22	9	6	15.5	UTR
	AMFR chr16 56395916 56395918	66	77	115	134	71.5	124.5	UTR
	AMH chr19 2252067 2252073	6	11	0	9	8.5	4.5	UTR
	AMIGO1 chr1 110046797 110046810	15	17	14	19	16	16.5	UTR
	AMIGO1 chr1 110049445 110049447	9	8	3	6	8.5	4.5	UTR
	AMMECR1 chrX 109437411 109437415	20	39	74	69	29.5	71.5	UTR
	AMMECR1 chrX 109552375 109552383	12	0	21	22	6	21.5	Intron
	AMMECR1L chr2 128619200 128619223	150	168	223	134	159	178.5	UTR
	AMMECR1L chr2 128620784 128620797	19	13	21	14	16	17.5	UTR
	AMOT chrX 112018152 112018162	25	17	37	33	21	35	UTR
	AMPD2 chr1 110174670 110174679	34	41	42	37	37.5	39.5	UTR
	AMT chr3 49454210 49454214	3	7	2	2	5	2	UTR
	AMT chr3 49455950 49455953	97	64	9	0	80.5	4.5	Intron
	AMZ1 chr7 2755062 2755072	0	0	0	10	0	5	UTR
	AMZ2 chr17 66253136 66253165	75	90	39	58	82.5	48.5	UTR
	AMZ2 chr17 66253204 66253230	363	339	209	187	351	198	UTR
	AMZ2P1 chr17 62964229 62964245	46	50	20	19	48	19.5	UTR
	ANAPC1 chr2 112525213 112525222	19	12	7	1	15.5	4	UTR
	ANAPC11 chr17 79858118 79858169	4625	4817	2487	2225	4721	2356	UTR
	ANAPC16 chr10 73983909 73983917	433	386	261	264	409.5	262.5	Intron
	ANAPC16 chr10 73993001 73993060	2661	2833	1710	1508	2747	1609	UTR
	ANAPC2 chr9 140069233 140069239	82	71	51	34	76.5	42.5	UTR
	ANAPC2 chr9 140072171 140072173	22	32	5	3	27	4	Intron
	ANAPC4 chr4 25419983 25420003	10	2	5	0	6	2.5	Exon
	ANAPC4 chr4 25420110 25420124	17	23	4	0	20	2	UTR
	ANGEL1 chr14 77253586 77253595	8	17	10	6	12.5	8	UTR
	ANGEL1 chr14 77256223 77256225	7	7	0	9	7	4.5	Intron
	ANGEL2 chr1 213165510 213165525	117	184	30	21	150.5	25.5	UTR
	ANGEL2 chr1 213165799 213165806	26	22	2	7	24	4.5	UTR
	ANK3 chr10 61788155 61788166	42	56	308	263	49	285.5	UTR
	ANK3 chr10 61898259 61898284	39	42	86	91	40.5	88.5	Intron
	ANKDD1A chr15 65224702 65224710	9	13	3	3	11	3	Intron
	ANKDD1A chr15 65240086 65240094	11	8	12	3	9.5	7.5	Intron
	ANKFY1 chr17 4109908 4109910	2	0	1	11	1	6	Intron
	ANKH chr5 14704906 14704920	13	5	26	34	9	30	UTR
	ANKH chr5 14711160 14711180	27	35	136	109	31	122.5	UTR
	ANKIB1 chr7 91974456 91974462	11	7	15	11	9	13	Intron
	ANKIB1 chr7 92028548 92028553	17	7	17	23	12	20	UTR
	ANKIB1 chr7 92029684 92029694	25	16	52	29	20.5	40.5	UTR
	ANKLE1 chr19 17396815 17396828	19	22	0	0	20.5	0	UTR
	ANKMY1 chr2 241434381 241434386	8	9	9	11	8.5	10	Intron
	ANKMY1 chr2 241461410 241461446	13	6	5	2	9.5	3.5	Intron
	ANKMY1 chr2 241461473 241461484	12	10	4	5	11	4.5	Intron
	ANKMY1 chr2 241462572 241462618	2	9	2	1	5.5	1.5	Intron
	ANKMY2 chr7 16639401 16639413	233	284	35	54	258.5	44.5	UTR
	ANKRA2 chr5 72848147 72848210	7	32	43	28	19.5	35.5	UTR
	ANKRA2 chr5 72858446 72858448	7	6	0	0	6.5	0	Exon
	ANKRD10 chr13 111530886 111530888	8	8	13	12	8	12.5	UTR
	ANKRD10 chr13 111530965 111530983	9	8	13	7	8.5	10	UTR
	ANKRD10 chr13 111545039 111545061	33	43	44	33	38	38.5	Intron
	ANKRD10 chr13 111557368 111557375	4	10	0	4	7	2	Intron
	ANKRD11 chr16 89365265 89365300	681	731	687	533	706	610	UTR
	ANKRD12 chr18 9281725 9281744	1	0	42	26	0.5	34	UTR
	ANKRD12 chr18 9282091 9282100	1	6	15	18	3.5	16.5	UTR
	ANKRD12 chr18 9282168 9282189	1	0	29	25	0.5	27	UTR
	ANKRD12 chr18 9282854 9282867	14	12	54	54	13	54	UTR
	ANKRD12 chr18 9283756 9283768	2	7	11	8	4.5	9.5	UTR
	ANKRD13C chr1 70726260 70726286	141	92	214	204	116.5	209	UTR
	ANKRD13C chr1 70727076 70727161	52	37	71	79	44.5	75	UTR
	ANKRD13C chr1 70727752 70727806	34	35	28	72	34.5	50	UTR
	ANKRD16 chr10 5920037 5920053	122	106	23	14	114	18.5	UTR
	ANKRD17 chr4 73940575 73940595	73	73	74	75	73	74.5	UTR
	ANKRD17 chr4 73941403 73941408	23	23	28	41	23	34.5	UTR
	ANKRD17 chr4 73968184 73968224	56	71	32	49	63.5	40.5	Exon
	ANKRD26 chr10 27294015 27294023	4	9	0	0	6.5	0	UTR
	ANKRD26 chr10 27294414 27294454	7	6	0	0	6.5	0	UTR
	ANKRD27 chr19 33087898 33087923	195	231	197	141	213	169	UTR
	ANKRD28 chr3 15708744 15708749	5	12	9	2	8.5	5.5	UTR
	ANKRD28 chr3 15710103 15710122	92	63	51	29	77.5	40	UTR
	ANKRD29 chr18 21180194 21180199	8	2	6	7	5	6.5	UTR
	ANKRD29 chr18 21228359 21228381	17	22	7	8	19.5	7.5	Intron
	ANKRD29 chr18 21228940 21228957	27	19	18	19	23	18.5	Intron
	ANKRD35 chr1 145568516 145568529	22	26	548	460	24	504	UTR
	ANKRD37 chr4 186321380 186321407	346	457	4827	4074	401.5	4450.5	UTR
	ANKRD40 chr17 48770550 48770573	30	60	26	17	45	21.5	UTR
	ANKRD46 chr8 101533000 101533009	13	16	6	3	14.5	4.5	Intron
	ANKRD46 chr8 101534726 101534771	13	6	2	4	9.5	3	Intron
	ANKRD46 chr8 101561075 101561090	40	36	14	19	38	16.5	Intron
	ANKRD50 chr4 125585204 125585232	8	8	10	0	8	5	UTR
	ANKRD50 chr4 125585638 125585646	25	15	18	16	20	17	UTR
	ANKRD50 chr4 125588152 125588174	10	10	5	8	10	6.5	UTR
	ANKRD50 chr4 125588305 125588321	8	13	19	24	10.5	21.5	UTR
	ANKRD50 chr4 125628810 125628826	7	12	17	16	9.5	16.5	Intron
	ANKRD54 chr22 38226858 38226887	106	145	85	70	125.5	77.5	UTR
	ANKRD65 chr1 1353883 1353885	10	2	0	0	6	0	UTR
	ANKS1A chr6 35059159 35059190	337	379	347	362	358	354.5	UTR
	ANKS3 chr16 4746502 4746530	11	13	11	2	12	6.5	UTR
	ANKS6 chr9 101494288 101494302	163	162	71	58	162.5	64.5	UTR
	ANKS6 chr9 101497699 101497716	22	43	15	0	32.5	7.5	Intron
	ANKS6 chr9 101545848 101545855	156	194	49	47	175	48	Intron
	ANLN chr7 36493030 36493058	45	33	8	4	39	6	UTR
	ANLN chr7 36493219 36493288	121	119	8	25	120	16.5	UTR
	ANLN chr7 36493391 36493425	336	330	37	31	333	34	UTR
	ANO10 chr3 43407804 43407872	585	598	1462	1662	591.5	1562	UTR
	ANO7 chr2 242162829 242162838	2	8	2	3	5	2.5	Intron
	ANO7 chr2 242164591 242164599	12	16	1	1	14	1	UTR
	ANO8 chr19 17442762 17442764	0	2	7	15	1	11	Intron
	ANO9 chr11 424819 424824	9	6	13	9	7.5	11	UTR
	ANP32A chr15 69071237 69071262	527	874	146	114	700.5	130	UTR
	ANP32A chr15 69075322 69075330	81	46	11	16	63.5	13.5	Intron
	ANP32B chr9 100773590 100773673	650	417	311	476	533.5	393.5	Intron
	ANP32B chr9 100777675 100777712	763	473	286	427	618	356.5	Exon
	ANP32B chr9 100778077 100778113	325	582	288	208	453.5	248	UTR
	ANP32E chr1 150190716 150190725	30	41	5	6	35.5	5.5	UTR
	ANP32E chr1 150192669 150192681	74	199	23	15	136.5	19	UTR
	ANP32E chr1 150195510 150195530	48	27	11	1	37.5	6	Intron
	ANP32E chr1 150199009 150199017	62	36	16	6	49	11	Intron
	ANP32E chr1 150199051 150199053	51	19	7	12	35	9.5	Intron
	ANPEP chr15 90328104 90328127	14	16	0	0	15	0	UTR
	ANTXR1 chr2 69330563 69330582	11	11	0	0	11	0	Intron
	ANTXR1 chr2 69373469 69373502	24	52	1	3	38	2	Intron
	ANTXR2 chr4 80826721 80826741	568	777	84	64	672.5	74	UTR
	ANTXR2 chr4 80828310 80828323	60	32	10	13	46	11.5	UTR
	ANXA1 chr9 75785257 75785332	13379	13897	15412	13912	13638	14662	UTR
	ANXA2 chr15 60639505 60639528	40363	38991	14014	13065	39677	13539.5	UTR
	ANXA3 chr4 79517050 79517059	28	31	27	14	29.5	20.5	Intron
	ANXA3 chr4 79531500 79531516	181	130	41	25	155.5	33	UTR
	ANXA3 chr4 79531574 79531604	112	155	19	22	133.5	20.5	UTR
	ANXA4 chr2 70052767 70052782	91	107	58	50	99	54	UTR
	ANXA4 chr2 70052881 70052925	516	673	374	263	594.5	318.5	UTR
	ANXA4 chr2 70053589 70053602	114	149	67	54	131.5	60.5	UTR
	ANXA5 chr4 122589142 122589163	3840	4462	1171	983	4151	1077	UTR
	ANXA6 chr5 150480662 150480683	1481	1415	261	147	1448	204	UTR
	ANXA9 chr1 150967966 150968039	3	2	179	87	2.5	133	UTR
	ANXA9 chr1 150968094 150968115	15	18	114	108	16.5	111	UTR
	AOC2 chr17 40999276 40999288	16	3	0	0	9.5	0	UTR
	AOX1 chr2 201535759 201535791	11	6	0	0	8.5	0	UTR
	AOX1 chr2 201536213 201536221	17	26	2	0	21.5	1	UTR
	AP1AR chr4 113187984 113188009	4	6	15	22	5	18.5	Intron
	AP1AR chr4 113191202 113191218	74	79	115	73	76.5	94	UTR
	AP1B1 chr22 29723835 29723865	782	864	403	304	823	353.5	UTR
	AP1G1 chr16 71765767 71765790	1363	1137	1051	876	1250	963.5	UTR
	AP1M1 chr19 16346147 16346160	376	346	105	87	361	96	UTR
	AP1M2 chr19 10683335 10683350	395	610	205	142	502.5	173.5	UTR
	AP1S1 chr7 100804549 100804563	15822	15476	5425	5102	15649	5263.5	UTR
	AP1S2 chrX 15843919 15843939	67	111	21	17	89	19	UTR
	AP1S2 chrX 15844185 15844199	337	345	145	108	341	126.5	UTR
	AP1S3 chr2 224620043 224620072	59	134	64	66	96.5	65	Intron
	AP1S3 chr2 224621720 224621727	268	224	99	110	246	104.5	Intron
	AP1S3 chr2 224622886 224622905	24	18	8	25	21	16.5	Intron
	AP2A2 chr11 1010900 1010938	510	509	568	544	509.5	556	UTR
	AP2B1 chr17 34051098 34051114	497	520	179	166	508.5	172.5	UTR
	AP2B1 chr17 34053423 34053435	214	203	63	37	208.5	50	UTR
	AP2S1 chr19 47341402 47341439	3184	2673	1690	1566	2928.5	1628	UTR
	AP3B1 chr5 77298149 77298157	665	599	296	205	632	250.5	UTR
	AP3D1 chr19 2100978 2101005	1405	1359	707	640	1382	673.5	UTR
	AP3D1 chr19 2101032 2101055	908	930	602	649	919	625.5	UTR
	AP3M2 chr8 42023270 42023326	46	55	9	8	50.5	8.5	Intron
	AP3M2 chr8 42028693 42028706	204	185	58	56	194.5	57	UTR
	AP3S1 chr5 115249775 115249788	66	135	77	42	100.5	59.5	UTR
	AP3S2 chr15 90373819 90373834	76	57	48	44	66.5	46	UTR
	AP3S2 chr15 90376773 90376797	270	292	160	140	281	150	UTR
	AP4E1 chr15 51298089 51298099	175	109	295	357	142	326	UTR
	AP4S1 chr14 31562433 31562457	19	62	17	22	40.5	19.5	UTR
	AP4S1 chr14 31562517 31562523	30	16	5	8	23	6.5	UTR
	AP4S1 chr14 31562629 31562642	120	93	62	35	106.5	48.5	UTR
	AP5M1 chr14 57741140 57741170	74	54	54	61	64	57.5	Exon
	AP5M1 chr14 57742742 57742769	26	28	8	24	27	16	Intron
	AP5M1 chr14 57756233 57756239	39	42	33	28	40.5	30.5	UTR
	AP5S1 chr20 3805905 3805957	132	157	59	42	144.5	50.5	UTR
	AP5Z1 chr7 4831363 4831405	400	467	477	322	433.5	399.5	UTR
	APBA1 chr9 72042446 72042456	16	10	21	23	13	22	UTR
	APBA2 chr15 29394366 29394379	8	9	1	6	8.5	3.5	Intron
	APBA2 chr15 29409900 29409928	367	352	33	32	359.5	32.5	UTR
	APBA2 chr15 29410510 29410516	427	263	29	11	345	20	UTR
	APBA3 chr19 3750865 3750888	14	13	4	7	13.5	5.5	UTR
	APBB1 chr11 6416349 6416361	133	125	20	26	129	23	UTR
	APBB2 chr4 40813705 40813720	1	4	14	12	2.5	13	UTR
	APBB2 chr4 40814314 40814332	26	72	23	22	49	22.5	UTR
	APCDD1 chr18 10488550 10488574	6	7	56	35	6.5	45.5	UTR
	APCDD1 chr18 10488686 10488698	14	16	58	52	15	55	UTR
	APCDD1L chr20 57034160 57034172	9	29	11	5	19	8	UTR
	APEH chr3 49720924 49720945	1529	1398	374	289	1463.5	331.5	UTR
	APEX2 chrX 55034191 55034221	306	266	160	128	286	144	UTR
	APH1A chr1 150237781 150237872	378	563	311	173	470.5	242	UTR
	APH1B chr15 63601316 63601325	20	12	9	23	16	16	UTR
	API5 chr11 43334653 43334657	56	34	9	7	45	8	Intron
	API5 chr11 43347833 43347843	9	10	26	15	9.5	20.5	Intron
	APIP chr11 34903912 34903916	10	10	1	0	10	0.5	Intron
	APIP chr11 34904042 34904059	10	7	4	0	8.5	2	Intron
	APLF chr2 68807292 68807321	7	3	2	2	5	2	UTR
	APLN chrX 128779322 128779326	9	9	1	0	9	0.5	UTR
	APLN chrX 128779785 128779795	10	23	7	0	16.5	3.5	UTR
	APMAP chr20 24943557 24943593	773	819	185	220	796	202.5	UTR
	APOBEC3G chr22 39477533 39477571	14	13	3	0	13.5	1.5	UTR
	APOBEC3G chr22 39483734 39483748	22	28	6	0	25	3	UTR
	APOC1 chr19 45422598 45422607	8	15	6	10	11.5	8	UTR
	APOD chr3 195295576 195295603	6	14	6	13	10	9.5	UTR
	APOE chr19 45412642 45412654	909	814	3796	3632	861.5	3714	UTR
	APOL1 chr22 36663568 36663577	13	7	24	25	10	24.5	UTR
	APOL2 chr22 36622661 36622677	109	167	43	43	138	43	UTR
	APOL2 chr22 36622787 36622789	28	23	6	8	25.5	7	UTR
	APOL6 chr22 36057402 36057405	83	57	14	7	70	10.5	UTR
	APOO chrX 23851464 23851481	372	387	33	64	379.5	48.5	UTR
	APOOL chrX 84342764 84342792	105	138	334	229	121.5	281.5	UTR
	APP chr21 27252826 27252882	6822	6954	11222	11359	6888	11290.5	UTR
	APPBP2 chr17 58522817 58522837	112	128	105	112	120	108.5	UTR
	APPBP2 chr17 58525110 58525122	12	7	15	3	9.5	9	Exon
	APRT chr16 88875871 88875897	4590	3735	3773	3195	4162.5	3484	UTR
	APTX chr9 32972603 32972620	558	506	103	99	532	101	UTR
	APTX chr9 32972656 32972658	18	24	19	25	21	22	UTR
	APTX chr9 32972743 32972768	97	95	37	14	96	25.5	UTR
	APTX chr9 32973374 32973381	126	136	46	36	131	41	UTR
	AQP3 chr9 33441139 33441188	16	57	113	74	36.5	93.5	UTR
	AQP3 chr9 33441355 33441357	2	5	29	22	3.5	25.5	UTR
	AQP3 chr9 33441785 33441795	3	4	9	10	3.5	9.5	UTR
	AQP3 chr9 33441823 33441825	6	4	12	6	5	9	UTR
	AQR chr15 35148691 35148717	846	1244	540	547	1045	543.5	UTR
	AQR chr15 35148752 35148786	170	160	172	164	165	168	UTR
	ARAP2 chr4 36067620 36067637	318	350	2135	1991	334	2063	UTR
	ARAP3 chr5 141032965 141032980	123	90	63	54	106.5	58.5	UTR
	ARAP3 chr5 141033119 141033146	11	24	4	6	17.5	5	UTR
	AREL1 chr14 75127959 75127974	155	155	76	62	155	69	UTR
	ARF1 chr1 228286812 228286838	515	678	306	226	596.5	266	UTR
	ARF1 chr1 228286880 228286919	642	906	860	655	774	757.5	UTR
	ARF4 chr3 57557087 57557094	1492	1968	1496	1043	1730	1269.5	UTR
	ARFGAP1 chr20 61921131 61921170	773	602	296	249	687.5	272.5	UTR
	ARFGAP3 chr22 43192509 43192543	99	150	59	75	124.5	67	UTR
	ARFGEF1 chr8 68109886 68109914	18	27	37	19	22.5	28	Intron
	ARFGEF1 chr8 68111158 68111165	11	15	1	4	13	2.5	Intron
	ARFGEF2 chr20 47650151 47650173	17	15	57	20	16	38.5	UTR
	ARFIP1 chr4 153833055 153833077	168	109	76	59	138.5	67.5	UTR
	ARFIP2 chr11 6497744 6497759	621	513	435	425	567	430	UTR
	ARFRP1 chr20 62330805 62330864	1510	1173	287	250	1341.5	268.5	UTR
	ARFRP1 chr20 62331635 62331662	72	79	34	27	75.5	30.5	UTR
	ARGLU1 chr13 107195672 107195698	100	89	41	62	94.5	51.5	UTR
	ARGLU1 chr13 107196315 107196331	3	2	10	13	2.5	11.5	UTR
	ARGLU1 chr13 107211888 107211890	86	38	36	36	62	36	Exon
	ARHGAP1 chr11 46698622 46698648	314	277	120	131	295.5	125.5	UTR
	ARHGAP10 chr4 148993922 148993932	153	174	80	73	163.5	76.5	UTR
	ARHGAP11A chr15 32930093 32930105	117	112	24	18	114.5	21	UTR
	ARHGAP11A chr15 32931237 32931251	859	1106	217	225	982.5	221	UTR
	ARHGAP12 chr10 32095212 32095242	87	147	152	119	117	135.5	UTR
	ARHGAP17 chr16 24930712 24930719	23	28	35	7	25.5	21	UTR
	ARHGAP17 chr16 24931039 24931047	4	0	8	6	2	7	UTR
	ARHGAP17 chr16 24965657 24965659	15	14	21	35	14.5	28	Intron
	ARHGAP18 chr6 129898237 129898246	14	17	0	3	15.5	1.5	UTR
	ARHGAP18 chr6 129898474 129898486	27	24	0	6	25.5	3	UTR
	ARHGAP18 chr6 129898618 129898628	27	21	3	2	24	2.5	UTR
	ARHGAP18 chr6 129898688 129898690	2	10	3	0	6	1.5	UTR
	ARHGAP18 chr6 129899144 129899168	32	21	4	0	26.5	2	UTR
	ARHGAP18 chr6 129899563 129899574	25	35	5	8	30	6.5	UTR
	ARHGAP21 chr10 24872527 24872561	747	869	585	575	808	580	UTR
	ARHGAP22 chr10 49654074 49654089	126	108	61	66	117	63.5	UTR
	ARHGAP23 chr17 36667586 36667598	72	63	32	23	67.5	27.5	UTR
	ARHGAP23 chr17 36668564 36668628	521	492	1397	1301	506.5	1349	UTR
	ARHGAP24 chr4 86649986 86649988	0	2	6	10	1	8	Intron
	ARHGAP24 chr4 86922371 86922389	7	9	52	37	8	44.5	UTR
	ARHGAP25 chr2 69050484 69050491	4	8	0	1	6	0.5	UTR
	ARHGAP26 chr5 142448924 142448938	3	13	8	7	8	7.5	Intron
	ARHGAP26 chr5 142608560 142608572	9	5	1	1	7	1	UTR
	ARHGAP29 chr1 94637310 94637319	37	20	13	5	28.5	9	UTR
	ARHGAP29 chr1 94637827 94637898	45	50	18	3	47.5	10.5	UTR
	ARHGAP29 chr1 94638136 94638222	11	33	10	4	22	7	UTR
	ARHGAP29 chr1 94638584 94638651	53	58	11	19	55.5	15	UTR
	ARHGAP29 chr1 94638725 94638756	11	9	1	9	10	5	UTR
	ARHGAP29 chr1 94638986 94639009	11	17	15	14	14	14.5	UTR
	ARHGAP30 chr1 161016729 161016739	0	1	111	99	0.5	105	UTR
	ARHGAP33 chr19 36279715 36279732	6	8	0	0	7	0	UTR
	ARHGAP35 chr19 47504679 47504695	261	298	208	183	279.5	195.5	UTR
	ARHGAP35 chr19 47507752 47507762	33	19	53	31	26	42	UTR
	ARHGAP35 chr19 47507805 47507816	50	33	58	49	41.5	53.5	UTR
	ARHGAP39 chr8 145754559 145754569	1821	1353	1904	1923	1587	1913.5	UTR
	ARHGAP40 chr20 37279282 37279302	0	0	144	116	0	130	UTR
	ARHGAP5 chr14 32625216 32625224	9	4	5	7	6.5	6	UTR
	ARHGAP5 chr14 32625633 32625642	1	9	8	1	5	4.5	UTR
	ARHGAP5 chr14 32625973 32625985	10	13	32	29	11.5	30.5	UTR
	ARHGAP5 chr14 32626420 32626437	18	24	78	49	21	63.5	UTR
	ARHGAP5 chr14 32627201 32627211	7	5	11	18	6	14.5	UTR
	ARHGAP5-AS1 chr14 32544815 32544822	12	7	22	8	9.5	15	UTR
	ARHGEF1 chr19 42411582 42411606	80	562	136	47	321	91.5	UTR
	ARHGEF10 chr8 1851714 1851719	6	6	11	15	6	13	Intron
	ARHGEF10 chr8 1852093 1852095	3	5	19	7	4	13	Intron
	ARHGEF10 chr8 1906797 1906813	83	123	85	67	103	76	UTR
	ARHGEF10L chr1 18024319 18024376	534	508	4618	3932	521	4275	UTR
	ARHGEF11 chr1 156904635 156904722	15	25	12	8	20	10	UTR
	ARHGEF11 chr1 156905290 156905317	7	1	2	4	4	3	UTR
	ARHGEF16 chr1 3397671 3397683	247	475	165	97	361	131	UTR
	ARHGEF18 chr19 7537354 7537387	1407	1499	2163	1823	1453	1993	UTR
	ARHGEF2 chr1 155916638 155916655	25	69	31	12	47	21.5	UTR
	ARHGEF2 chr1 155916966 155916985	15	11	9	4	13	6.5	Intron
	ARHGEF28 chr5 73207520 73207530	480	443	137	148	461.5	142.5	Intron
	ARHGEF28 chr5 73237812 73237821	315	308	129	148	311.5	138.5	UTR
	ARHGEF3 chr3 56761443 56761449	61	91	6	13	76	9.5	UTR
	ARHGEF33 chr2 39196866 39196868	8	10	2	10	9	6	UTR
	ARHGEF37 chr5 149004364 149004370	4	6	2	3	5	2.5	Intron
	ARHGEF37 chr5 149014023 149014084	3	1	26	40	2	33	UTR
	ARHGEF37 chr5 149014523 149014534	8	7	213	168	7.5	190.5	UTR
	ARHGEF4 chr2 131804817 131804825	6	3	14	15	4.5	14.5	UTR
	ARHGEF40 chr14 21554820 21554822	3	3	11	13	3	12	Intron
	ARHGEF40 chr14 21555065 21555067	3	1	11	11	2	11	Intron
	ARHGEF5 chr7 144077702 144077725	330	263	491	396	296.5	443.5	UTR
	ARHGEF7 chr13 111933454 111933473	6	13	13	6	9.5	9.5	Intron
	ARHGEF7 chr13 111958072 111958083	48	48	41	29	48	35	UTR
	ARHGEF9 chrX 62857833 62857883	15	6	16	10	10.5	13	Intron
	ARHGEF9 chrX 62859255 62859257	1	6	1	10	3.5	5.5	Intron
	ARHGEF9 chrX 62974157 62974167	5	1	11	7	3	9	Intron
	ARID1A chr1 27107640 27107651	91	102	111	60	96.5	85.5	UTR
	ARID1A chr1 27108589 27108603	63	43	41	27	53	34	UTR
	ARID1B chr6 157529188 157529205	12	19	45	18	15.5	31.5	UTR
	ARID1B chr6 157530387 157530415	98	71	198	208	84.5	203	UTR
	ARID3A chr19 975916 975936	301	290	295	290	295.5	292.5	UTR
	ARID3B chr15 74890465 74890474	14	16	6	11	15	8.5	UTR
	ARID4B chr1 235330197 235330237	157	116	134	127	136.5	130.5	UTR
	ARID4B chr1 235377260 235377298	25	7	21	34	16	27.5	Intron
	ARID4B chr1 235417195 235417200	40	49	49	62	44.5	55.5	Intron
	ARID5B chr10 63785107 63785113	3	8	0	0	5.5	0	Intron
	ARID5B chr10 63853298 63853316	5	14	45	48	9.5	46.5	UTR
	ARID5B chr10 63856696 63856708	26	45	272	190	35.5	231	UTR
	ARIH1 chr15 72876293 72876295	5	9	10	27	7	18.5	UTR
	ARIH1 chr15 72876332 72876356	29	50	74	62	39.5	68	UTR
	ARIH1 chr15 72878892 72878904	73	185	148	68	129	108	UTR
	ARIH2 chr3 48966094 48966106	96	112	45	42	104	43.5	Intron
	ARIH2 chr3 48975081 48975096	12	13	1	19	12.5	10	Intron
	ARIH2 chr3 49021602 49021612	55	55	28	13	55	20.5	UTR
	ARL10 chr5 175800424 175800500	16	8	0	6	12	3	UTR
	ARL10 chr5 175800886 175800922	7	18	0	0	12.5	0	UTR
	ARL10 chr5 175807379 175807389	7	6	14	7	6.5	10.5	UTR
	ARL10 chr5 175808910 175808917	0	16	13	4	8	8.5	UTR
	ARL11 chr13 50205571 50205573	5	20	2	2	12.5	2	Intron
	ARL11 chr13 50206341 50206386	8	16	4	0	12	2	UTR
	ARL14EP chr11 30358343 30358362	264	280	106	84	272	95	UTR
	ARL15 chr5 53179770 53179783	45	80	62	43	62.5	52.5	UTR
	ARL15 chr5 53180560 53180614	13	8	10	3	10.5	6.5	UTR
	ARL15 chr5 53407265 53407271	5	13	1	6	9	3.5	Intron
	ARL16 chr17 79648169 79648262	124	74	50	92	99	71	UTR
	ARL2BP chr16 57287453 57287472	75	63	15	29	69	22	UTR
	ARL2BP chr16 57287506 57287550	552	533	247	200	542.5	223.5	UTR
	ARL3 chr10 104433476 104433490	8	25	7	21	16.5	14	UTR
	ARL3 chr10 104436381 104436435	129	160	62	46	144.5	54	UTR
	ARL4A chr7 12728800 12728813	69	75	97	55	72	76	UTR
	ARL4A chr7 12730338 12730367	65	74	152	154	69.5	153	UTR
	ARL4C chr2 235403213 235403280	461	564	242	163	512.5	202.5	UTR
	ARL4C chr2 235403795 235403812	165	166	198	124	165.5	161	UTR
	ARL4D chr17 41477967 41477976	80	68	57	55	74	56	UTR
	ARL4D chr17 41478300 41478310	137	225	147	108	181	127.5	UTR
	ARL4D chr17 41478487 41478512	82	88	91	68	85	79.5	UTR
	ARL5A chr2 152657484 152657504	128	143	748	826	135.5	787	UTR
	ARL5A chr2 152659116 152659135	750	718	7419	7547	734	7483	UTR
	ARL5B chr10 18964419 18964440	4	10	52	34	7	43	UTR
	ARL5B chr10 18966940 18966949	26	27	81	91	26.5	86	UTR
	ARL5B chr10 18970446 18970448	0	0	8	21	0	14.5	UTR
	ARL5B chr10 18970563 18970571	5	4	17	10	4.5	13.5	UTR
	ARL6IP5 chr3 69154522 69154536	12	16	5	1	14	3	UTR
	ARL6IP5 chr3 69155199 69155234	76	73	25	35	74.5	30	UTR
	ARL6IP6 chr2 153576263 153576265	17	13	2	8	15	5	Intron
	ARL6IP6 chr2 153617273 153617300	3	10	3	3	6.5	3	UTR
	ARL6IP6 chr2 153617669 153617768	43	35	22	20	39	21	UTR
	ARL8A chr1 202103198 202103252	6	6	13	2	6	7.5	UTR
	ARL8A chr1 202103389 202103391	11	7	10	2	9	6	UTR
	ARMC1 chr8 66514688 66514711	148	145	45	46	146.5	45.5	UTR
	ARMC1 chr8 66515053 66515076	136	114	52	74	125	63	UTR
	ARMC10 chr7 102739109 102739129	309	320	222	212	314.5	217	UTR
	ARMC10 chr7 102739190 102739206	844	902	774	713	873	743.5	UTR
	ARMC12 chr6 35716660 35716706	4	7	17	15	5.5	16	UTR
	ARMC2 chr6 109190709 109190733	13	9	0	1	11	0.5	UTR
	ARMC5 chr16 31478483 31478494	51	36	45	50	43.5	47.5	UTR
	ARMC6 chr19 19168972 19168987	1281	1213	280	199	1247	239.5	UTR
	ARMC7 chr17 73107028 73107050	329	260	38	26	294.5	32	Intron
	ARMC9 chr2 232124847 232124855	14	11	2	3	12.5	2.5	UTR
	ARMCX2 chrX 100910270 100910297	105	145	29	36	125	32.5	UTR
	ARMCX2 chrX 100910446 100910453	37	20	6	11	28.5	8.5	UTR
	ARMCX3 chrX 100881462 100881476	19	23	17	27	21	22	UTR
	ARNT chr1 150782572 150782574	13	10	2	4	11.5	3	UTR
	ARNT chr1 150784147 150784175	24	10	30	11	17	20.5	UTR
	ARNT chr1 150784221 150784303	44	46	50	36	45	43	UTR
	ARNT chr1 150784395 150784419	1	10	11	8	5.5	9.5	UTR
	ARNT2 chr15 80886644 80886670	11	3	0	1	7	0.5	UTR
	ARPC1A chr7 98963701 98963728	37	16	28	20	26.5	24	Intron
	ARPC1A chr7 98964115 98964154	127	141	178	178	134	178	Intron
	ARPC2 chr2 219118793 219118832	13963	14248	7814	7868	14105.5	7841	UTR
	ARPC2 chr2 219119064 219119078	3180	4293	1823	1427	3736.5	1625	UTR
	ARPC5 chr1 183595326 183595352	76	97	109	111	86.5	110	Intron
	ARPC5 chr1 183596435 183596477	35	38	37	22	36.5	29.5	Intron
	ARPC5L chr9 127639579 127639581	54	25	56	129	39.5	92.5	UTR
	ARPC5L chr9 127639682 127639696	941	914	777	725	927.5	751	UTR
	ARPP19 chr15 52843380 52843395	1079	908	1092	1228	993.5	1160	UTR
	ARRB2 chr17 4624766 4624795	198	244	69	33	221	51	UTR
	ARRDC2 chr19 18124904 18124910	36	65	41	25	50.5	33	UTR
	ARRDC3 chr5 90664541 90664555	6	1	9	21	3.5	15	UTR
	ARRDC4 chr15 98515299 98515312	22	12	24	63	17	43.5	UTR
	ARSD chrX 2822010 2822034	11	4	17	10	7.5	13.5	UTR
	ARSD chrX 2824195 2824197	36	34	12	22	35	17	UTR
	ARSD chrX 2838424 2838426	5	10	0	0	7.5	0	Intron
	ARSF chrX 3030740 3030756	0	0	22	26	0	24	UTR
	ARSI chr5 149675897 149675925	177	162	276	289	169.5	282.5	UTR
	ARSJ chr4 114821404 114821446	29	21	3	6	25	4.5	UTR
	ARSJ chr4 114822252 114822258	11	15	1	0	13	0.5	UTR
	ARSJ chr4 114822336 114822343	14	25	8	5	19.5	6.5	UTR
	ARSK chr5 94892713 94892715	66	57	4	4	61.5	4	Intron
	ARSK chr5 94904802 94904810	7	7	5	0	7	2.5	Intron
	ARSK chr5 94939608 94939618	10	0	14	17	5	15.5	UTR
	ARSK chr5 94940745 94940761	5	10	14	1	7.5	7.5	UTR
	ARTN chr1 44402824 44402921	363	1313	332	198	838	265	UTR
	ARV1 chr1 231136230 231136243	9	14	7	15	11.5	11	UTR
	ARV1 chr1 231136333 231136340	4	22	10	3	13	6.5	UTR
	ASAH1 chr8 17913916 17913969	1558	1384	3621	3815	1471	3718	UTR
	ASAH2B chr10 52516544 52516546	8	7	0	0	7.5	0	UTR
	ASAP1 chr8 131064342 131064358	43	27	41	26	35	33.5	UTR
	ASAP1 chr8 131064996 131064998	24	27	9	18	25.5	13.5	UTR
	ASAP1 chr8 131065040 131065042	17	6	20	2	11.5	11	UTR
	ASAP1 chr8 131065284 131065304	12	12	5	21	12	13	UTR
	ASAP1 chr8 131066051 131066071	65	61	99	85	63	92	UTR
	ASAP3 chr1 23755053 23755061	52	46	268	219	49	243.5	UTR
	ASB1 chr2 239355369 239355375	15	10	14	2	12.5	8	UTR
	ASB1 chr2 239355540 239355611	85	72	23	13	78.5	18	UTR
	ASB1 chr2 239360878 239360893	208	170	64	52	189	58	UTR
	ASB13 chr10 5680812 5680842	542	514	111	139	528	125	UTR
	ASB16-AS1 chr17 42262631 42262640	2	13	0	0	7.5	0	Intron
	ASB2 chr14 94400501 94400514	2	1	82	61	1.5	71.5	UTR
	ASB6 chr9 132399157 132399201	220	309	111	85	264.5	98	UTR
	ASB7 chr15 101170412 101170422	12	21	8	4	16.5	6	Intron
	ASB7 chr15 101191897 101191912	9	7	13	3	8	8	UTR
	ASB9 chrX 15262109 15262112	15	22	1	3	18.5	2	UTR
	ASCC1 chr10 73856272 73856281	83	118	61	58	100.5	59.5	UTR
	ASCC1 chr10 73856353 73856368	25	9	13	14	17	13.5	UTR
	ASCC1 chr10 73856783 73856824	16	14	19	10	15	14.5	UTR
	ASCC2 chr22 30184595 30184614	116	269	141	78	192.5	109.5	UTR
	ASCC3 chr6 100956597 100956620	2273	2198	1577	1448	2235.5	1512.5	UTR
	ASCL2 chr11 2289714 2289744	3	0	182	128	1.5	155	UTR
	ASCL2 chr11 2289903 2289936	4	3	368	305	3.5	336.5	UTR
	ASGR2 chr17 7004645 7004660	0	0	21	22	0	21.5	UTR
	ASH1L chr1 155305047 155305061	24	32	50	26	28	38	UTR
	ASH1L chr1 155305114 155305121	9	5	10	16	7	13	UTR
	ASH2L chr8 37984839 37984841	7	17	0	0	12	0	Intron
	ASH2L chr8 37997200 37997226	69	72	30	31	70.5	30.5	UTR
	ASNS chr7 97481464 97481468	957	660	507	476	808.5	491.5	UTR
	ASNSD1 chr2 190530977 190530988	50	44	29	17	47	23	Intron
	ASNSD1 chr2 190531112 190531137	352	364	147	191	358	169	Intron
	ASNSD1 chr2 190535517 190535557	34	35	21	10	34.5	15.5	UTR
	ASPG chr14 104579044 104579099	0	0	15	12	0	13.5	UTR
	ASPH chr8 62536260 62536275	97	93	12	15	95	13.5	Intron
	ASPH chr8 62537082 62537119	420	355	103	133	387.5	118	Intron
	ASPHD1 chr16 29917370 29917376	9	6	5	0	7.5	2.5	UTR
	ASPHD2 chr22 26839540 26839557	14	11	18	3	12.5	10.5	UTR
	ASPM chr1 197053367 197053406	601	469	90	76	535	83	UTR
	ASPRV1 chr2 70187213 70187235	11	4	4091	4178	7.5	4134.5	UTR
	ASPRV1 chr2 70187264 70187266	2	1	310	389	1.5	349.5	UTR
	ASPSCR1 chr17 79953022 79953030	13	17	1	0	15	0.5	Intron
	ASPSCR1 chr17 79975276 79975286	67	50	18	11	58.5	14.5	UTR
	ASS1 chr9 133376633 133376665	86	118	2000	1625	102	1812.5	UTR
	ASXL1 chr20 30960032 30960045	50	74	33	15	62	24	Intron
	ASXL1 chr20 30960330 30960355	39	95	21	18	67	19.5	Intron
	ASXL1 chr20 31025156 31025174	63	62	79	51	62.5	65	UTR
	ASXL1 chr20 31026147 31026174	12	11	22	5	11.5	13.5	UTR
	ASXL1 chr20 31026217 31026221	39	46	38	26	42.5	32	UTR
	ASXL1 chr20 31027109 31027137	77	91	19	27	84	23	UTR
	ASXL2 chr2 25956619 25956628	73	51	48	31	62	39.5	UTR
	ATAD2 chr8 124332091 124332104	12	44	19	4	28	11.5	UTR
	ATAD2 chr8 124332739 124332745	33	139	24	23	86	23.5	UTR
	ATAD2 chr8 124333091 124333093	8	10	5	7	9	6	UTR
	ATAD3A chr1 1470052 1470069	743	747	147	107	745	127	UTR
	ATAD3B chr1 1418506 1418508	20	4	2	9	12	5.5	Intron
	ATAD3B chr1 1431575 1431585	191	194	38	34	192.5	36	UTR
	ATAD5 chr17 29222036 29222042	10	2	0	0	6	0	UTR
	ATE1 chr10 123499932 123499965	30	36	20	33	33	26.5	UTR
	ATE1 chr10 123500159 123500173	2	4	5	16	3	10.5	UTR
	ATF2 chr2 175936978 175937006	25	28	18	8	26.5	13	UTR
	ATF2 chr2 175938999 175939008	57	58	87	86	57.5	86.5	UTR
	ATF3 chr1 212793988 212793990	0	0	19	33	0	26	UTR
	ATF3 chr1 212794103 212794124	23	24	302	218	23.5	260	UTR
	ATF4 chr22 39918668 39918711	1566	1461	1966	1672	1513.5	1819	UTR
	ATF6 chr1 161928782 161928816	61	70	43	43	65.5	43	UTR
	ATF6 chr1 161928844 161928879	74	78	49	34	76	41.5	UTR
	ATF7IP2 chr16 10577493 10577499	6	6	0	4	6	2	UTR
	ATG10 chr5 81550378 81550382	202	178	84	57	190	70.5	Intron
	ATG10 chr5 81550592 81550609	57	112	38	49	84.5	43.5	Intron
	ATG12 chr5 115163877 115163902	79	99	87	90	89	88.5	UTR
	ATG12 chr5 115164520 115164534	91	56	108	104	73.5	106	UTR
	ATG12 chr5 115166603 115166612	43	27	28	52	35	40	UTR
	ATG12 chr5 115167262 115167284	185	215	130	114	200	122	UTR
	ATG13 chr11 46694568 46694615	1325	1143	2869	2425	1234	2647	UTR
	ATG14 chr14 55836218 55836254	0	6	23	22	3	22.5	UTR
	ATG16L1 chr2 234203620 234203630	8	17	2	2	12.5	2	UTR
	ATG16L1 chr2 234204304 234204320	22	42	21	21	32	21	UTR
	ATG2A chr11 64661987 64662028	60	32	128	121	46	124.5	UTR
	ATG2B chr14 96750022 96750036	32	33	25	81	32.5	53	UTR
	ATG2B chr14 96751081 96751091	8	10	8	5	9	6.5	UTR
	ATG2B chr14 96751374 96751402	24	19	39	30	21.5	34.5	UTR
	ATG4B chr2 242593404 242593406	41	28	53	31	34.5	42	Intron
	ATG4B chr2 242599999 242600051	83	108	0	1	95.5	0.5	Intron
	ATG4B chr2 242612033 242612057	343	331	216	220	337	218	UTR
	ATG4C chr1 63330037 63330064	17	12	0	0	14.5	0	UTR
	ATG4C chr1 63330817 63330824	35	55	6	9	45	7.5	UTR
	ATG4C chr1 63330933 63330940	17	24	1	2	20.5	1.5	UTR
	ATG5 chr6 106633580 106633613	24	13	11	5	18.5	8	UTR
	ATG5 chr6 106633764 106633827	159	274	70	55	216.5	62.5	UTR
	ATG7 chr3 11596546 11596557	274	263	131	144	268.5	137.5	UTR
	ATG9A chr2 220084099 220084108	146	158	95	86	152	90.5	UTR
	ATIC chr2 216214453 216214495	1308	1641	206	139	1474.5	172.5	UTR
	ATL1 chr14 51099318 51099326	3	8	6	9	5.5	7.5	UTR
	ATL1 chr14 51099388 51099399	63	79	92	49	71	70.5	UTR
	ATL2 chr2 38522023 38522035	18	117	159	56	67.5	107.5	UTR
	ATL2 chr2 38523037 38523063	0	5	15	28	2.5	21.5	UTR
	ATL2 chr2 38524283 38524295	14	46	51	28	30	39.5	Intron
	ATL3 chr11 63391546 63391560	717	601	1128	1062	659	1095	UTR
	ATL3 chr11 63396563 63396654	1674	1942	1013	971	1808	992	UTR
	ATMIN chr16 81078756 81078770	16	8	70	61	12	65.5	UTR
	ATMIN chr16 81080834 81080848	79	88	102	120	83.5	111	UTR
	ATN1 chr12 7051391 7051427	17	24	22	12	20.5	17	UTR
	ATN1 chr12 7051476 7051489	94	82	48	42	88	45	UTR
	ATOX1 chr5 151122374 151122406	2933	2976	1292	1202	2954.5	1247	UTR
	ATP10B chr5 159990122 159990142	0	0	112	95	0	103.5	UTR
	ATP10B chr5 160210047 160210049	0	0	16	32	0	24	Intron
	ATP10D chr4 47594885 47594905	431	496	480	411	463.5	445.5	UTR
	ATP11A chr13 113541441 113541481	63	85	60	41	74	50.5	UTR
	ATP11B chr3 182631881 182631918	25	20	130	145	22.5	137.5	Intron
	ATP11B chr3 182632327 182632348	30	22	37	33	26	35	Intron
	ATP11B chr3 182636122 182636136	21	31	143	113	26	128	UTR
	ATP11B chr3 182636835 182636853	48	71	360	331	59.5	345.5	UTR
	ATP11C chrX 138808504 138808515	8	14	9	0	11	4.5	UTR
	ATP11C chrX 138810930 138810953	18	10	20	35	14	27.5	UTR
	ATP12A chr13 25265565 25265596	5	0	13	5	2.5	9	Intron
	ATP12A chr13 25285898 25285922	6	6	883	894	6	888.5	UTR
	ATP13A1 chr19 19756003 19756012	513	443	229	198	478	213.5	UTR
	ATP13A3 chr3 194123403 194123409	7	6	11	4	6.5	7.5	UTR
	ATP13A3 chr3 194124178 194124196	13	8	36	16	10.5	26	UTR
	ATP13A3 chr3 194136415 194136418	4	0	4	7	2	5.5	Intron
	ATP13A4 chr3 193119854 193119871	0	0	14	19	0	16.5	UTR
	ATP1A1 chr1 116947361 116947425	2277	2828	4628	4237	2552.5	4432.5	UTR
	ATP2A3 chr17 3827159 3827171	41	18	11	7	29.5	9	UTR
	ATP2A3 chr17 3843587 3843602	5	7	0	0	6	0	Intron
	ATP2B4 chr1 203713154 203713166	116	87	264	281	101.5	272.5	UTR
	ATP2B4 chr1 203713199 203713223	200	230	521	384	215	452.5	UTR
	ATP2C2 chr16 84482733 84482747	0	1	30	18	0.5	24	Intron
	ATP6AP1 chrX 153664851 153664882	636	544	874	814	590	844	UTR
	ATP6AP1L chr5 81614209 81614211	3	7	1	8	5	4.5	Intron
	ATP6AP1L chr5 81614622 81614654	30	29	38	21	29.5	29.5	Intron
	ATP6AP2 chrX 40465882 40465903	698	724	437	257	711	347	UTR
	ATP6V0A1 chr17 40674591 40674611	40	39	64	58	39.5	61	UTR
	ATP6V0B chr1 44443952 44443972	3662	3471	4405	4180	3566.5	4292.5	UTR
	ATP6V0D1 chr16 67471915 67471934	237	290	316	274	263.5	295	UTR
	ATP6V0E1 chr5 172461868 172461903	2388	2531	3753	4031	2459.5	3892	UTR
	ATP6V0E2 chr7 149577777 149577800	15	37	32	18	26	25	UTR
	ATP6V1B2 chr8 20078044 20078057	9	8	68	58	8.5	63	UTR
	ATP6V1B2 chr8 20079188 20079216	57	74	213	204	65.5	208.5	UTR
	ATP6V1C1 chr8 104081489 104081540	15245	15726	32447	33059	15485.5	32753	UTR
	ATP6V1C2 chr2 10868899 10868901	0	0	14	20	0	17	Intron
	ATP6V1D chr14 67804769 67804809	1699	1489	2106	2341	1594	2223.5	UTR
	ATP6V1E1 chr22 18074902 18074939	5986	6931	10639	9074	6458.5	9856.5	UTR
	ATP6V1E1 chr22 18074966 18074976	1812	2173	3453	2827	1992.5	3140	UTR
	ATP6V1F chr7 128505881 128505904	402	353	333	397	377.5	365	UTR
	ATP6V1G1 chr9 117360133 117360142	22	50	45	36	36	40.5	UTR
	ATP6V1G1 chr9 117360645 117360692	160	192	292	240	176	266	UTR
	ATP6V1H chr8 54628227 54628244	57	60	106	67	58.5	86.5	UTR
	ATP7A chrX 77305437 77305448	2	0	17	15	1	16	UTR
	ATP7B chr13 52506808 52506810	13	19	12	10	16	11	UTR
	ATP8A2 chr13 26501407 26501425	22	31	0	0	26.5	0	Intron
	ATP8A2 chr13 26594424 26594433	62	46	0	1	54	0.5	UTR
	ATP8A2 chr13 26599986 26599988	9	12	0	0	10.5	0	UTR
	ATP8B2 chr1 154322012 154322073	54	33	7	14	43.5	10.5	UTR
	ATP8B2 chr1 154322131 154322144	74	59	6	13	66.5	9.5	UTR
	ATP8B2 chr1 154323778 154323790	7	24	18	2	15.5	10	UTR
	ATP8B3 chr19 1782069 1782087	0	0	19	34	0	26.5	UTR
	ATP9A chr20 50213301 50213326	160	133	166	151	146.5	158.5	UTR
	ATP9B chr18 77131369 77131371	24	23	38	25	23.5	31.5	Intron
	ATP9B chr18 77137968 77137970	20	9	9	2	14.5	5.5	UTR
	ATP9B chr18 77138139 77138159	18	23	22	4	20.5	13	UTR
	ATPAF1 chr1 47100711 47100726	302	355	139	121	328.5	130	UTR
	ATPAF1 chr1 47118105 47118119	79	75	19	24	77	21.5	Intron
	ATRAID chr2 27440003 27440049	1292	1666	1014	863	1479	938.5	UTR
	ATRN chr20 3631759 3631770	135	190	229	259	162.5	244	UTR
	ATRX chrX 76907597 76907599	4	3	2	9	3.5	5.5	UTR
	ATXN1 chr6 16299579 16299581	0	3	15	15	1.5	15	UTR
	ATXN1 chr6 16305176 16305189	10	11	8	25	10.5	16.5	UTR
	ATXN1 chr6 16306457 16306468	6	0	15	17	3	16	UTR
	ATXN1 chr6 16432790 16432794	7	4	2	0	5.5	1	Intron
	ATXN1 chr6 16738691 16738709	14	19	9	7	16.5	8	Intron
	ATXN10 chr22 46239797 46239906	2697	2587	690	760	2642	725	UTR
	ATXN1L chr16 71891192 71891241	1	19	0	1	10	0.5	UTR
	ATXN3 chr14 92526600 92526629	81	44	148	238	62.5	193	UTR
	ATXN3 chr14 92529915 92529931	165	171	294	253	168	273.5	UTR
	ATXN3 chr14 92530429 92530439	22	32	34	39	27	36.5	UTR
	ATXN7 chr3 63982292 63982294	6	6	5	4	6	4.5	UTR
	ATXN7L1 chr7 105259611 105259617	9	7	1	1	8	1	Intron
	ATXN7L1 chr7 105515534 105515545	39	30	13	9	34.5	11	Intron
	ATXN7L2 chr1 110034623 110034625	12	12	2	7	12	4.5	Intron
	ATXN7L2 chr1 110035325 110035350	1	16	2	0	8.5	1	UTR
	ATXN7L3 chr17 42269157 42269187	581	557	510	566	569	538	UTR
	AUNIP chr1 26161283 26161321	148	164	15	8	156	11.5	UTR
	AUP1 chr2 74753752 74753788	1186	1286	622	637	1236	629.5	UTR
	AURKA chr20 54944437 54944448	311	308	35	39	309.5	37	UTR
	AURKA chr20 54944708 54944724	143	147	11	9	145	10	UTR
	AURKAIP1 chr1 1309085 1309134	2482	3165	1178	885	2823.5	1031.5	UTR
	AURKB chr17 8109841 8109854	11	3	2	0	7	1	UTR
	AVEN chr15 34158423 34158434	39	31	20	13	35	16.5	UTR
	AVEN chr15 34158564 34158584	4	13	3	2	8.5	2.5	UTR
	AVEN chr15 34158618 34158654	77	51	15	24	64	19.5	UTR
	AVL9 chr7 32628299 32628338	495	481	832	939	488	885.5	UTR
	AXIN1 chr16 337437 337450	65	84	94	86	74.5	90	UTR
	AXIN1 chr16 337497 337499	7	6	4	22	6.5	13	UTR
	AXL chr19 41766192 41766204	88	83	4	6	85.5	5	UTR
	AXL chr19 41767658 41767673	233	257	19	35	245	27	UTR
	AZGP1 chr7 99564313 99564379	5	1	3512	2858	3	3185	UTR
	AZI2 chr3 28373178 28373183	413	492	217	208	452.5	212.5	Intron
	AZIN1 chr8 103839790 103839830	69	46	42	25	57.5	33.5	UTR
	AZIN1 chr8 103839874 103839926	186	133	46	48	159.5	47	UTR
	AZIN1 chr8 103840224 103840239	44	85	38	46	64.5	42	UTR
	AZIN1 chr8 103840274 103840296	14	13	17	15	13.5	16	UTR
	B2M chr15 45010272 45010364	7958	9871	8197	5754	8914.5	6975.5	UTR
	B3GALNT2 chr1 235613237 235613247	1	27	27	3	14	15	UTR
	B3GALNT2 chr1 235641904 235641916	146	159	165	126	152.5	145.5	Intron
	B3GALT6 chr1 1169048 1169139	89	104	82	96	96.5	89	UTR
	B3GALT6 chr1 1169205 1169266	7	5	16	9	6	12.5	UTR
	B3GALT6 chr1 1169542 1169566	62	46	12	17	54	14.5	UTR
	B3GALT6 chr1 1170329 1170449	56	47	22	16	51.5	19	UTR
	B3GAT3 chr11 62382761 62382769	543	480	406	335	511.5	370.5	UTR
	B3GNT2 chr2 62451852 62451877	1756	1715	2151	1874	1735.5	2012.5	UTR
	B3GNT3 chr19 17923879 17923893	66	80	118	119	73	118.5	UTR
	B3GNTL1 chr17 80901670 80901675	32	36	17	14	34	15.5	UTR
	B3GNTL1 chr17 80969303 80969305	5	6	1	3	5.5	2	Intron
	B4GALNT3 chr12 664578 664598	21	11	57	59	16	58	Intron
	B4GALNT3 chr12 672661 672665	62	54	460	439	58	449.5	UTR
	B4GALNT4 chr11 382048 382060	2	3	4	21	2.5	12.5	UTR
	B4GALNT4 chr11 382103 382117	54	166	193	116	110	154.5	UTR
	B4GALT1 chr9 33110634 33110663	60	154	74	85	107	79.5	Intron
	B4GALT1 chr9 33112489 33112508	4	7	11	1	5.5	6	Intron
	B4GALT1 chr9 33113034 33113053	3	6	3	11	4.5	7	Intron
	B4GALT2 chr1 44456831 44456846	1411	1110	510	353	1260.5	431.5	UTR
	B4GALT5 chr20 48252369 48252373	21	31	7	7	26	7	UTR
	B4GALT7 chr5 177032217 177032229	10	6	11	3	8	7	Intron
	B4GALT7 chr5 177037252 177037280	422	420	87	53	421	70	UTR
	BACE2 chr21 42648491 42648524	840	935	226	236	887.5	231	UTR
	BACH1 chr21 30718198 30718232	33	19	174	133	26	153.5	UTR
	BACH1 chr21 30718292 30718321	44	29	72	98	36.5	85	UTR
	BACH1 chr21 30718439 30718468	14	12	78	44	13	61	UTR
	BAD chr11 64037292 64037317	4441	4521	2652	2168	4481	2410	UTR
	BAG1 chr9 33252423 33252478	50	54	125	156	52	140.5	UTR
	BAG1 chr9 33255013 33255054	203	170	457	466	186.5	461.5	UTR
	BAG2 chr6 57049590 57049615	5	6	0	2	5.5	1	UTR
	BAG2 chr6 57049705 57049738	34	66	11	2	50	6.5	UTR
	BAG2 chr6 57049932 57049963	14	34	1	2	24	1.5	UTR
	BAG3 chr10 121437294 121437304	1766	1613	1642	1389	1689.5	1515.5	UTR
	BAHD1 chr15 40760393 40760441	160	298	222	160	229	191	UTR
	BAIAP2 chr17 79084271 79084274	10	15	29	51	12.5	40	Intron
	BAIAP2 chr17 79084306 79084319	102	191	179	144	146.5	161.5	Intron
	BAIAP2 chr17 79090021 79090026	115	86	182	152	100.5	167	Intron
	BAIAP2L1 chr7 97922549 97922635	206	305	302	192	255.5	247	UTR
	BAIAP2L2 chr22 38480889 38480914	487	395	97	115	441	106	UTR
	BAK1 chr6 33540322 33540330	50	31	7	9	40.5	8	UTR
	BAMBI chr10 28971625 28971645	227	264	931	916	245.5	923.5	UTR
	BAMBI chr10 28971693 28971702	19	41	216	130	30	173	UTR
	BANK1 chr4 102729238 102729240	4	9	0	0	6.5	0	UTR
	BANP chr16 87986349 87986360	18	27	9	11	22.5	10	Intron
	BANP chr16 87994804 87994844	8	3	0	2	5.5	1	Intron
	BANP chr16 88110903 88110927	3	17	10	5	10	7.5	UTR
	BAP1 chr3 52435020 52435045	1542	1677	885	738	1609.5	811.5	UTR
	BARD1 chr2 215590356 215590376	55	55	21	23	55	22	UTR
	BARD1 chr2 215591351 215591357	16	37	7	17	26.5	12	UTR
	BASP1 chr5 17276736 17276743	1949	1865	1527	1328	1907	1427.5	UTR
	BAX chr19 49465045 49465068	4044	4107	1218	997	4075.5	1107.5	UTR
	BAZ1A chr14 35221934 35221943	16	8	13	11	12	12	UTR
	BAZ1A chr14 35233978 35233992	8	13	10	10	10.5	10	Exon
	BAZ1A chr14 35248859 35248866	10	18	3	0	14	1.5	Intron
	BAZ1A chr14 35249285 35249323	11	8	16	7	9.5	11.5	Intron
	BAZ1A chr14 35249388 35249390	7	3	9	2	5	5.5	Intron
	BAZ1A chr14 35269463 35269502	29	19	16	20	24	18	Exon
	BAZ1A chr14 35269529 35269547	9	9	7	23	9	15	Exon
	BAZ1B chr7 72854723 72854748	1145	1486	429	396	1315.5	412.5	UTR
	BAZ2B chr2 160175490 160175492	41	32	26	24	36.5	25	UTR
	BAZ2B chr2 160175684 160175687	16	9	29	11	12.5	20	UTR
	BAZ2B chr2 160239121 160239123	28	11	14	30	19.5	22	Exon
	BBC3 chr19 47724072 47724101	281	328	1111	950	304.5	1030.5	UTR
	BBIP1 chr10 112659903 112659915	407	399	169	155	403	162	UTR
	BBIP1 chr10 112659970 112660000	28	49	25	10	38.5	17.5	UTR
	BBS12 chr4 123665246 123665257	4	23	18	7	13.5	12.5	UTR
	BBS12 chr4 123666092 123666102	13	32	19	23	22.5	21	UTR
	BBS2 chr16 56518257 56518266	4	11	2	0	7.5	1	UTR
	BBS2 chr16 56518512 56518519	35	56	22	19	45.5	20.5	UTR
	BBS2 chr16 56532515 56532517	13	11	8	1	12	4.5	Intron
	BBS2 chr16 56536447 56536456	6	5	6	2	5.5	4	Intron
	BBS4 chr15 73030627 73030629	9	9	0	0	9	0	UTR
	BBS4 chr15 73030734 73030750	11	29	14	2	20	8	UTR
	BBS7 chr4 122745580 122745602	33	52	14	37	42.5	25.5	UTR
	BBS7 chr4 122748878 122748893	16	103	27	11	59.5	19	Intron
	BBS7 chr4 122782640 122782652	88	93	16	12	90.5	14	Intron
	BBS9 chr7 33354181 33354201	8	10	4	1	9	2.5	Intron
	BBS9 chr7 33645236 33645246	42	50	22	16	46	19	UTR
	BBS9 chr7 33645387 33645397	6	8	1	3	7	2	UTR
	BCAM chr19 45324661 45324678	134	80	344	255	107	299.5	UTR
	BCAP29 chr7 107242329 107242339	19	18	14	5	18.5	9.5	Intron
	BCAP29 chr7 107260916 107260969	63	134	23	16	98.5	19.5	UTR
	BCAP29 chr7 107262308 107262315	71	108	12	33	89.5	22.5	UTR
	BCAP29 chr7 107262661 107262668	1	1	0	9	1	4.5	UTR
	BCAP29 chr7 107263754 107263763	43	30	8	0	36.5	4	UTR
	BCAP31 chrX 152965929 152965949	35	31	7	10	33	8.5	UTR
	BCAP31 chrX 152966188 152966206	37	52	47	55	44.5	51	UTR
	BCAR1 chr16 75262900 75262936	118	155	114	153	136.5	133.5	UTR
	BCAR1 chr16 75262974 75263001	28	55	51	32	41.5	41.5	UTR
	BCAR3 chr1 94027339 94027376	242	386	254	170	314	212	UTR
	BCAR3 chr1 94027628 94027644	49	57	29	29	53	29	UTR
	BCAS2 chr1 115110172 115110217	222	248	74	54	235	64	UTR
	BCAS2 chr1 115110333 115110365	54	52	35	31	53	33	UTR
	BCAS4 chr20 49493703 49493739	272	277	53	56	274.5	54.5	UTR
	BCAT2 chr19 49298304 49298333	103	108	46	34	105.5	40	UTR
	BCCIP chr10 127512234 127512269	47	37	17	19	42	18	Exon
	BCCIP chr10 127522442 127522444	27	31	15	6	29	10.5	Exon
	BCKDHB chr6 80986040 80986043	7	9	10	10	8	10	Intron
	BCKDHB chr6 81052272 81052274	7	3	3	1	5	2	Intron
	BCKDHB chr6 81055986 81055988	1	12	0	0	6.5	0	UTR
	BCKDK chr16 31123879 31123966	204	199	215	189	201.5	202	UTR
	BCL10 chr1 85731920 85731932	12	52	21	12	32	16.5	UTR
	BCL10 chr1 85733109 85733142	67	47	80	49	57	64.5	UTR
	BCL10 chr1 85740504 85740540	74	119	102	83	96.5	92.5	Intron
	BCL11A chr2 60679285 60679294	70	98	40	26	84	33	UTR
	BCL11A chr2 60749215 60749227	16	4	1	4	10	2.5	Intron
	BCL11B chr14 99635625 99635633	8	10	0	6	9	3	UTR
	BCL2 chr18 60790566 60790585	47	34	22	14	40.5	18	UTR
	BCL2 chr18 60983031 60983042	41	36	20	20	38.5	20	Intron
	BCL2L1 chr20 30252254 30252271	1064	983	1570	1438	1023.5	1504	UTR
	BCL2L12 chr19 50177155 50177173	10	6	0	2	8	1	UTR
	BCL2L13 chr22 18185152 18185197	170	498	194	112	334	153	Intron
	BCL2L13 chr22 18212290 18212295	23	45	21	22	34	21.5	UTR
	BCL7B chr7 72950681 72950753	358	864	802	578	611	690	UTR
	BCL7C chr16 30862297 30862308	58	83	353	273	70.5	313	Intron
	BCL7C chr16 30862359 30862383	13	15	71	69	14	70	Intron
	BCL9 chr1 147093166 147093168	10	4	0	2	7	1	Intron
	BCL9 chr1 147097964 147097966	8	11	3	0	9.5	1.5	UTR
	BCL9 chr1 147098010 147098021	10	18	18	6	14	12	UTR
	BCLAF1 chr6 136577972 136578011	565	507	89	110	536	99.5	UTR
	BCLAF1 chr6 136579710 136579743	506	452	66	91	479	78.5	UTR
	BCLAF1 chr6 136581828 136581867	17	27	24	23	22	23.5	UTR
	BCOR chrX 39910499 39910510	9	5	4	3	7	3.5	Intron
	BCOR chrX 39910622 39910624	8	7	0	4	7.5	2	Intron
	BCR chr22 23537606 23537608	1	0	0	13	0.5	6.5	Intron
	BCR chr22 23645359 23645361	7	13	20	13	10	16.5	Intron
	BCS1L chr2 219528156 219528172	457	478	153	139	467.5	146	UTR
	BDH1 chr3 197236645 197236667	159	186	875	737	172.5	806	UTR
	BDH1 chr3 197236695 197236715	51	41	189	191	46	190	UTR
	BDH1 chr3 197238427 197238538	88	153	313	302	120.5	307.5	UTR
	BDH2 chr4 104000582 104000596	7	12	2	7	9.5	4.5	UTR
	BDH2 chr4 104000723 104000730	6	30	7	2	18	4.5	UTR
	BDP1 chr5 70858021 70858023	7	13	0	0	10	0	UTR
	BEAN1 chr16 66471897 66471936	6	5	18	8	5.5	13	UTR
	BEGAIN chr14 101003484 101003491	8	11	9	6	9.5	7.5	UTR
	BEND6 chr6 56875611 56875616	19	18	2	1	18.5	1.5	UTR
	BEND7 chr10 13483075 13483095	99	95	79	68	97	73.5	UTR
	BET1L chr11 200934 200992	17	14	35	45	15.5	40	Intron
	BET1L chr11 202918 202948	229	296	163	113	262.5	138	Intron
	BEX2 chrX 102564265 102564282	31	15	61	88	23	74.5	UTR
	BEX4 chrX 102472119 102472148	104	75	66	68	89.5	67	UTR
	BEX5 chrX 101408678 101408680	10	14	3	0	12	1.5	UTR
	BEX5 chrX 101409713 101409715	3	12	0	0	7.5	0	Intron
	BFAR chr16 14744438 14744455	229	280	164	121	254.5	142.5	Intron
	BFAR chr16 14762824 14762864	296	395	161	135	345.5	148	Intron
	BFSP1 chr20 17474547 17474552	16	21	34	25	18.5	29.5	UTR
	BGN chrX 152774996 152775006	3	1	190	160	2	175	UTR
	BHLHE40 chr3 5023291 5023300	10	16	76	49	13	62.5	Intron
	BHLHE40 chr3 5025455 5025459	2	1	26	31	1.5	28.5	UTR
	BHLHE40 chr3 5026030 5026032	14	6	43	62	10	52.5	UTR
	BHLHE40 chr3 5026854 5026879	19	42	85	82	30.5	83.5	UTR
	BHLHE40-AS1 chr3 5018303 5018305	5	1	0	6	3	3	UTR
	BID chr22 18216903 18216911	87	113	38	28	100	33	UTR
	BID chr22 18217976 18218013	46	45	16	14	45.5	15	UTR
	BID chr22 18218125 18218159	127	177	83	69	152	76	UTR
	BIK chr22 43525709 43525720	597	479	119	95	538	107	UTR
	BIRC5 chr17 76220776 76220809	255	303	21	10	279	15.5	UTR
	BIRC5 chr17 76221710 76221718	169	135	7	3	152	5	UTR
	BIRC6 chr2 32622124 32622150	15	21	7	7	18	7	Intron
	BIRC6 chr2 32843476 32843497	48	72	83	71	60	77	UTR
	BIRC6 chr2 32843539 32843554	9	25	26	7	17	16.5	UTR
	BLCAP chr20 36145817 36145820	1023	1436	1284	856	1229.5	1070	UTR
	BLM chr15 91358588 91358603	22	51	7	1	36.5	4	UTR
	BLM chr15 91358650 91358692	15	40	4	0	27.5	2	UTR
	BLOC1S4 chr4 6719066 6719091	129	157	92	79	143	85.5	UTR
	BLOC1S4 chr4 6719181 6719263	30	39	13	4	34.5	8.5	UTR
	BLOC1S4 chr4 6719351 6719428	131	132	83	86	131.5	84.5	UTR
	BLVRA chr7 43846931 43846946	609	625	151	171	617	161	UTR
	BLVRB chr19 40953667 40953734	2593	2332	9408	8388	2462.5	8898	UTR
	BLZF1 chr1 169356601 169356615	39	52	37	15	45.5	26	Intron
	BLZF1 chr1 169357532 169357547	85	98	29	18	91.5	23.5	Intron
	BMI1 chr10 22619991 22619999	199	225	116	116	212	116	UTR
	BMI1 chr10 22620218 22620228	56	61	25	16	58.5	20.5	UTR
	BMP1 chr8 22058972 22058995	64	51	22	24	57.5	23	Intron
	BMP1 chr8 22069822 22069841	267	211	104	90	239	97	UTR
	BMP2 chr20 6760124 6760138	5	6	15	13	5.5	14	UTR
	BMP2 chr20 6760598 6760612	37	61	511	556	49	533.5	UTR
	BMP2 chr20 6760873 6760958	5	13	91	75	9	83	UTR
	BMP2K chr4 79786936 79786946	15	28	37	40	21.5	38.5	Intron
	BMP2K chr4 79800568 79800596	4	13	3	5	8.5	4	Intron
	BMP2K chr4 79801114 79801141	13	8	7	4	10.5	5.5	Intron
	BMP4 chr14 54416492 54416494	5	8	8	5	6.5	6.5	UTR
	BMP4 chr14 54416617 54416621	165	139	71	44	152	57.5	UTR
	BMP7 chr20 55743796 55743817	2	2	7	19	2	13	UTR
	BMPR2 chr2 203259073 203259075	8	6	1	2	7	1.5	Intron
	BMPR2 chr2 203425046 203425065	9	13	10	6	11	8	UTR
	BMPR2 chr2 203426202 203426213	4	9	10	11	6.5	10.5	UTR
	BMPR2 chr2 203427288 203427297	8	4	11	6	6	8.5	UTR
	BMPR2 chr2 203432467 203432474	33	35	21	11	34	16	UTR
	BMS1 chr10 43312816 43312818	9	9	3	1	9	2	Exon
	BMS1 chr10 43326848 43326852	31	113	16	5	72	10.5	UTR
	BMS1 chr10 43329640 43329644	5	12	1	0	8.5	0.5	UTR
	BMS1P20 chr22 22661668 22661717	801	924	1015	790	862.5	902.5	UTR
	BNC2 chr9 16416401 16416411	5	5	5	3	5	4	UTR
	BNIP1 chr5 172591356 172591402	141	200	57	84	170.5	70.5	UTR
	BNIP3 chr10 133781860 133781875	437	694	4040	3341	565.5	3690.5	UTR
	BNIP3L chr8 26268501 26268511	49	85	789	468	67	628.5	UTR
	BNIP3L chr8 26268722 26268727	4	8	80	66	6	73	UTR
	BNIP3L chr8 26270641 26270646	8	19	55	30	13.5	42.5	UTR
	BNIPL chr1 151020037 151020080	8	4	3945	3908	6	3926.5	UTR
	BOD1 chr5 173034477 173034551	597	890	606	478	743.5	542	UTR
	BOK chr2 242513523 242513558	822	797	401	360	809.5	380.5	UTR
	BOLA1 chr1 149872338 149872366	1116	1327	688	684	1221.5	686	UTR
	BOLA3 chr2 74362523 74362557	9359	16043	3572	3187	12701	3379.5	UTR
	BOLA3-AS1 chr2 74376150 74376152	8	9	0	0	8.5	0	UTR
	BOLA3-AS1 chr2 74376177 74376183	8	12	0	0	10	0	UTR
	BOLA3-AS1 chr2 74376231 74376235	12	14	0	0	13	0	UTR
	BOLA3-AS1 chr2 74376264 74376271	19	16	0	3	17.5	1.5	UTR
	BOLA3-AS1 chr2 74377145 74377147	1	9	0	0	5	0	UTR
	BPGM chr7 134347855 134347860	5	8	0	0	6.5	0	Intron
	BPGM chr7 134349880 134349882	3	12	0	0	7.5	0	Intron
	BPGM chr7 134364461 134364487	8	15	3	2	11.5	2.5	UTR
	BPGM chr7 134364546 134364566	29	38	6	6	33.5	6	UTR
	BPIFC chr22 32809832 32809840	0	0	81	38	0	59.5	UTR
	BPIFC chr22 32843610 32843613	0	0	41	26	0	33.5	Intron
	BPIFC chr22 32849322 32849340	0	0	37	24	0	30.5	Intron
	BPNT1 chr1 220230824 220230826	5	19	7	3	12	5	UTR
	BPNT1 chr1 220230870 220230895	37	62	20	14	49.5	17	UTR
	BPNT1 chr1 220231887 220231891	7	8	4	4	7.5	4	Intron
	BPNT1 chr1 220232185 220232188	19	6	7	6	12.5	6.5	Intron
	BPTF chr17 65900982 65900986	0	0	19	10	0	14.5	Intron
	BPTF chr17 65977873 65977903	10	10	2	9	10	5.5	Intron
	BPTF chr17 65978666 65978678	19	25	29	46	22	37.5	UTR
	BPTF chr17 65980490 65980494	2	12	0	4	7	2	UTR
	BRAT1 chr7 2577485 2577515	67	95	21	11	81	16	UTR
	BRCA1 chr17 41196305 41196323	165	140	4	21	152.5	12.5	UTR
	BRCA1 chr17 41196839 41196842	116	97	13	7	106.5	10	UTR
	BRD1 chr22 50166924 50166953	109	117	297	216	113	256.5	UTR
	BRD3 chr9 136905243 136905322	4	10	15	3	7	9	Intron
	BRD3 chr9 136932142 136932145	10	2	0	0	6	0	Intron
	BRD4 chr19 15347641 15347653	395	389	862	822	392	842	UTR
	BRD4 chr19 15357844 15357871	1266	976	949	964	1121	956.5	Intron
	BRD7 chr16 50352886 50352950	542	453	241	268	497.5	254.5	UTR
	BRD7 chr16 50352989 50353004	180	157	201	235	168.5	218	UTR
	BRD8 chr5 137492572 137492587	152	170	48	17	161	32.5	UTR
	BRD9 chr5 863835 863867	1528	1520	464	362	1524	413	UTR
	BRF1 chr14 105675603 105675635	118	134	46	49	126	47.5	UTR
	BRI3 chr7 97920816 97920848	5280	6249	8711	7419	5764.5	8065	UTR
	BRIP1 chr17 59758628 59758637	102	110	9	4	106	6.5	UTR
	BRIX1 chr5 34925770 34925794	122	143	41	28	132.5	34.5	UTR
	BRK1 chr3 10168600 10168608	382	472	327	287	427	307	UTR
	BRK1 chr3 10168865 10168879	252	252	170	191	252	180.5	UTR
	BRMS1L chr14 36341143 36341169	19	40	31	28	29.5	29.5	UTR
	BROX chr1 222887237 222887255	99	126	136	148	112.5	142	UTR
	BRPF1 chr3 9789545 9789547	37	64	25	56	50.5	40.5	UTR
	BRPF1 chr3 9789676 9789698	28	34	39	24	31	31.5	UTR
	BRPF3 chr6 36200561 36200567	19	19	39	15	19	27	UTR
	BRSK1 chr19 55823899 55823902	28	7	25	18	17.5	21.5	UTR
	BRWD1 chr21 40556098 40556111	12	13	24	32	12.5	28	UTR
	BRWD1 chr21 40557793 40557826	11	9	33	38	10	35.5	UTR
	BRWD1 chr21 40565736 40565747	11	2	12	18	6.5	15	Intron
	BRWD1 chr21 40565869 40565878	16	10	6	10	13	8	Intron
	BRWD1 chr21 40669986 40670004	2	9	28	33	5.5	30.5	Intron
	BRWD1 chr21 40684103 40684128	14	17	18	27	15.5	22.5	Intron
	BRWD3 chrX 79931318 79931346	4	10	12	8	7	10	UTR
	BRWD3 chrX 79931582 79931611	11	10	18	18	10.5	18	UTR
	BRWD3 chrX 79932082 79932085	2	2	15	12	2	13.5	UTR
	BRWD3 chrX 79932735 79932755	3	1	2	8	2	5	Exon
	BSDC1 chr1 32830704 32830715	191	139	182	229	165	205.5	UTR
	BSDC1 chr1 32830830 32830879	98	132	159	75	115	117	UTR
	BSDC1 chr1 32841096 32841117	44	74	75	100	59	87.5	Intron
	BSG chr19 582853 582914	217	276	124	122	246.5	123	UTR
	BSG chr19 583476 583505	1908	1674	664	510	1791	587	UTR
	BSPRY chr9 116132689 116132691	0	1	21	29	0.5	25	UTR
	BSPRY chr9 116133494 116133513	1	0	219	151	0.5	185	UTR
	BST2 chr19 17513740 17513762	251	225	774	748	238	761	UTR
	BTBD10 chr11 13409538 13409571	17	50	43	30	33.5	36.5	UTR
	BTBD2 chr19 1985430 1985453	68	63	89	55	65.5	72	UTR
	BTBD3 chr20 11907235 11907245	163	156	225	230	159.5	227.5	UTR
	BTBD7 chr14 93708166 93708168	6	6	7	2	6	4.5	UTR
	BTBD7 chr14 93753974 93753988	23	22	7	17	22.5	12	Intron
	BTBD7 chr14 93756217 93756220	4	8	0	12	6	6	Intron
	BTBD9 chr6 38141258 38141296	39	29	18	21	34	19.5	UTR
	BTC chr4 75677606 75677608	0	1	6	16	0.5	11	UTR
	BTD chr3 15687317 15687327	16	22	18	12	19	15	UTR
	BTF3 chr5 72801298 72801330	2171	3081	2040	1616	2626	1828	UTR
	BTF3L4 chr1 52552520 52552585	144	408	382	239	276	310.5	UTR
	BTG2 chr1 203278710 203278768	78	113	674	573	95.5	623.5	UTR
	BTG3 chr21 18965964 18965992	1889	2421	2086	1959	2155	2022.5	UTR
	BTN2A1 chr6 26460518 26460544	18	28	3	2	23	2.5	Intron
	BTN2A1 chr6 26469857 26469882	25	40	11	14	32.5	12.5	Intron
	BTN2A1 chr6 26476840 26476850	7	10	7	9	8.5	8	UTR
	BTN2A3P chr6 26423894 26423907	15	9	3	3	12	3	UTR
	BUB3 chr10 124924867 124924888	2152	1986	693	602	2069	647.5	UTR
	BVES chr6 105544699 105544703	54	69	10	8	61.5	9	UTR
	BYSL chr6 41900771 41900791	416	448	159	101	432	130	UTR
	BZW1 chr2 201688560 201688574	159	353	103	97	256	100	UTR
	C10orf88 chr10 124691009 124691027	333	360	230	268	346.5	249	UTR
	C11orf49 chr11 47183771 47183798	702	656	282	279	679	280.5	UTR
	C11orf58 chr11 16776868 16776916	68	109	74	51	88.5	62.5	UTR
	C11orf58 chr11 16777688 16777700	40	31	26	21	35.5	23.5	UTR
	C11orf74 chr11 36680819 36680841	13	4	1	4	8.5	2.5	UTR
	C12orf4 chr12 4596932 4596934	44	46	32	27	45	29.5	UTR
	C12orf4 chr12 4598307 4598309	7	6	0	7	6.5	3.5	UTR
	C12orf4 chr12 4598749 4598781	63	56	34	26	59.5	30	UTR
	C12orf57 chr12 7055146 7055196	991	1098	407	322	1044.5	364.5	UTR
	C14orf119 chr14 23567691 23567704	439	455	203	224	447	213.5	UTR
	C14orf119 chr14 23567806 23567856	454	522	280	219	488	249.5	UTR
	C14orf132 chr14 96553396 96553439	23	32	15	19	27.5	17	Intron
	C14orf132 chr14 96558465 96558472	66	53	60	55	59.5	57.5	Intron
	C15orf41 chr15 36987068 36987080	11	6	1	0	8.5	0.5	Intron
	C15orf41 chr15 36989146 36989148	12	14	6	5	13	5.5	Intron
	C15orf61 chr15 67818871 67818929	74	79	58	75	76.5	66.5	UTR
	C15orf61 chr15 67818971 67818984	4	4	30	13	4	21.5	UTR
	C16orf72 chr16 9212574 9212585	385	366	665	593	375.5	629	UTR
	C16orf72 chr16 9212922 9212936	179	201	399	278	190	338.5	UTR
	C16orf74 chr16 85730919 85730950	3	7	14	14	5	14	Intron
	C16orf74 chr16 85734560 85734586	20	18	14	7	19	10.5	Intron
	C16orf74 chr16 85741116 85741129	116	142	47	47	129	47	Intron
	C16orf87 chr16 46835915 46835963	102	133	82	43	117.5	62.5	UTR
	C16orf91 chr16 1469741 1469782	32	64	44	16	48	30	UTR
	C16orf95 chr16 87336155 87336165	6	10	0	0	8	0	Intron
	C16orf95 chr16 87336421 87336431	40	46	5	16	43	10.5	UTR
	C17orf100 chr17 6556602 6556629	26	17	9	9	21.5	9	UTR
	C17orf58 chr17 65987203 65987218	20	26	0	11	23	5.5	UTR
	C17orf58 chr17 65987449 65987459	13	2	2	3	7.5	2.5	UTR
	C17orf67 chr17 54904611 54904629	27	25	26	14	26	20	Intron
	C17orf67 chr17 54910109 54910186	78	62	22	21	70	21.5	Intron
	C17orf67 chr17 54910256 54910269	91	126	70	44	108.5	57	Intron
	C17orf80 chr17 71243660 71243688	55	36	21	25	45.5	23	UTR
	C17orf97 chr17 263997 264008	7	2	2	6	4.5	4	Intron
	C17orf97 chr17 264352 264368	2	14	5	4	8	4.5	Intron
	C18orf21 chr18 33559009 33559072	169	213	134	139	191	136.5	UTR
	C18orf25 chr18 43843259 43843269	19	32	28	29	25.5	28.5	UTR
	C18orf25 chr18 43846419 43846423	34	41	93	94	37.5	93.5	UTR
	C18orf32 chr18 47008022 47008036	155	163	202	150	159	176	UTR
	C18orf54 chr18 51907430 51907473	54	61	7	9	57.5	8	UTR
	C18orf54 chr18 51908378 51908409	282	191	21	32	236.5	26.5	UTR
	C19orf12 chr19 30192053 30192075	45	37	21	15	41	18	UTR
	C19orf12 chr19 30192798 30192826	164	112	26	42	138	34	UTR
	C19orf18 chr19 58469804 58469810	8	10	35	14	9	24.5	UTR
	C19orf25 chr19 1474159 1474177	285	266	110	80	275.5	95	Intron
	C19orf33 chr19 38795629 38795661	15182	16624	13838	11514	15903	12676	UTR
	C19orf47 chr19 40826957 40826993	151	209	70	63	180	66.5	UTR
	C19orf48 chr19 51300921 51300972	1307	1747	501	435	1527	468	UTR
	C19orf53 chr19 13889264 13889284	1830	1748	804	772	1789	788	UTR
	C19orf57 chr19 13993152 13993172	5	5	41	70	5	55.5	UTR
	C1D chr2 68269329 68269335	265	296	339	333	280.5	336	UTR
	C1GALT1 chr7 7283738 7283763	16	23	5	4	19.5	4.5	UTR
	C1GALT1 chr7 7283957 7283988	102	68	65	61	85	63	UTR
	C1GALT1 chr7 7288242 7288252	30	5	3	5	17.5	4	UTR
	C1GALT1C1 chrX 119759636 119759656	15	48	13	4	31.5	8.5	UTR
	C1GALT1C1 chrX 119759902 119759919	129	107	39	27	118	33	UTR
	C1orf109 chr1 38147241 38147243	3	0	1	7	1.5	4	UTR
	C1orf115 chr1 220870180 220870209	8	10	0	0	9	0	UTR
	C1orf115 chr1 220872488 220872500	20	18	0	0	19	0	UTR
	C1orf116 chr1 207191857 207191953	401	402	1358	1330	401.5	1344	UTR
	C1orf116 chr1 207194033 207194063	367	413	495	445	390	470	UTR
	C1orf116 chr1 207195007 207195037	238	226	188	233	232	210.5	UTR
	C1orf116 chr1 207195111 207195194	209	198	279	252	203.5	265.5	UTR
	C1orf122 chr1 38275115 38275133	1005	1048	666	640	1026.5	653	UTR
	C1orf131 chr1 231359469 231359513	43	120	28	37	81.5	32.5	UTR
	C1orf131 chr1 231359539 231359541	38	122	34	43	80	38.5	UTR
	C1orf159 chr1 1017190 1017214	197	187	97	101	192	99	UTR
	C1orf198 chr1 230972864 230972876	19	24	50	49	21.5	49.5	UTR
	C1orf198 chr1 230972913 230972926	2	4	26	37	3	31.5	UTR
	C1orf198 chr1 230974902 230974920	49	40	130	114	44.5	122	UTR
	C1orf21 chr1 184588844 184588881	249	318	493	353	283.5	423	UTR
	C1orf21 chr1 184589451 184589463	64	66	121	83	65	102	UTR
	C1orf21 chr1 184591161 184591176	121	99	89	48	110	68.5	UTR
	C1orf210 chr1 43748189 43748222	9	6	9	1	7.5	5	UTR
	C1orf216 chr1 36179475 36179485	103	90	21	17	96.5	19	UTR
	C1orf226 chr1 162356599 162356612	72	74	163	170	73	166.5	UTR
	C1orf35 chr1 228288415 228288447	22	73	29	27	47.5	28	UTR
	C1orf35 chr1 228288472 228288490	12	40	17	19	26	18	UTR
	C1orf43 chr1 154179176 154179234	243	360	454	338	301.5	396	UTR
	C1orf43 chr1 154179307 154179311	44	68	42	32	56	37	UTR
	C1orf43 chr1 154183475 154183502	50	37	6	21	43.5	13.5	Intron
	C1orf50 chr1 43241162 43241257	280	214	129	90	247	109.5	UTR
	C1orf52 chr1 85717111 85717115	215	194	150	133	204.5	141.5	Exon
	C1orf52 chr1 85717642 85717707	680	658	356	336	669	346	UTR
	C1orf52 chr1 85717865 85717884	75	140	115	79	107.5	97	UTR
	C1orf56 chr1 151022725 151022728	9	9	14	13	9	13.5	Intron
	C1orf56 chr1 151023035 151023048	3	4	9	7	3.5	8	Intron
	C1orf56 chr1 151023279 151023308	8	2	1	2	5	1.5	Intron
	C1QTNF1 chr17 77044558 77044569	43	25	0	0	34	0	UTR
	C1QTNF1 chr17 77045865 77045870	16	31	1	2	23.5	1.5	UTR
	C1QTNF4 chr11 47611213 47611226	19	11	9	20	15	14.5	UTR
	C1RL chr12 7247300 7247350	1	5	5	9	3	7	Intron
	C1RL chr12 7250886 7250911	9	6	5	4	7.5	4.5	Intron
	C1RL chr12 7260190 7260231	4	12	10	4	8	7	Intron
	C1RL-AS1 chr12 7274440 7274447	9	7	0	0	8	0	UTR
	C20orf194 chr20 3229934 3229954	6	9	6	8	7.5	7	UTR
	C20orf194 chr20 3274612 3274616	8	3	1	7	5.5	4	Intron
	C20orf194 chr20 3310637 3310646	10	4	0	0	7	0	Intron
	C20orf197 chr20 58632963 58632983	22	29	0	0	25.5	0	UTR
	C20orf27 chr20 3734149 3734163	1092	1212	229	170	1152	199.5	UTR
	C20orf96 chr20 251489 251527	7	20	0	2	13.5	1	UTR
	C20orf96 chr20 270060 270074	5	5	5	0	5	2.5	Intron
	C21orf58 chr21 47740931 47740968	11	26	2	0	18.5	1	Intron
	C21orf58 chr21 47741316 47741344	20	19	0	0	19.5	0	Intron
	C21orf58 chr21 47741674 47741722	17	17	6	4	17	5	Intron
	C21orf58 chr21 47742228 47742249	11	12	0	2	11.5	1	Intron
	C21orf91 chr21 19165542 19165570	80	63	246	242	71.5	244	UTR
	C22orf46 chr22 42094137 42094155	37	32	24	9	34.5	16.5	UTR
	C2CD2 chr21 43305212 43305242	1177	1010	309	296	1093.5	302.5	UTR
	C2CD4C chr19 405432 405448	39	54	55	54	46.5	54.5	UTR
	C2CD4D chr1 151810293 151810295	7	1	6	5	4	5.5	UTR
	C2orf27A chr2 132480512 132480518	11	13	10	9	12	9.5	UTR
	C2orf42 chr2 70377011 70377019	35	56	29	16	45.5	22.5	UTR
	C2orf69 chr2 200792030 200792033	67	34	16	12	50.5	14	Intron
	C2orf69 chr2 200792991 200793002	44	36	37	24	40	30.5	Intron
	C2orf74 chr2 61391846 61391869	33	45	23	12	39	17.5	UTR
	C2orf74 chr2 61391902 61391904	6	18	7	13	12	10	UTR
	C2orf74 chr2 61391936 61391976	117	313	61	24	215	42.5	UTR
	C2orf76 chr2 120059786 120059809	5	9	8	4	7	6	UTR
	C2orf81 chr2 74641297 74641312	42	23	19	34	32.5	26.5	UTR
	C2orf88 chr2 191064934 191064936	5	2	0	7	3.5	3.5	UTR
	C3orf18 chr3 50595453 50595469	185	151	26	34	168	30	UTR
	C3orf62 chr3 49314955 49315067	1312	1520	1358	1046	1416	1202	UTR
	C3orf67 chr3 58727729 58727740	2	7	8	11	4.5	9.5	UTR
	C3orf67 chr3 59024650 59024659	2	16	0	0	9	0	Intron
	C4orf36 chr4 87805474 87805476	7	3	8	10	5	9	Intron
	C4orf36 chr4 87843157 87843172	2	1	1	12	1.5	6.5	Intron
	C4orf36 chr4 87843264 87843277	3	3	4	9	3	6.5	Intron
	C4orf36 chr4 87844116 87844118	11	4	11	15	7.5	13	Intron
	C4orf36 chr4 87845993 87846004	15	11	55	51	13	53	Intron
	C4orf46 chr4 159587827 159587856	31	60	18	16	45.5	17	UTR
	C4orf46 chr4 159590224 159590235	6	13	1	8	9.5	4.5	UTR
	C4orf48 chr4 2045679 2045700	6479	5082	854	616	5780.5	735	UTR
	C5 chr9 123714614 123714617	4	7	4	0	5.5	2	UTR
	C5orf15 chr5 133291192 133291202	14	22	11	7	18	9	UTR
	C5orf15 chr5 133291614 133291658	11	8	5	2	9.5	3.5	UTR
	C5orf22 chr5 31554913 31554931	109	142	49	52	125.5	50.5	UTR
	C5orf22 chr5 31554980 31554992	7	25	4	8	16	6	UTR
	C5orf24 chr5 134191542 134191598	128	143	67	42	135.5	54.5	Intron
	C5orf24 chr5 134195416 134195429	97	181	125	135	139	130	UTR
	C5orf30 chr5 102614065 102614075	36	42	52	55	39	53.5	UTR
	C5orf30 chr5 102614359 102614364	4	7	15	7	5.5	11	UTR
	C5orf38 chr5 2754479 2754506	1	2	32	21	1.5	26.5	Intron
	C5orf38 chr5 2755505 2755514	24	43	155	136	33.5	145.5	UTR
	C5orf46 chr5 147281062 147281108	2	1	280	234	1.5	257	UTR
	C5orf51 chr5 41921702 41921704	31	55	45	41	43	43	UTR
	C5orf51 chr5 41921736 41921739	39	73	59	42	56	50.5	UTR
	C5orf63 chr5 126383218 126383220	8	2	1	4	5	2.5	UTR
	C5orf63 chr5 126386993 126387000	48	45	4	4	46.5	4	Intron
	C5orf63 chr5 126387298 126387318	5	24	9	1	14.5	5	Intron
	C5orf63 chr5 126388193 126388235	3	17	0	0	10	0	Intron
	C6orf120 chr6 170103170 170103201	127	124	155	118	125.5	136.5	UTR
	C6orf132 chr6 42069030 42069097	10	11	144	145	10.5	144.5	UTR
	C6orf132 chr6 42069403 42069419	11	17	71	61	14	66	UTR
	C6orf132 chr6 42070315 42070317	9	3	117	71	6	94	UTR
	C6orf132 chr6 42071132 42071165	12	34	133	91	23	112	UTR
	C6orf132 chr6 42071451 42071457	4	8	57	80	6	68.5	UTR
	C6orf132 chr6 42093672 42093709	210	181	83	87	195.5	85	Intron
	C6orf226 chr6 42858003 42858005	2	9	9	7	5.5	8	UTR
	C6orf62 chr6 24705629 24705664	93	78	19	18	85.5	18.5	UTR
	C6orf62 chr6 24706021 24706097	149	114	96	91	131.5	93.5	UTR
	C6orf89 chr6 36892330 36892350	51	79	42	69	65	55.5	UTR
	C6orf89 chr6 36892882 36892902	73	45	17	28	59	22.5	UTR
	C6orf89 chr6 36894310 36894321	6	15	17	6	10.5	11.5	UTR
	C6orf89 chr6 36896734 36896745	36	34	49	36	35	42.5	UTR
	C7orf26 chr7 6648347 6648357	23	27	28	7	25	17.5	UTR
	C7orf31 chr7 25175152 25175165	42	43	4	13	42.5	8.5	UTR
	C7orf31 chr7 25175359 25175363	12	11	0	5	11.5	2.5	UTR
	C7orf31 chr7 25218696 25218701	6	0	2	5	3	3.5	Intron
	C7orf50 chr7 1036592 1036655	1200	1214	422	289	1207	355.5	UTR
	C7orf50 chr7 1036681 1036683	61	69	53	40	65	46.5	UTR
	C7orf61 chr7 100054236 100054244	9	8	28	11	8.5	19.5	UTR
	C8orf33 chr8 146278168 146278170	31	12	3	8	21.5	5.5	Exon
	C8orf33 chr8 146279806 146279819	60	49	10	11	54.5	10.5	UTR
	C8orf33 chr8 146279890 146279893	9	3	3	0	6	1.5	UTR
	C8orf33 chr8 146280007 146280015	7	13	1	2	10	1.5	UTR
	C8orf33 chr8 146281163 146281178	7	5	3	3	6	3	UTR
	C8orf37 chr8 96257184 96257193	12	14	2	4	13	3	UTR
	C8orf58 chr8 22461607 22461668	86	85	145	128	85.5	136.5	UTR
	C8orf76 chr8 124232186 124232231	12	27	6	4	19.5	5	UTR
	C8orf76 chr8 124232314 124232322	14	18	30	37	16	33.5	UTR
	C9orf116 chr9 138387024 138387029	165	199	51	43	182	47	UTR
	C9orf16 chr9 130926198 130926210	47	32	105	140	39.5	122.5	UTR
	C9orf40 chr9 77561852 77561877	26	35	12	2	30.5	7	UTR
	C9orf72 chr9 27548529 27548534	6	10	9	22	8	15.5	UTR
	C9orf78 chr9 132589841 132589866	96	185	51	27	140.5	39	UTR
	C9orf78 chr9 132590085 132590109	577	563	241	166	570	203.5	UTR
	C9orf85 chr9 74588299 74588311	14	11	16	12	12.5	14	Intron
	C9orf85 chr9 74588368 74588382	10	12	6	12	11	9	Intron
	C9orf85 chr9 74590752 74590773	7	2	7	3	4.5	5	Intron
	CA11 chr19 49141268 49141286	123	86	443	316	104.5	379.5	UTR
	CA12 chr15 63615726 63615777	70	59	207	197	64.5	202	UTR
	CA12 chr15 63626471 63626473	12	1	12	3	6.5	7.5	Intron
	CA13 chr8 86181103 86181114	38	37	53	47	37.5	50	Intron
	CA14 chr1 150237470 150237477	5	10	17	7	7.5	12	UTR
	CA2 chr8 86387599 86387601	1	2	19	10	1.5	14.5	Intron
	CA2 chr8 86393176 86393205	1	5	63	43	3	53	UTR
	CA2 chr8 86393720 86393732	0	0	16	10	0	13	UTR
	CA5BP1 chrX 15716379 15716438	15	14	2	0	14.5	1	Intron
	CA5BP1 chrX 15718317 15718319	14	3	4	0	8.5	2	Intron
	CA5BP1 chrX 15721838 15721846	22	8	17	15	15	16	UTR
	CA9 chr9 35681120 35681153	1	0	346	402	0.5	374	UTR
	CAAP1 chr9 26840677 26840721	165	139	57	52	152	54.5	UTR
	CAAP1 chr9 26841247 26841282	47	73	25	22	60	23.5	UTR
	CAAP1 chr9 26841469 26841477	14	10	11	5	12	8	UTR
	CAB39 chr2 231685735 231685815	338	516	279	208	427	243.5	UTR
	CAB39L chr13 49882760 49882795	107	70	119	83	88.5	101	UTR
	CAB39L chr13 49883903 49883941	25	30	23	54	27.5	38.5	UTR
	CAB39L chr13 49884747 49884796	82	109	372	333	95.5	352.5	UTR
	CABIN1 chr22 24463544 24463574	29	47	5	3	38	4	Intron
	CABIN1 chr22 24574595 24574604	93	102	43	45	97.5	44	UTR
	CABLES2 chr20 60963922 60963924	23	4	7	7	13.5	7	UTR
	CABLES2 chr20 60965133 60965141	14	2	4	2	8	3	UTR
	CABLES2 chr20 60965763 60965771	33	26	10	14	29.5	12	UTR
	CACFD1 chr9 136335878 136335909	40	23	114	84	31.5	99	UTR
	CACHD1 chr1 65158734 65158737	9	7	4	3	8	3.5	UTR
	CACNA2D4 chr12 1901128 1901130	3	8	2	1	5.5	1.5	UTR
	CACUL1 chr10 120441004 120441046	230	273	430	380	251.5	405	UTR
	CACYBP chr1 174979494 174979550	843	827	100	83	835	91.5	UTR
	CAD chr2 27466647 27466665	356	375	69	61	365.5	65	UTR
	CAD chr2 27466808 27466826	53	77	15	13	65	14	UTR
	CADM4 chr19 44126509 44126529	24	32	248	213	28	230.5	UTR
	CADM4 chr19 44128987 44129011	1	9	145	120	5	132.5	Intron
	CADM4 chr19 44138028 44138030	56	33	7	4	44.5	5.5	Intron
	CALB1 chr8 91071603 91071607	0	1	12	23	0.5	17.5	UTR
	CALCOCO2 chr17 46940409 46940447	111	64	160	130	87.5	145	UTR
	CALCOCO2 chr17 46941193 46941257	63	103	120	59	83	89.5	UTR
	CALCOCO2 chr17 46941335 46941373	109	135	152	106	122	129	UTR
	CALD1 chr7 134632429 134632495	200	164	68	73	182	70.5	Exon
	CALD1 chr7 134655469 134655491	1329	1631	283	242	1480	262.5	UTR
	CALHM2 chr10 105206539 105206550	2	17	1	7	9.5	4	UTR
	CALM1 chr14 90874562 90874618	148	201	205	182	174.5	193.5	UTR
	CALML4 chr15 68484385 68484399	50	71	34	24	60.5	29	UTR
	CALML5 chr10 5540596 5540699	88	58	51878	43002	73	47440	UTR
	CALR chr19 13054624 13054644	259	132	93	88	195.5	90.5	Exon
	CALU chr7 128409423 128409488	42	101	14	7	71.5	10.5	UTR
	CALU chr7 128409654 128409702	20	13	4	10	16.5	7	UTR
	CALU chr7 128410180 128410195	44	52	6	3	48	4.5	UTR
	CALU chr7 128410628 128410630	145	81	20	19	113	19.5	UTR
	CAMK1D chr10 12868455 12868464	0	3	67	58	1.5	62.5	Intron
	CAMK1D chr10 12875914 12875918	1	2	87	98	1.5	92.5	UTR
	CAMK2D chr4 114372181 114372193	21	12	50	41	16.5	45.5	UTR
	CAMK2D chr4 114373565 114373574	8	7	76	108	7.5	92	UTR
	CAMK2D chr4 114378329 114378352	85	106	809	789	95.5	799	Intron
	CAMK2N1 chr1 20808883 20808898	1523	1589	1021	921	1556	971	UTR
	CAMK2N1 chr1 20809923 20809970	293	371	465	392	332	428.5	UTR
	CAMK4 chr5 110820745 110820748	6	5	4	0	5.5	2	Intron
	CAMK4 chr5 110825764 110825780	5	8	0	0	6.5	0	UTR
	CAMKMT chr2 44619210 44619229	5	5	0	0	5	0	UTR
	CAMLG chr5 134087048 134087095	154	151	223	179	152.5	201	UTR
	CAMLG chr5 134087205 134087220	53	40	41	36	46.5	38.5	UTR
	CAMP chr3 48266968 48266976	5	3	5	16	4	10.5	UTR
	CAMSAP1 chr9 138701414 138701438	146	199	392	307	172.5	349.5	UTR
	CAMSAP1 chr9 138702269 138702278	64	61	153	110	62.5	131.5	UTR
	CAMSAP2 chr1 200828880 200828903	783	847	3452	3138	815	3295	UTR
	CAMSAP2 chr1 200829828 200829880	116	100	304	285	108	294.5	UTR
	CAMSAP3 chr19 7662409 7662415	9	10	12	4	9.5	8	Intron
	CAMSAP3 chr19 7683171 7683195	17	10	132	131	13.5	131.5	UTR
	CAMTA1 chr1 6931994 6932043	652	671	802	723	661.5	762.5	Intron
	CAMTA1 chr1 6932070 6932106	194	247	322	290	220.5	306	Intron
	CAMTA1 chr1 6948223 6948272	361	307	368	323	334	345.5	Intron
	CAMTA2 chr17 4875295 4875298	41	25	4	11	33	7.5	Intron
	CANT1 chr17 76987786 76987810	2037	2132	1215	998	2084.5	1106.5	UTR
	CANX chr5 179157445 179157484	165	205	90	117	185	103.5	UTR
	CANX chr5 179157634 179157663	546	485	246	252	515.5	249	UTR
	CANX chr5 179157905 179157953	1075	1063	582	524	1069	553	UTR
	CAP1 chr1 40537917 40537926	442	476	132	95	459	113.5	UTR
	CAP1 chr1 40538278 40538324	1551	1265	545	576	1408	560.5	UTR
	CAPG chr2 85621866 85621898	1426	1220	908	875	1323	891.5	UTR
	CAPN1 chr11 64979458 64979491	4759	7234	6663	4831	5996.5	5747	UTR
	CAPN10 chr2 241538509 241538541	101	117	47	49	109	48	UTR
	CAPN12 chr19 39257414 39257425	6	4	200	151	5	175.5	UTR
	CAPN15 chr16 589856 589865	23	21	0	4	22	2	UTR
	CAPN2 chr1 223962684 223962772	700	756	108	79	728	93.5	UTR
	CAPN2 chr1 223963533 223963549	631	610	63	58	620.5	60.5	UTR
	CAPN2 chr1 223963601 223963633	904	788	56	47	846	51.5	UTR
	CAPN2 chr1 223963663 223963747	703	856	88	55	779.5	71.5	UTR
	CAPN7 chr3 15261705 15261707	14	6	13	14	10	13.5	Intron
	CAPN7 chr3 15292885 15292897	7	7	15	4	7	9.5	UTR
	CAPN7 chr3 15293021 15293067	34	13	22	35	23.5	28.5	UTR
	CAPN7 chr3 15293492 15293524	13	29	10	5	21	7.5	UTR
	CAPN7 chr3 15293789 15293829	6	18	18	9	12	13.5	UTR
	CAPN7 chr3 15294421 15294426	5	11	0	4	8	2	UTR
	CAPN8 chr1 223810323 223810325	6	4	0	0	5	0	UTR
	CAPNS1 chr19 36641237 36641272	3762	3641	1390	932	3701.5	1161	UTR
	CAPRIN1 chr11 34120581 34120625	108	100	99	114	104	106.5	Intron
	CAPRIN1 chr11 34121202 34121211	46	29	16	20	37.5	18	UTR
	CAPRIN1 chr11 34122031 34122072	74	128	78	81	101	79.5	UTR
	CAPS chr19 5915810 5915812	7	11	6	15	9	10.5	UTR
	CAPS chr19 5915877 5915888	13	17	17	32	15	24.5	UTR
	CAPZA1 chr1 113214099 113214101	4	13	25	22	8.5	23.5	UTR
	CAPZA1 chr1 113214152 113214181	54	194	108	65	124	86.5	UTR
	CAPZA1 chr1 113214232 113214242	370	328	131	48	349	89.5	UTR
	CAPZA2 chr7 116558703 116558706	50	80	52	45	65	48.5	UTR
	CAPZA2 chr7 116558766 116558799	62	54	24	28	58	26	UTR
	CAPZA2 chr7 116559302 116559324	90	84	99	57	87	78	UTR
	CAPZA2 chr7 116562100 116562103	26	39	18	11	32.5	14.5	UTR
	CAPZB chr1 19665261 19665277	281	317	318	188	299	253	UTR
	CAPZB chr1 19665316 19665318	505	539	243	211	522	227	UTR
	CAPZB chr1 19665595 19665662	612	566	394	209	589	301.5	UTR
	CAPZB chr1 19665704 19665709	259	194	123	86	226.5	104.5	UTR
	CAPZB chr1 19665843 19665854	142	134	77	87	138	82	UTR
	CARD10 chr22 37886388 37886408	13760	12666	3974	3392	13213	3683	UTR
	CARD11 chr7 2945767 2945783	82	174	6	8	128	7	UTR
	CARD11 chr7 2973703 2973714	50	47	0	0	48.5	0	Intron
	CARD14 chr17 78182759 78182770	0	1	20	33	0.5	26.5	UTR
	CARD6 chr5 40855453 40855455	10	13	20	7	11.5	13.5	UTR
	CARM1 chr19 11033394 11033404	336	229	77	81	282.5	79	UTR
	CARS2 chr13 111293748 111293775	993	958	442	358	975.5	400	UTR
	CASC3 chr17 38328402 38328436	181	329	202	165	255	183.5	UTR
	CASC4 chr15 44622711 44622713	4	6	2	7	5	4.5	Intron
	CASD1 chr7 94165237 94165239	10	7	0	1	8.5	0.5	Intron
	CASD1 chr7 94185583 94185603	7	8	2	2	7.5	2	UTR
	CASK chrX 41378458 41378468	17	6	2	3	11.5	2.5	UTR
	CASK chrX 41378778 41378810	2	26	3	13	14	8	UTR
	CASK chrX 41378859 41378880	5	18	19	10	11.5	14.5	UTR
	CASK chrX 41602806 41602814	6	6	20	20	6	20	Intron
	CASKIN2 chr17 73496340 73496351	166	228	187	188	197	187.5	UTR
	CASP10 chr2 202065445 202065453	6	16	4	1	11	2.5	Intron
	CASP10 chr2 202084799 202084830	43	58	21	15	50.5	18	Intron
	CASP14 chr19 15168546 15168552	0	1	34	38	0.5	36	UTR
	CASP14 chr19 15169089 15169115	8	4	9086	8033	6	8559.5	UTR
	CASP2 chr7 143002545 143002564	27	24	14	27	25.5	20.5	UTR
	CASP2 chr7 143004766 143004790	222	241	131	150	231.5	140.5	UTR
	CASP3 chr4 185548849 185548857	14	15	7	13	14.5	10	UTR
	CASP6 chr4 110609887 110609926	68	89	12	18	78.5	15	UTR
	CASP6 chr4 110610043 110610045	34	44	8	6	39	7	UTR
	CASP6 chr4 110610307 110610309	6	7	3	0	6.5	1.5	UTR
	CASP7 chr10 115490654 115490672	58	73	7	7	65.5	7	UTR
	CASP8 chr2 202106748 202106760	24	33	5	10	28.5	7.5	Intron
	CASP8 chr2 202106975 202106977	8	4	0	0	6	0	Intron
	CASP8 chr2 202146044 202146046	7	5	6	4	6	5	Intron
	CAT chr11 34493599 34493616	59	147	89	34	103	61.5	UTR
	CATSPER3 chr5 134347383 134347399	18	9	19	2	13.5	10.5	UTR
	CAV1 chr7 116199664 116199682	8803	8628	2144	2612	8715.5	2378	UTR
	CAV1 chr7 116201212 116201258	2164	2341	550	500	2252.5	525	UTR
	CAV2 chr7 116146905 116146947	568	414	456	491	491	473.5	UTR
	CAV2 chr7 116146976 116147021	3366	3940	3208	3011	3653	3109.5	UTR
	CAV2 chr7 116147717 116147739	1346	1149	651	543	1247.5	597	UTR
	CBFA2T2 chr20 32106403 32106411	24	12	2	0	18	1	Intron
	CBFA2T2 chr20 32237834 32237837	5	8	7	4	6.5	5.5	UTR
	CBFB chr16 67134358 67134389	46	50	63	43	48	53	UTR
	CBFB chr16 67134952 67134966	368	401	201	187	384.5	194	UTR
	CBLC chr19 45303874 45303908	340	306	498	459	323	478.5	UTR
	CBLL1 chr7 107400023 107400034	3	11	7	1	7	4	UTR
	CBLL1 chr7 107402107 107402112	49	45	40	22	47	31	UTR
	CBR4 chr4 169908736 169908744	22	37	7	4	29.5	5.5	Intron
	CBR4 chr4 169911135 169911153	139	186	36	29	162.5	32.5	Intron
	CBS chr21 44473278 44473328	1137	1084	373	314	1110.5	343.5	UTR
	CBWD1 chr9 172907 172909	1	10	2	0	5.5	1	UTR
	CBX1 chr17 46147417 46147425	48	229	84	56	138.5	70	UTR
	CBX2 chr17 77753537 77753544	7	6	3	1	6.5	2	Intron
	CBX2 chr17 77761358 77761369	36	81	1	1	58.5	1	UTR
	CBX3 chr7 26251925 26251967	13	21	22	12	17	17	UTR
	CBX3 chr7 26252013 26252036	290	252	90	147	271	118.5	UTR
	CBX3 chr7 26252075 26252077	31	49	9	13	40	11	UTR
	CBX3 chr7 26252108 26252119	61	77	17	27	69	22	UTR
	CBX4 chr17 77806938 77806971	233	231	444	381	232	412.5	UTR
	CBX4 chr17 77807092 77807094	24	35	125	72	29.5	98.5	UTR
	CBX4 chr17 77807244 77807286	27	31	89	90	29	89.5	UTR
	CBX6 chr22 39257452 39257485	190	197	33	18	193.5	25.5	UTR
	CBX6 chr22 39262283 39262288	28	26	1	0	27	0.5	Exon
	CBX7 chr22 39526810 39526824	11	1	5	9	6	7	UTR
	CBX8 chr17 77767548 77767556	5	7	7	0	6	3.5	UTR
	CC2D1A chr19 14041682 14041704	412	341	347	361	376.5	354	UTR
	CC2D1B chr1 52818177 52818232	92	134	50	36	113	43	UTR
	CC2D1B chr1 52818747 52818763	13	11	11	11	12	11	UTR
	CC2D2A chr4 15483311 15483340	67	89	2	14	78	8	Intron
	CC2D2A chr4 15513271 15513282	3	25	0	0	14	0	Intron
	CC2D2A chr4 15518424 15518427	20	19	4	17	19.5	10.5	Intron
	CC2D2A chr4 15603168 15603181	70	103	22	19	86.5	20.5	UTR
	CCAR1 chr10 70545975 70545980	26	28	13	25	27	19	Intron
	CCAR1 chr10 70548075 70548077	12	1	5	19	6.5	12	Exon
	CCAR1 chr10 70551231 70551251	50	74	50	55	62	52.5	UTR
	CCAR2 chr8 22477425 22477443	52	96	25	16	74	20.5	UTR
	CCBE1 chr18 57101147 57101149	30	27	1	0	28.5	0.5	UTR
	CCBE1 chr18 57102374 57102385	67	93	1	1	80	1	UTR
	CCBE1 chr18 57102516 57102537	14	14	1	3	14	2	UTR
	CCDC102A chr16 57546090 57546095	6	10	6	4	8	5	UTR
	CCDC102A chr16 57546200 57546215	16	13	3	1	14.5	2	UTR
	CCDC112 chr5 114603048 114603054	6	11	7	1	8.5	4	UTR
	CCDC115 chr2 131095814 131095828	32	49	52	34	40.5	43	UTR
	CCDC117 chr22 29182555 29182582	6	14	2	0	10	1	UTR
	CCDC117 chr22 29183709 29183734	6	10	17	3	8	10	UTR
	CCDC117 chr22 29184296 29184298	12	7	4	1	9.5	2.5	UTR
	CCDC117 chr22 29185276 29185290	40	27	44	18	33.5	31	UTR
	CCDC12 chr3 46963206 46963246	69	93	108	65	81	86.5	UTR
	CCDC12 chr3 47004559 47004575	0	0	24	32	0	28	Intron
	CCDC120 chrX 48927495 48927510	134	167	484	379	150.5	431.5	UTR
	CCDC122 chr13 44412790 44412792	14	5	0	11	9.5	5.5	Intron
	CCDC122 chr13 44448888 44448895	2	8	4	1	5	2.5	Intron
	CCDC124 chr19 18054770 18054799	1139	991	520	385	1065	452.5	UTR
	CCDC125 chr5 68576520 68576522	24	21	15	1	22.5	8	UTR
	CCDC126 chr7 23684321 23684334	5	8	13	9	6.5	11	UTR
	CCDC127 chr5 201498 201503	19	8	4	8	13.5	6	UTR
	CCDC127 chr5 204867 204889	57	63	28	25	60	26.5	UTR
	CCDC127 chr5 204914 204916	14	17	2	7	15.5	4.5	UTR
	CCDC13 chr3 42788266 42788286	1	0	13	13	0.5	13	Intron
	CCDC13 chr3 42793885 42793893	4	1	5	13	2.5	9	Intron
	CCDC130 chr19 13874101 13874113	16	25	21	15	20.5	18	UTR
	CCDC134 chr22 42222292 42222305	50	37	5	0	43.5	2.5	UTR
	CCDC136 chr7 128450321 128450330	7	5	2	0	6	1	Intron
	CCDC136 chr7 128462180 128462189	7	13	0	0	10	0	UTR
	CCDC137 chr17 79640375 79640377	9	10	8	2	9.5	5	UTR
	CCDC137 chr17 79640413 79640415	70	78	33	20	74	26.5	UTR
	CCDC137 chr17 79640920 79640961	83	57	24	51	70	37.5	UTR
	CCDC146 chr7 76924518 76924534	3	5	11	7	4	9	UTR
	CCDC149 chr4 24807732 24807744	86	87	98	77	86.5	87.5	UTR
	CCDC149 chr4 24809805 24809815	22	27	12	10	24.5	11	UTR
	CCDC150 chr2 197597515 197597539	5	10	0	0	7.5	0	UTR
	CCDC157 chr22 30762760 30762773	68	43	10	5	55.5	7.5	UTR
	CCDC159 chr19 11465614 11465620	13	5	19	13	9	16	UTR
	CCDC167 chr6 37450697 37450724	3922	3598	2147	2227	3760	2187	UTR
	CCDC171 chr9 15874723 15874741	7	16	10	14	11.5	12	Intron
	CCDC171 chr9 15971894 15971896	10	3	0	2	6.5	1	Intron
	CCDC174 chr3 14712683 14712719	132	131	153	126	131.5	139.5	UTR
	CCDC174 chr3 14712959 14713023	10	18	7	8	14	7.5	UTR
	CCDC174 chr3 14714152 14714165	21	21	16	24	21	20	UTR
	CCDC25 chr8 27590833 27590840	34	59	37	16	46.5	26.5	UTR
	CCDC28A chr6 139114415 139114417	9	17	14	12	13	13	UTR
	CCDC28A chr6 139114448 139114455	13	26	26	14	19.5	20	UTR
	CCDC3 chr10 12938618 12938629	10	15	70	70	12.5	70	UTR
	CCDC30 chr1 42939046 42939088	9	6	26	21	7.5	23.5	UTR
	CCDC34 chr11 27360048 27360084	139	181	22	26	160	24	Intron
	CCDC34 chr11 27371872 27371881	26	16	12	8	21	10	Intron
	CCDC40 chr17 78041697 78041708	2	2	5	12	2	8.5	UTR
	CCDC50 chr3 191110041 191110061	327	336	312	274	331.5	293	UTR
	CCDC50 chr3 191112527 191112572	169	169	168	168	169	168	UTR
	CCDC51 chr3 48473574 48473611	58	155	51	24	106.5	37.5	UTR
	CCDC57 chr17 80059328 80059349	95	90	47	26	92.5	36.5	UTR
	CCDC57 chr17 80115309 80115317	13	5	2	2	9	2	Intron
	CCDC6 chr10 61551486 61551550	192	263	239	234	227.5	236.5	UTR
	CCDC61 chr19 46521870 46521876	108	114	47	31	111	39	UTR
	CCDC66 chr3 56649286 56649288	0	0	0	11	0	5.5	Exon
	CCDC68 chr18 52571329 52571331	7	8	0	0	7.5	0	UTR
	CCDC69 chr5 150560603 150560619	172	162	257	240	167	248.5	UTR
	CCDC71 chr3 49199947 49200001	42	48	13	5	45	9	UTR
	CCDC71 chr3 49200250 49200254	8	3	5	3	5.5	4	Exon
	CCDC71L chr7 106299733 106299764	16	22	7	8	19	7.5	UTR
	CCDC71L chr7 106299806 106299813	25	28	13	23	26.5	18	UTR
	CCDC71L chr7 106299844 106299864	30	29	10	25	29.5	17.5	UTR
	CCDC8 chr19 46913626 46913661	912	753	155	147	832.5	151	UTR
	CCDC8 chr19 46913862 46913895	103	82	18	23	92.5	20.5	UTR
	CCDC88A chr2 55515305 55515341	24	28	1	2	26	1.5	UTR
	CCDC88A chr2 55516798 55516812	21	20	2	1	20.5	1.5	UTR
	CCDC88A chr2 55518031 55518041	23	27	9	1	25	5	UTR
	CCDC88A chr2 55521298 55521310	29	55	4	6	42	5	Intron
	CCDC88B chr11 64124977 64125008	23	14	36	17	18.5	26.5	UTR
	CCDC88C chr14 91737660 91737669	50	29	49	39	39.5	44	UTR
	CCDC88C chr14 91844981 91844995	10	8	13	4	9	8.5	Intron
	CCDC9 chr19 47775206 47775219	32	36	46	54	34	50	UTR
	CCDC97 chr19 41826887 41826925	31	29	14	7	30	10.5	Intron
	CCDC97 chr19 41828678 41828687	5	11	6	7	8	6.5	UTR
	CCDC97 chr19 41830102 41830111	13	7	11	8	10	9.5	UTR
	CCDC97 chr19 41830774 41830792	27	10	18	9	18.5	13.5	UTR
	CCK chr3 42299309 42299319	82	96	60	17	89	38.5	UTR
	CCM2 chr7 45116018 45116078	581	602	160	207	591.5	183.5	UTR
	CCNA1 chr13 37017004 37017008	0	3	27	35	1.5	31	UTR
	CCNA2 chr4 122738509 122738533	222	232	21	7	227	14	UTR
	CCNB1 chr5 68473493 68473587	3761	3786	470	300	3773.5	385	UTR
	CCNB1IP1 chr14 20779518 20779551	10	10	14	13	10	13.5	UTR
	CCNB1IP1 chr14 20779745 20779747	6	8	4	8	7	6	Exon
	CCNC chr6 99990241 99990285	356	402	224	173	379	198.5	UTR
	CCNC chr6 99990331 99990369	71	51	110	126	61	118	UTR
	CCND2 chr12 4409370 4409404	256	288	123	124	272	123.5	UTR
	CCND2 chr12 4414514 4414522	609	573	351	291	591	321	UTR
	CCND3 chr6 41902663 41902698	682	556	100	116	619	108	UTR
	CCNE1 chr19 30315213 30315245	55	94	41	51	74.5	46	UTR
	CCNG2 chr4 78087924 78087936	8	18	28	27	13	27.5	Intron
	CCNG2 chr4 78088355 78088384	5	14	15	13	9.5	14	Intron
	CCNG2 chr4 78091204 78091213	11	8	8	7	9.5	7.5	Intron
	CCNH chr5 86690078 86690092	282	296	107	135	289	121	UTR
	CCNH chr5 86690135 86690168	9	34	3	3	21.5	3	UTR
	CCNI chr4 77968300 77968324	1092	1185	1164	969	1138.5	1066.5	UTR
	CCNI chr4 77968360 77968362	92	43	94	143	67.5	118.5	UTR
	CCNJL chr5 159678658 159678673	17	21	0	0	19	0	UTR
	CCNL2 chr1 1321856 1321921	82	105	55	54	93.5	54.5	UTR
	CCNL2 chr1 1322073 1322093	36	48	48	20	42	34	UTR
	CCNL2 chr1 1327659 1327674	3	4	11	21	3.5	16	Intron
	CCNO chr5 54526974 54526985	262	281	78	36	271.5	57	UTR
	CCNT2 chr2 135713036 135713050	1	9	16	14	5	15	UTR
	CCNT2 chr2 135714406 135714415	4	5	5	11	4.5	8	UTR
	CCNT2 chr2 135714579 135714592	10	5	16	13	7.5	14.5	UTR
	CCNY chr10 35858654 35858674	66	77	17	34	71.5	25.5	UTR
	CCNY chr10 35860245 35860255	166	257	150	125	211.5	137.5	UTR
	CCNY chr10 35860720 35860727	90	82	55	56	86	55.5	UTR
	CCNYL1 chr2 208607197 208607219	4	3	0	6	3.5	3	UTR
	CCP110 chr16 19563459 19563482	28	54	14	35	41	24.5	UTR
	CCP110 chr16 19563846 19563850	228	164	57	40	196	48.5	UTR
	CCSAP chr1 229460207 229460219	12	4	7	6	8	6.5	UTR
	CCT3 chr1 156278748 156278772	4311	5006	1219	1092	4658.5	1155.5	UTR
	CCT4 chr2 62095220 62095267	59	87	24	36	73	30	UTR
	CCT4 chr2 62115031 62115088	93	83	38	32	88	35	Intron
	CCT6A chr7 56131049 56131110	1007	1056	324	340	1031.5	332	UTR
	CCT6A chr7 56131249 56131281	594	570	126	124	582	125	UTR
	CCT6A chr7 56131661 56131686	530	466	99	121	498	110	UTR
	CCT7 chr2 73480116 73480190	1008	1332	387	253	1170	320	UTR
	CCT8 chr21 30428611 30428646	51	51	18	15	51	16.5	UTR
	CCT8 chr21 30428713 30428715	13	8	1	10	10.5	5.5	UTR
	CD109 chr6 74533447 74533456	27	23	6	14	25	10	UTR
	CD109 chr6 74533650 74533682	26	57	35	27	41.5	31	UTR
	CD109 chr6 74536749 74536751	7	4	8	7	5.5	7.5	UTR
	CD109 chr6 74538031 74538037	6	14	7	9	10	8	UTR
	CD151 chr11 838758 838857	6612	5877	3407	3121	6244.5	3264	UTR
	CD163L1 chr12 7507557 7507559	10	5	0	0	7.5	0	UTR
	CD164 chr6 109687717 109687723	191	250	265	208	220.5	236.5	UTR
	CD164 chr6 109688468 109688484	62	54	68	103	58	85.5	UTR
	CD164 chr6 109689838 109689865	63	80	122	131	71.5	126.5	Intron
	CD164 chr6 109690001 109690057	26	17	53	57	21.5	55	Intron
	CD164L2 chr1 27705660 27705668	6	1	111	80	3.5	95.5	UTR
	CD27-AS1 chr12 6548298 6548340	5	7	0	2	6	1	UTR
	CD274 chr9 5463230 5463241	8	3	0	0	5.5	0	Intron
	CD274 chr9 5470457 5470497	5	21	1	1	13	1	UTR
	CD276 chr15 74006847 74006860	577	756	128	102	666.5	115	UTR
	CD2AP chr6 47592784 47592787	47	46	238	254	46.5	246	UTR
	CD2AP chr6 47592821 47592844	199	217	574	366	208	470	UTR
	CD2AP chr6 47594624 47594664	17	32	35	29	24.5	32	UTR
	CD2BP2 chr16 30362086 30362118	172	192	104	89	182	96.5	UTR
	CD2BP2 chr16 30364160 30364169	431	503	248	224	467	236	UTR
	CD320 chr19 8367008 8367021	317	352	62	30	334.5	46	UTR
	CD320 chr19 8369597 8369600	13	9	13	12	11	12.5	Intron
	CD36 chr7 80303372 80303388	0	0	23	39	0	31	UTR
	CD36 chr7 80306322 80306325	0	1	68	44	0.5	56	UTR
	CD40 chr20 44758118 44758204	34	62	32	24	48	28	UTR
	CD40 chr20 44758246 44758336	73	62	15	14	67.5	14.5	UTR
	CD40 chr20 44758490 44758499	10	11	8	0	10.5	4	UTR
	CD44 chr11 35250948 35251023	492	728	876	655	610	765.5	UTR
	CD44 chr11 35251564 35251574	247	232	207	189	239.5	198	UTR
	CD44 chr11 35253872 35253882	101	87	128	145	94	136.5	UTR
	CD44 chr11 35253933 35253951	163	173	213	174	168	193.5	UTR
	CD46 chr1 207968774 207968778	15	18	24	24	16.5	24	UTR
	CD46 chr1 207968826 207968864	181	242	121	123	211.5	122	UTR
	CD55 chr1 207533055 207533065	6	15	281	285	10.5	283	UTR
	CD55 chr1 207533782 207533784	10	0	218	354	5	286	UTR
	CD55 chr1 207533825 207533874	61	82	2740	2193	71.5	2466.5	UTR
	CD58 chr1 117057155 117057162	14	11	9	10	12.5	9.5	UTR
	CD58 chr1 117064416 117064432	6	4	0	1	5	0.5	Intron
	CD58 chr1 117094374 117094379	7	6	22	29	6.5	25.5	Intron
	CD59 chr11 33730338 33730447	1361	1591	669	575	1476	622	Intron
	CD59 chr11 33730956 33731004	2011	1990	785	684	2000.5	734.5	Intron
	CD59 chr11 33731512 33731583	6335	6171	5797	5517	6253	5657	Intron
	CD70 chr19 6585858 6585867	0	1	22	14	0.5	18	UTR
	CD74 chr5 149781199 149781206	25	25	8	6	25	7	UTR
	CD81 chr11 2418610 2418654	9173	7984	7793	6797	8578.5	7295	UTR
	CD82 chr11 44641890 44641921	14891	14602	16558	15104	14746.5	15831	UTR
	CD83 chr6 14136103 14136123	19	28	0	1	23.5	0.5	UTR
	CD83 chr6 14136420 14136461	16	7	0	0	11.5	0	UTR
	CD83 chr6 14136895 14136909	107	89	4	4	98	4	UTR
	CD9 chr12 6347105 6347150	27	41	77	67	34	72	UTR
	CD9 chr12 6347417 6347434	981	1227	736	534	1104	635	UTR
	CD99L2 chrX 149934808 149934815	88	83	66	56	85.5	61	UTR
	CDA chr1 20945382 20945407	1301	1274	2830	2739	1287.5	2784.5	UTR
	CDADC1 chr13 49866793 49866815	10	10	17	16	10	16.5	UTR
	CDAN1 chr15 43015752 43015762	20	23	19	1	21.5	10	UTR
	CDAN1 chr15 43016060 43016063	0	14	2	5	7	3.5	UTR
	CDC123 chr10 12292542 12292600	7298	9284	2574	2011	8291	2292.5	UTR
	CDC14A chr1 100985822 100985837	2	10	8	4	6	6	UTR
	CDC14B chr9 99265581 99265594	6	3	7	8	4.5	7.5	UTR
	CDC16 chr13 115038139 115038156	3301	3595	1164	1168	3448	1166	UTR
	CDC20 chr1 43828737 43828739	13	15	4	2	14	3	Exon
	CDC20 chr1 43828860 43828887	114	246	29	12	180	20.5	UTR
	CDC23 chr5 137523840 137523854	12	9	2	0	10.5	1	UTR
	CDC23 chr5 137541558 137541587	44	58	9	13	51	11	Intron
	CDC25A chr3 48198664 48198670	209	259	25	27	234	26	UTR
	CDC25B chr20 3786746 3786767	3038	2893	1102	932	2965.5	1017	UTR
	CDC25C chr5 137620944 137620961	8	9	3	2	8.5	2.5	UTR
	CDC25C chr5 137621262 137621270	11	6	7	4	8.5	5.5	UTR
	CDC26 chr9 116029272 116029274	4	8	0	0	6	0	UTR
	CDC27 chr17 45195285 45195322	47	73	8	22	60	15	UTR
	CDC27 chr17 45195566 45195572	63	97	29	31	80	30	UTR
	CDC27 chr17 45197795 45197811	509	409	155	160	459	157.5	UTR
	CDC27 chr17 45197925 45197960	78	76	15	21	77	18	UTR
	CDC34 chr19 542065 542133	1494	1971	2220	2144	1732.5	2182	UTR
	CDC37 chr19 10501779 10501830	1126	1252	386	283	1189	334.5	UTR
	CDC37L1 chr9 4706584 4706614	32	23	13	18	27.5	15.5	UTR
	CDC40 chr6 110553425 110553440	6	10	3	9	8	6	UTR
	CDC42 chr1 22419228 22419237	11	10	9	4	10.5	6.5	UTR
	CDC42 chr1 22419389 22419391	22	29	40	66	25.5	53	UTR
	CDC42 chr1 22419419 22419449	52	74	66	74	63	70	UTR
	CDC42BPA chr1 227177558 227177567	50	44	28	24	47	26	UTR
	CDC42BPA chr1 227180951 227180985	27	27	12	15	27	13.5	UTR
	CDC42BPA chr1 227181329 227181356	10	11	13	0	10.5	6.5	UTR
	CDC42BPB chr14 103398708 103398730	315	399	513	373	357	443	UTR
	CDC42BPG chr11 64590932 64590944	12	72	144	128	42	136	UTR
	CDC42BPG chr11 64591285 64591335	52	34	85	81	43	83	UTR
	CDC42BPG chr11 64591414 64591465	18	14	28	34	16	31	UTR
	CDC42EP1 chr22 37965404 37965410	371	399	342	238	385	290	UTR
	CDC42EP2 chr11 65089559 65089579	417	317	18	33	367	25.5	UTR
	CDC42EP2 chr11 65089882 65089902	80	130	5	15	105	10	UTR
	CDC42EP4 chr17 71279760 71279769	90	157	168	198	123.5	183	UTR
	CDC42EP5 chr19 54976189 54976221	1081	878	1401	1077	979.5	1239	UTR
	CDC42SE1 chr1 151025125 151025168	23	46	60	52	34.5	56	UTR
	CDC42SE2 chr5 130674938 130674940	7	2	4	12	4.5	8	Intron
	CDC42SE2 chr5 130728254 130728267	21	40	36	33	30.5	34.5	UTR
	CDC42SE2 chr5 130730357 130730381	8	18	4	11	13	7.5	UTR
	CDC45 chr22 19495388 19495408	117	108	2	4	112.5	3	Intron
	CDC45 chr22 19508115 19508141	613	1244	71	53	928.5	62	UTR
	CDC5L chr6 44416761 44416763	7	4	1	0	5.5	0.5	UTR
	CDC6 chr17 38458204 38458244	1291	1486	123	93	1388.5	108	Exon
	CDC6 chr17 38459137 38459171	217	288	37	35	252.5	36	UTR
	CDC7 chr1 91990049 91990058	3	16	2	2	9.5	2	UTR
	CDC7 chr1 91990151 91990153	10	5	3	9	7.5	6	UTR
	CDC7 chr1 91991310 91991331	19	95	8	12	57	10	UTR
	CDC73 chr1 193220136 193220192	44	53	61	54	48.5	57.5	UTR
	CDC73 chr1 193220552 193220577	64	51	36	38	57.5	37	UTR
	CDCA2 chr8 25365378 25365423	309	495	86	62	402	74	UTR
	CDCA3 chr12 6957972 6958013	74	140	6	11	107	8.5	Intron
	CDCA3 chr12 6958057 6958061	7	9	1	0	8	0.5	Intron
	CDCA4 chr14 105475944 105475961	37	36	24	17	36.5	20.5	UTR
	CDCA4 chr14 105476275 105476281	165	228	45	48	196.5	46.5	UTR
	CDCA4 chr14 105476757 105476819	37	36	15	12	36.5	13.5	UTR
	CDCA4 chr14 105476895 105476941	69	83	19	11	76	15	UTR
	CDCA4 chr14 105477040 105477067	81	128	25	15	104.5	20	Intron
	CDCA5 chr11 64844920 64844930	1351	1664	147	137	1507.5	142	UTR
	CDCA7 chr2 174233099 174233108	6	8	3	2	7	2.5	UTR
	CDCA7 chr2 174233629 174233654	24	30	6	2	27	4	UTR
	CDCA7 chr2 174233715 174233720	80	72	1	0	76	0.5	UTR
	CDCA8 chr1 38175228 38175252	59	64	7	2	61.5	4.5	UTR
	CDCA8 chr1 38175358 38175400	295	517	30	51	406	40.5	UTR
	CDCP1 chr3 45123765 45123781	117	151	93	58	134	75.5	UTR
	CDCP1 chr3 45124004 45124017	85	96	53	48	90.5	50.5	UTR
	CDCP1 chr3 45126424 45126549	112	112	49	81	112	65	UTR
	CDCP1 chr3 45126595 45126651	55	69	40	26	62	33	UTR
	CDH1 chr16 68869334 68869336	15	3	28	24	9	26	UTR
	CDH1 chr16 68869411 68869450	40	194	154	90	117	122	UTR
	CDH13 chr16 83589038 83589061	72	80	16	16	76	16	Intron
	CDH13 chr16 83817629 83817692	108	145	71	66	126.5	68.5	Intron
	CDH16 chr16 66942024 66942047	0	0	262	240	0	251	UTR
	CDH24 chr14 23516269 23516279	32	40	14	23	36	18.5	UTR
	CDH26 chr20 58567698 58567701	3	1	6	7	2	6.5	UTR
	CDH3 chr16 68732932 68732997	2124	3798	1509	1022	2961	1265.5	UTR
	CDH4 chr20 59901347 59901359	88	104	35	43	96	39	Intron
	CDH4 chr20 60512274 60512278	567	523	155	109	545	132	UTR
	CDIP1 chr16 4560685 4560741	1	36	15	9	18.5	12	UTR
	CDIP1 chr16 4561303 4561336	93	87	66	27	90	46.5	UTR
	CDIPT chr16 29869665 29869724	14135	13660	9880	10244	13897.5	10062	UTR
	CDK1 chr10 62553975 62554016	394	470	44	57	432	50.5	UTR
	CDK1 chr10 62554600 62554609	417	547	114	85	482	99.5	UTR
	CDK12 chr17 37618714 37618716	16	5	0	1	10.5	0.5	Exon
	CDK12 chr17 37688523 37688527	9	18	11	5	13.5	8	UTR
	CDK12 chr17 37689801 37689803	2	4	19	10	3	14.5	UTR
	CDK12 chr17 37690275 37690316	5	10	11	4	7.5	7.5	UTR
	CDK12 chr17 37716092 37716111	8	3	7	0	5.5	3.5	Intron
	CDK13 chr7 40038623 40038641	9	18	11	6	13.5	8.5	Intron
	CDK13 chr7 40135129 40135168	24	25	18	22	24.5	20	UTR
	CDK13 chr7 40136721 40136732	2	14	20	9	8	14.5	UTR
	CDK14 chr7 90839898 90839907	124	122	316	328	123	322	UTR
	CDK16 chrX 47088384 47088398	95	77	70	41	86	55.5	UTR
	CDK16 chrX 47089391 47089400	23	12	16	8	17.5	12	UTR
	CDK18 chr1 205496208 205496210	1	9	1	0	5	0.5	Intron
	CDK18 chr1 205501910 205501940	25	28	26	36	26.5	31	UTR
	CDK19 chr6 110931179 110931181	0	4	24	15	2	19.5	UTR
	CDK19 chr6 110935462 110935481	0	0	13	11	0	12	UTR
	CDK19 chr6 111136210 111136212	4	4	7	24	4	15.5	Intron
	CDK5 chr7 150750895 150750905	11	5	7	3	8	5	UTR
	CDK5R1 chr17 30815623 30815640	8	3	0	0	5.5	0	UTR
	CDK5R1 chr17 30817688 30817704	5	4	6	8	4.5	7	UTR
	CDK5R1 chr17 30818258 30818274	50	77	87	63	63.5	75	UTR
	CDK5RAP1 chr20 31946630 31946653	378	412	145	110	395	127.5	UTR
	CDK5RAP2 chr9 123151146 123151159	200	173	104	65	186.5	84.5	UTR
	CDK5RAP2 chr9 123151461 123151480	81	84	41	35	82.5	38	UTR
	CDK6 chr7 92234235 92234249	2	11	2	1	6.5	1.5	UTR
	CDK6 chr7 92234326 92234379	21	27	44	52	24	48	UTR
	CDK6 chr7 92239164 92239191	6	10	0	4	8	2	UTR
	CDK6 chr7 92244165 92244184	6	9	6	5	7.5	5.5	UTR
[truncated: 12,626 more rows]

## Sheet: Fig1e
Fig 1e.	ID	3READS_LogFC	RNA_FC
428 differential IPA sites	AATK chr17 79126659 79126661	-1.84868	-3.5249
FC >= 2 3READS	ACSF3 chr16 89209345 89209359	-5.97349	-0.896432
FC >= 1.5 RNAseq	ACYP1 chr14 75526441 75526480	-3.59028	-2.46762
	ADCY9 chr16 4133772 4133781	-1.17951	-0.955922
	AGAP1 chr2 236959880 236959882	-1.02499	-0.8811
	AGAP3 chr7 150820717 150820727	-1.54933	-1.35541
	AGO3 chr1 36451921 36451925	-1.73028	-3.43439
	AGO3 chr1 36451971 36451979	-2.55708	-1.68896
	AHI1 chr6 135708913 135708923	-2.57933	-0.758012
	AK9 chr6 109976977 109977004	-1.63617	-1.94366
	ALDH7A1 chr5 125900106 125900142	-1.26832	-1.09341
	ALOX12B chr17 7982232 7982252	-2.53702	-5.46092
	ALOX15B chr17 7946374 7946427	-1.4628	-1.5888
	ALOX15B chr17 7946506 7946535	-3.23628	-2.08837
	ALOXE3 chr17 8014965 8014979	-2.05594	-3.84523
	AMT chr3 49455950 49455953	-1.57848	-1.32312
	ANKRD10 chr13 111557368 111557375	-1.17059	-1.65911
	ANTXR1 chr2 69330563 69330582	-6.23353	-0.927758
	ARHGEF37 chr5 149004364 149004370	-4.40997	-2.59811
	ARSD chrX 2838424 2838426	-5.29607	-2.34748
	ARSK chr5 94892713 94892715	-2.42209	-1.51571
	ASB16-AS1 chr17 42262631 42262640	-6.67792	-1.27601
	ATG4B chr2 242599999 242600051	-5.28614	-2.5322
	ATP12A chr13 25265565 25265596	-4.21769	-1.75886
	ATP2C2 chr16 84482733 84482747	-3.13015	-2.64598
	BPGM chr7 134347855 134347860	-5.43031	-3.47157
	BPGM chr7 134349880 134349882	-5.49922	-2.09305
	BRD3 chr9 136932142 136932145	-5.63799	-1.2855
	BTN2A1 chr6 26460518 26460544	-1.71606	-3.63504
	C15orf41 chr15 36987068 36987080	-3.34109	-1.6358
	C1orf43 chr1 154183475 154183502	-1.36377	-0.602624
	C1orf56 chr1 151023279 151023308	-1.72973	-0.806456
	C21orf58 chr21 47741316 47741344	-6.60706	-0.757582
	C5orf63 chr5 126388193 126388235	-5.44072	-0.79043
	C6orf132 chr6 42093672 42093709	-2.28536	-1.37941
	CA12 chr15 63626471 63626473	-1.09916	-1.25204
	CA5BP1 chrX 15716379 15716438	-2.95692	-0.583995
	CADM4 chr19 44138028 44138030	-4.90424	-2.57958
	CAMSAP3 chr19 7662409 7662415	-2.71473	-2.30375
	CAMTA2 chr17 4875295 4875298	-1.78701	-1.04459
	CASD1 chr7 94165237 94165239	-3.05251	-2.72491
	CASP8 chr2 202106975 202106977	-5.63085	-0.952713
	CBFA2T2 chr20 32106403 32106411	-3.58431	-1.28117
	CC2D2A chr4 15513271 15513282	-4.66868	-2.58345
	CCDC13 chr3 42793885 42793893	-1.41138	-3.27237
	CCDC171 chr9 15971894 15971896	-2.27558	-1.19452
	CDH13 chr16 83589038 83589061	-1.78894	-3.62348
	CDR2L chr17 72998687 72998724	-2.27785	-1.64038
	CHD6 chr20 40125446 40125464	-6.61773	-1.48586
	CHID1 chr11 880864 880875	-3.41017	-1.33902
	CHID1 chr11 882331 882361	-1.57219	-1.23631
	CHRNA5 chr15 78884139 78884163	-6.23143	-1.00278
	CHRNA5 chr15 78884302 78884311	-1.24485	-1.00278
	CKAP5 chr11 46811470 46811502	-1.42754	-1.72775
	CLASRP chr19 45568817 45568822	-2.49932	-0.59703
	CLEC16A chr16 11260827 11260891	-3.99613	-1.89649
	CLSPN chr1 36200865 36200874	-5.47527	-2.36467
	COBLL1 chr2 165599964 165599974	-1.2625	-1.306
	CRBN chr3 3213845 3213872	-2.47017	-4.1011
	CREB1 chr2 208436948 208436950	-1.77907	-0.879839
	CROCCP3 chr1 16797197 16797212	-7.48097	-0.820607
	CRY2 chr11 45894329 45894340	-2.39807	-0.82173
	CSMD3 chr8 113644312 113644325	-2.12013	-1.17585
	D2HGDH chr2 242684537 242684572	-5.99225	-0.646143
	DCP2 chr5 112320346 112320355	-2.37129	-1.47477
	DENND1A chr9 126147445 126147461	-2.49916	-1.66193
	DFFA chr1 10522470 10522536	-1.38518	-0.834703
	DNAJC18 chr5 138754748 138754758	-2.31705	-1.28954
	ECHDC3 chr10 11798279 11798289	-5.43504	-2.20038
	ECHDC3 chr10 11799897 11799904	-1.32185	-1.26509
	EDNRB chr13 78472327 78472336	-1.11321	-1.37851
	EGLN3 chr14 34418508 34418552	-1.72373	-3.60172
	ELOVL7 chr5 60136870 60136872	-1.79243	-4.64151
	ENDOV chr17 78392618 78392638	-2.8768	-1.06199
	ENDOV chr17 78394331 78394336	-1.18156	-0.905867
	ENTPD4 chr8 23291342 23291362	-1.04875	-1.55915
	EPB41L4B chr9 112060606 112060609	-3.16204	-1.74121
	EPB41L5 chr2 120866038 120866060	-1.01758	-0.750513
	EPHA1-AS1 chr7 143193855 143193864	-6.82152	-3.80287
	ERC1 chr12 1558793 1558795	-5.04293	-1.63981
	ESPN chr1 6502133 6502149	-7.05282	-5.37339
	ESPN chr1 6502354 6502358	-4.61411	-4.33592
	EVC chr4 5815998 5816087	-1.60634	-1.80035
	FAM102A chr9 130732409 130732412	-5.07271	-4.32496
	FAM13A chr4 89911152 89911161	-6.77777	-0.721402
	FCF1 chr14 75201133 75201140	-6.02092	-0.918304
	FGGY chr1 59763485 59763487	-6.76465	-1.79068
	FIG4 chr6 110059613 110059632	-2.26677	-0.626365
	FIGN chr2 164553629 164553631	-1.40482	-1.1366
	FLRT2 chr14 85998731 85998787	-1.47642	-2.94262
	FRMD4A chr10 13837956 13837960	-5.06568	-2.46727
	GAA chr17 78076525 78076536	-1.66908	-2.71314
	GAA chr17 78079999 78080010	-2.58209	-2.42363
	GALNT18 chr11 11383555 11383573	-1.29802	-1.1583
	GAMT chr19 1398598 1398623	-3.29301	-1.89394
	GCNT2 chr6 10523658 10523665	-2.41686	-0.745635
	GLRX chr5 95149539 95149554	-1.54456	-2.30464
	GNAI1 chr7 79829630 79829641	-1.10996	-0.733062
	GPATCH2L chr14 76667045 76667049	-1.40918	-1.00468
	GPSM1 chr9 139233457 139233467	-1.6932	-2.77514
	GRHL3 chr1 24650158 24650168	-6.51176	-4.9494
	GRHL3 chr1 24669755 24669769	-1.08852	-0.88639
	HBP1 chr7 106837554 106837567	-1.69575	-1.54311
	HDAC11 chr3 13544678 13544714	-1.34918	-3.93935
	HNRNPUL1 chr19 41768934 41768946	-1.16273	-1.77041
	HPSE chr4 84240328 84240358	-2.67716	-1.87349
	HS1BP3 chr2 20821935 20821952	-1.98488	-3.56682
	IFIH1 chr2 163164174 163164178	-2.39363	-1.03092
	IFNLR1 chr1 24485341 24485361	-3.20278	-2.47945
	IFNLR1 chr1 24487855 24487869	-4.12806	-1.10094
	IL1RAP chr3 190348041 190348079	-1.52964	-2.28816
	IQCE chr7 2647188 2647199	-1.16499	-1.23153
	ITGB3BP chr1 63952116 63952151	-1.02726	-3.31118
	JPH2 chr20 42799382 42799398	-2.41532	-2.08668
	JPH2 chr20 42805456 42805460	-2.56057	-1.04486
	KANSL1L chr2 210961037 210961073	-1.47074	-1.97935
	KAT2B chr3 20116753 20116756	-4.04005	-4.53328
	KIAA1522 chr1 33234853 33234856	-1.79812	-1.36037
	KIAA1841 chr2 61315638 61315648	-1.13011	-0.682521
	KIAA1841 chr2 61316813 61316836	-6.08574	-1.58544
	KRBOX1 chr3 42984227 42984243	-2.68965	-2.08715
	KRBOX1 chr3 42984273 42984281	-3.1612	-2.02011
	LEMD1 chr1 205404013 205404017	-2.62118	-0.651439
	LEMD1 chr1 205408335 205408345	-5.62909	-1.64788
	LEMD1 chr1 205410841 205410869	-4.1277	-3.29085
	LHPP chr10 126187064 126187086	-1.2199	-1.76503
	LINC00842 chr10 47131906 47131923	-1.13309	-0.65286
	LIPE-AS1 chr19 42994451 42994453	-4.73835	-2.15852
	LMF1 chr16 1016483 1016500	-2.29808	-2.2762
	LMTK3 chr19 49000108 49000130	-3.36933	-1.15471
	LONRF1 chr8 12608828 12608830	-2.03072	-1.60213
	LRRC23 chr12 7016805 7016866	-1.27676	-2.11548
	LYNX1 chr8 143852608 143852622	-2.41226	-1.51372
	LYNX1 chr8 143856533 143856537	-4.06347	-1.59873
	MACROD1 chr11 63916083 63916133	-2.15468	-2.49139
	MAPRE2 chr18 32670693 32670696	-6.42929	-2.18531
	MARK4 chr19 45803601 45803603	-1.47727	-0.593818
	MAU2 chr19 19452549 19452560	-1.54934	-2.49286
	MCC chr5 112783801 112783849	-1.80119	-0.879836
	MDM4 chr1 204486367 204486370	-1.93941	-1.28693
	METTL5 chr2 170668761 170668767	-1.76838	-0.784823
	MICAL3 chr22 18342920 18342927	-1.41134	-0.586725
	MSI2 chr17 55351837 55351849	-1.18107	-1.88275
	MYO10 chr5 16777975 16777978	-2.86142	-1.19055
	NACC2 chr9 138904527 138904529	-2.38007	-1.34881
	NINL chr20 25486198 25486212	-6.27807	-1.62048
	NIPSNAP1 chr22 29975701 29975710	-1.90841	-1.97681
	NSL1 chr1 212910297 212910314	-5.25552	-0.742172
	NSMCE2 chr8 126194605 126194613	-4.97039	-1.28241
	NTN1 chr17 9086985 9086999	-6.83187	-0.892293
	PACS2 chr14 105838131 105838181	-2.84694	-1.46415
	PARD6G chr18 77940734 77940742	-4.34011	-2.04836
	PCED1A chr20 2818669 2818687	-3.92203	-1.45766
	PCSK9 chr1 55520677 55520679	-5.33208	-1.46913
	PDAP1 chr7 99000759 99000761	-1.91751	-1.82028
	PDE6D chr2 232643719 232643730	-5.59667	-1.17847
	PDK3 chrX 24552525 24552537	-1.03277	-2.4971
	PHC2 chr1 33807348 33807355	-3.24381	-1.19638
	PHLDB3 chr19 43998545 43998577	-4.49513	-1.77624
	PLA2R1 chr2 160831875 160831889	-3.37241	-3.73935
	PLEKHA7 chr11 16846473 16846480	-1.80871	-1.58356
	PLXNA2 chr1 208387564 208387572	-5.00446	-2.11173
	PNLIPRP3 chr10 118192612 118192627	-1.73998	-2.44302
	POLA1 chrX 24860057 24860097	-6.16139	-4.52201
	POLR2M chr15 58008311 58008315	-2.97434	-1.6596
	POLR2M chr15 58008447 58008453	-2.4857	-1.69617
	POLR3G chr5 89786588 89786595	-1.67071	-0.683106
	PPARA chr22 46618340 46618363	-6.74543	-2.18652
	PPP1R13L chr19 45900766 45900781	-1.23477	-1.32421
	PRDM5 chr4 121736223 121736225	-7.63359	-0.690096
	PRR5L chr11 36473655 36473661	-1.83091	-1.36143
	PSG2 chr19 43586309 43586311	-1.99521	-0.663214
	PTPN2 chr18 12793671 12793684	-1.13957	-0.839656
	RABGAP1L chr1 174927296 174927327	-3.68962	-4.11402
	RBM39 chr20 34319284 34319291	-1.78082	-0.762286
	RCBTB1 chr13 50120634 50120654	-1.96626	-1.60236
	RCC2 chr1 17746825 17746831	-1.67027	-0.669071
	RECQL5 chr17 73646443 73646449	-2.64544	-0.835031
	RNF217 chr6 125284959 125285003	-1.20477	-1.75708
	RORA chr15 61468266 61468280	-6.43852	-7.5436
	RPAP2 chr1 92790237 92790262	-1.14238	-1.09035
	RPL23 chr17 37005446 37005470	-1.73957	-2.00337
	RPS6KA2 chr6 166889195 166889209	-1.41154	-1.36164
	RPS6KA2 chr6 166901919 166901921	-2.19926	-2.94661
	RTKN2 chr10 64010399 64010407	-1.81002	-1.35062
	RTTN chr18 67686087 67686089	-2.11048	-2.60462
	SACM1L chr3 45750266 45750277	-5.70563	-1.31196
	SDAD1P1 chr8 26239860 26239871	-1.44519	-1.34566
	SDR16C5 chr8 57218033 57218044	-1.48312	-0.855815
	SETD2 chr3 47121345 47121348	-2.32641	-0.680164
	SETD7 chr4 140453715 140453735	-1.31047	-0.674091
	SETD7 chr4 140453789 140453794	-1.8017	-1.29076
	SFXN5 chr2 73276387 73276416	-2.41142	-2.0621
	SH3RF2 chr5 145442853 145442906	-1.19533	-0.983839
	SHANK3 chr22 51155751 51155753	-5.38427	-0.805293
	SHANK3 chr22 51155787 51155815	-5.61729	-1.36169
	SHF chr15 45492384 45492386	-5.36473	-4.83768
	SHPK chr17 3512173 3512185	-1.38763	-0.658765
	SIN3B chr19 16965707 16965731	-1.73882	-1.05627
	SIN3B chr19 16965846 16965878	-1.39912	-1.77917
	SLC13A3 chr20 45237349 45237358	-6.88085	-3.75631
	SLC22A23 chr6 3356167 3356169	-1.96531	-2.09812
	SLC2A9 chr4 9880643 9880648	-7.02463	-1.71196
	SLC47A2 chr17 19599052 19599054	-3.98219	-6.91886
	SLC6A20 chr3 45814768 45814777	-2.3223	-1.10241
	SLC6A6 chr3 14489572 14489656	-2.18518	-1.5464
	SLC6A6 chr3 14490189 14490203	-1.60257	-1.5464
	SLCO4A1 chr20 61293904 61293928	-5.39729	-2.95838
	SNX25 chr4 186236009 186236011	-1.19236	-1.08922
	SPNS2 chr17 4432971 4432973	-2.77529	-5.94206
	SPTLC3 chr20 13055587 13055598	-2.13636	-3.89545
	ST8SIA4 chr5 100190318 100190324	-6.87681	-1.10762
	STAC chr3 36496181 36496206	-3.69963	-0.899071
	STAMBP chr2 74061335 74061338	-2.07011	-0.699665
	STIM2 chr4 27020442 27020466	-2.01479	-0.841167
	STK17B chr2 197034887 197034904	-1.4548	-2.82802
	STPG1 chr1 24717306 24717308	-6.45613	-1.0745
	STPG1 chr1 24717480 24717490	-3.64306	-1.81147
	STPG1 chr1 24741044 24741046	-2.48953	-1.55993
	STX3 chr11 59498344 59498368	-3.10288	-1.0867
	SYNPO chr5 150031895 150031905	-1.80536	-0.821147
	SYNPO chr5 150033685 150033720	-1.33395	-0.751606
	SYNPO chr5 150033785 150033795	-1.91423	-1.82961
	SZT2 chr1 43872388 43872422	-2.38265	-2.21059
	TECPR2 chr14 102931887 102931896	-3.0768	-1.0035
	TMC4 chr19 54672786 54672790	-2.1963	-1.77775
	TMC4 chr19 54672909 54672932	-1.13256	-4.09967
	TMEM161B-AS1 chr5 87588107 87588134	-3.6294	-3.09263
	TMEM187 chrX 153238666 153238676	-1.93706	-1.78516
	TMEM87A chr15 42550055 42550069	-1.31406	-1.15208
	TNRC6C chr17 76008569 76008597	-1.19211	-4.08261
	TNS4 chr17 38651896 38651968	-1.5172	-1.03005
	TSC1 chr9 135814457 135814460	-5.63083	-1.68797
	TTLL5 chr14 76176170 76176172	-5.56402	-1.29403
	TWSG1 chr18 9379782 9379786	-1.32773	-0.656417
	UGGT2 chr13 96642705 96642708	-1.73604	-1.36273
	UQCR11 chr19 1597803 1597837	-1.19389	-1.39803
	USB1 chr16 58047447 58047481	-1.09328	-0.696965
	USP19 chr3 49146106 49146111	-1.06504	-1.87518
	USP6NL chr10 11606118 11606128	-2.40967	-1.36523
	USP9Y chrY 14886398 14886400	-1.81512	-1.74807
	XG chrX 2714896 2714961	-2.02161	-1.79028
	ZC3H3 chr8 144536433 144536435	-5.21884	-0.827235
	ZC3H3 chr8 144536587 144536589	-1.33311	-0.690885
	ZNF251 chr8 145972164 145972166	-5.77242	-0.588166
	ZNF280D chr15 57208923 57208930	-5.81174	-0.653219
	ZNF318 chr6 43324627 43324634	-1.02729	-0.868664
	ZNF414 chr19 8576222 8576224	-3.43461	-0.671252
	ZNF43 chr19 22020032 22020040	-5.2992	-1.54581
	ZNF518B chr4 10452513 10452525	-1.35118	-1.36204
	ZNF589 chr3 48314708 48314742	-4.84365	-0.839947
	ZNF771 chr16 30425517 30425538	-1.00393	-1.25867
	ZNF793 chr19 38027424 38027435	-7.72876	-2.00974
	ZNF813 chr19 53999502 53999526	-6.39567	-1.24936
	ZNF862 chr7 149545660 149545679	-6.51581	-1.41064
	ZSCAN12 chr6 28356876 28356878	-1.80547	-0.757433
	ABR chr17 1051357 1051378	2.43611	2.74847
	AKT1S1 chr19 50380148 50380245	2.76599	1.39399
	ALS2 chr2 202605902 202605908	2.05444	1.87052
	ANKFY1 chr17 4109908 4109910	2.66137	4.27252
	API5 chr11 43347833 43347843	2.41066	1.37127
	ARHGEF10 chr8 1851714 1851719	1.1716	0.604979
	ARHGEF10 chr8 1852093 1852095	1.62553	1.16037
	ARHGEF40 chr14 21554820 21554822	1.24288	0.993022
	BCAP29 chr7 107242329 107242339	1.24374	0.88178
	BCL7C chr16 30862297 30862308	1.81014	0.605619
	BCR chr22 23537606 23537608	1.80881	1.62494
	BET1L chr11 200934 200992	2.15655	1.04887
	C16orf74 chr16 85730919 85730950	2.8368	1.3778
	C21orf58 chr21 47741674 47741722	1.51282	0.670125
	C7orf31 chr7 25218696 25218701	2.61401	0.740572
	CADM4 chr19 44128987 44129011	2.54661	2.62987
	CCDC13 chr3 42788266 42788286	2.36776	1.85692
	CD320 chr19 8369597 8369600	2.91778	1.13467
	CDR2 chr16 22429978 22430024	2.11968	2.10798
	CENPJ chr13 25496214 25496222	1.03013	3.06722
	CENPO chr2 25018782 25018788	1.64045	1.09198
	CFLAR chr2 202001274 202001331	1.17987	0.794563
	CHD6 chr20 40114208 40114246	1.74325	0.836065
	CHD7 chr8 61734871 61734873	7.42485	0.65644
	CHPF chr2 220406168 220406202	1.30761	0.595478
	CLIP2 chr7 73793658 73793660	2.45811	1.33078
	CMIP chr16 81538244 81538247	1.42501	1.6415
	CNDP2 chr18 72165047 72165063	2.91862	1.5613
	COL22A1 chr8 139790134 139790157	1.19063	1.10698
	COL22A1 chr8 139861012 139861021	1.93204	0.900525
	COMMD10 chr5 115594227 115594233	1.61481	0.908822
	CSNK1G1 chr15 64473373 64473383	1.43435	0.892546
	CUL4A chr13 113880163 113880216	2.14019	1.85267
	CYHR1 chr8 145676502 145676511	1.25029	1.18752
	DIDO1 chr20 61518567 61518569	2.04508	1.4692
	DIS3L chr15 66591082 66591094	1.13617	2.88885
	DIS3L2 chr2 232995554 232995592	3.22162	2.59478
	DNAJC10 chr2 183604365 183604377	1.84482	2.17269
	DNAL1 chr14 74142716 74142728	2.07278	1.74854
	DSE chr6 116601270 116601290	2.88736	2.59213
	DSE chr6 116756036 116756046	1.74275	2.47509
	DZIP1 chr13 96282136 96282155	1.31802	0.734987
	EGFR chr7 55224627 55224643	1.20532	4.64213
	ELOVL5 chr6 53158879 53158890	1.32204	1.22677
	EMC2 chr8 109468560 109468562	1.05581	0.65708
	EOGT chr3 69037971 69037980	1.61682	1.0461
	ERC1 chr12 1458825 1458828	6.64948	0.682115
	EXOC4 chr7 132938753 132938758	1.03016	1.81111
	EXTL3 chr8 28560040 28560048	1.68393	1.37395
	FAF2 chr5 175881577 175881579	1.40561	0.871488
	FAM13A chr4 90031672 90031679	7.12179	3.55988
	FAM171A1 chr10 15354712 15354714	1.46492	2.24094
	FAM83B chr6 54740377 54740384	1.5206	0.911153
	FANCM chr14 45636387 45636395	1.00968	0.69981
	FBXO3 chr11 33768291 33768309	2.39439	1.34855
	FBXO33 chr14 39869839 39869855	1.52952	2.09334
	FLOT2 chr17 27222284 27222309	2.23846	0.668083
	FOXN3 chr14 89792674 89792691	1.55273	1.78371
	GALNT18 chr11 11328077 11328082	3.28395	1.78029
	GIGYF2 chr2 233600752 233600763	2.86947	1.85799
	GLE1 chr9 131280063 131280066	5.99481	3.78299
	HECTD1 chr14 31674589 31674607	3.44297	2.65843
	HERC3 chr4 89577382 89577399	1.75622	0.69539
	HNMT chr2 138724977 138725029	2.5858	1.56446
	HNRNPDL chr4 83346557 83346559	2.91303	0.740579
	HSDL1 chr16 84164566 84164606	1.38993	1.44849
	IFT74 chr9 27036844 27036852	1.37049	0.739688
	IFT88 chr13 21141977 21141979	2.023	1.4843
	IGF2BP3 chr7 23451624 23451626	3.32874	0.746349
	INTS6 chr13 52024346 52024363	1.95843	1.24963
	IQCK chr16 19731906 19731912	4.90053	2.23305
	ITGAV chr2 187501387 187501419	3.76037	1.35778
	KIAA1958 chr9 115392114 115392139	7.03741	0.94018
	KIF14 chr1 200576665 200576676	1.80491	0.686109
	KNSTRN chr15 40676942 40676944	2.68307	1.42937
	LINC00504 chr4 14630379 14630385	6.63316	1.03714
	LINC00707 chr10 6834127 6834177	2.9084	3.10844
	LMBR1 chr7 156684529 156684538	1.67971	0.715235
	MAF chr16 79630368 79630378	1.3531	1.09244
	MAF chr16 79630406 79630408	1.06226	1.11438
	MDM4 chr1 204524071 204524098	1.27729	0.614065
	MPHOSPH8 chr13 20235317 20235334	1.26613	4.36081
	MPP6 chr7 24702386 24702388	1.4364	5.18507
	MRPS25 chr3 15092332 15092350	1.38394	0.665309
	MYO6 chr6 76551772 76551783	1.03003	1.16715
	NCOA2 chr8 71075465 71075470	1.21905	2.72359
	NCOA2 chr8 71082320 71082328	1.90318	1.8305
	NECAP2 chr1 16767934 16767942	2.85414	3.28272
	NEDD4L chr18 55712695 55712736	1.07463	2.3228
	NEFM chr8 24775120 24775137	1.03048	0.767391
	NETO1 chr18 70415005 70415021	1.19942	0.593516
	NEXN chr1 78384055 78384088	1.53951	1.23278
	NFAT5 chr16 69695441 69695443	5.7847	1.60274
	NID1 chr1 236226825 236226859	3.49337	4.2369
	NRP1 chr10 33488348 33488350	1.55853	2.79463
	NUDCD3 chr7 44529504 44529514	1.30149	0.708763
	NUP214 chr9 134086749 134086760	1.83078	3.41752
	OBSCN chr1 228548948 228548960	1.79748	1.61542
	OBSL1 chr2 220420478 220420486	1.95054	1.56443
	ODF2L chr1 86852050 86852077	1.27827	1.10405
	OGDH chr7 44647289 44647297	2.51247	0.994619
	OGDH chr7 44664658 44664704	1.08297	0.943545
	OSMR chr5 38919653 38919680	1.90032	1.52189
	PBRM1 chr3 52718825 52718836	2.38933	4.25622
	PCBP1-AS1 chr2 70220513 70220522	4.58971	1.01536
	PDCD1LG2 chr9 5539130 5539142	1.58482	2.88154
	PGAP1 chr2 197787420 197787422	1.17056	1.09027
	PGBD2 chr1 249211260 249211321	1.85788	0.709527
	PIGG chr4 516623 516640	1.55247	1.0428
	PLA2R1 chr2 160899063 160899102	1.21428	1.38994
	PLA2R1 chr2 160899127 160899129	1.14021	1.38994
	PLEKHA7 chr11 16809207 16809212	7.97762	1.19174
	PMFBP1 chr16 72148426 72148447	7.24655	5.22366
	PMFBP1 chr16 72152995 72153002	6.90892	2.82157
	PMFBP1 chr16 72162110 72162136	6.33647	2.82157
	POLE2 chr14 50124169 50124171	1.42718	1.45254
	PPP4R4 chr14 94694179 94694189	2.00314	1.77682
	PSKH1 chr16 67937043 67937053	3.21689	0.766915
	PSMA3 chr14 58712188 58712205	3.98203	2.35204
	PSMA5 chr1 109967876 109967887	1.76557	1.58072
	PSMD3 chr17 38137802 38137805	3.16932	1.73861
	PSMD3 chr17 38138901 38138937	2.62385	2.40461
	RBM27 chr5 145668678 145668696	1.21989	0.695954
	RBPMS chr8 30419843 30419845	1.69635	2.7371
	RET chr10 43622260 43622289	1.11455	2.29818
	RFC3 chr13 34521046 34521053	1.70976	3.02056
	RNF24 chr20 3969123 3969125	5.02611	1.75262
	RPL37A chr2 217394281 217394314	2.54845	1.75217
	SFT2D1 chr6 166745261 166745293	4.03372	1.58841
	SH3KBP1 chrX 19657434 19657441	6.25576	2.2239
	SHCBP1 chr16 46654385 46654387	2.33956	2.12474
	SHPK chr17 3508316 3508329	2.27067	2.93779
	SIN3B chr19 16973856 16973878	4.34462	3.00361
	SLC6A20 chr3 45799424 45799426	7.33342	2.06751
	SLC9A8 chr20 48432659 48432669	3.41339	1.64704
	SMOC1 chr14 70466486 70466498	6.43561	5.44719
	SNAI3-AS1 chr16 88742647 88742678	1.31058	0.929481
	SNHG18 chr5 9549281 9549285	1.32259	1.30086
	SNX5 chr20 17948308 17948350	1.26553	0.848232
	SPC24 chr19 11258274 11258276	1.1153	0.651327
	SPTLC3 chr20 13145115 13145117	1.18669	1.77698
	ST7L chr1 113153076 113153115	1.14646	0.617534
	STRIP1 chr1 110587208 110587212	1.25041	1.54518
	STRIP2 chr7 129077275 129077277	3.65878	3.21837
	SYNJ2 chr6 158488564 158488579	1.45822	5.0102
	TAF1 chrX 70587173 70587193	1.17311	1.15095
	TARDBP chr1 11082042 11082049	1.82603	2.43637
	TEFM chr17 29227319 29227334	1.43587	0.658227
	TEX10 chr9 103102382 103102396	1.35396	0.751669
	TGM2 chr20 36765867 36765880	1.45837	5.12511
	TIPIN chr15 66639539 66639543	1.42736	1.55982
	TMEM147 chr19 36037077 36037092	1.38919	0.67832
	TMEM98 chr17 31260477 31260490	1.3047	2.62055
	TOLLIP chr11 1319359 1319384	2.50731	1.70673
	TPGS2 chr18 34366750 34366784	1.44571	0.693779
	TPST1 chr7 65705903 65705905	4.51389	0.887706
	TRUB1 chr10 116719760 116719779	1.10995	0.756557
	TTLL5 chr14 76385539 76385541	1.68678	1.8759
	UAP1 chr1 162558258 162558270	1.9919	0.858279
	UFL1 chr6 96970828 96970860	2.51943	2.07252
	UGGT2 chr13 96534180 96534183	3.42091	3.02959
	WDR37 chr10 1096156 1096166	1.28286	2.44045
	WDR37 chr10 1096192 1096199	2.26535	3.00326
	XKR6 chr8 11055341 11055348	3.49908	1.37775
	ZDHHC1 chr16 67439748 67439753	1.29237	0.775315
	ZDHHC5 chr11 57467218 57467228	4.34894	1.50736
	ZFPL1 chr11 64852453 64852482	1.08824	2.5674
	ZNF160 chr19 53588891 53588896	1.54316	1.34197
	ZNF562 chr19 9783474 9783476	3.0474	1.43837
	ZNF586 chr19 58303101 58303121	2.0276	1.46145
	ZNF721 chr4 479343 479351	2.39422	1.12559
	ZNF765 chr19 53927333 53927338	1.64028	1.24399

## Sheet: Fig1i
	UD		DF
CPSF1	0.994559	1.00547	0.351831	0.296621
CPSF2	1.15681	0.864448	0.197743	0.286749
CPSF3	1.08851	0.91869	0.125999	0.156167
CPSF4	1.10873	0.901931	0.214663	0.255144
WDR33	1.04027	0.961289	0.318911	0.372501
FIP1L1	0.960159	1.04149	0.271492	0.307936

## Sheet: Fig1j
Replicate 1
	UD	DF
CPSF1	35600	12700	100	36.4561
CPSF2	7540	1850	100	25.0736
CPSF3	1100	439	100	40.7838
CPSF4	156000	86500	100	56.664
WDR33	3910	1870	100	48.8743
FIP1L1	30800	11300	100	37.4924
Tubulin	37300	36500	100	100
Replicate 2
	UD	DF
CPSF1	17300	10500	100	36.1484
CPSF2	7430	2240	100	17.9558
CPSF3	9220	4480	100	28.9396
CPSF4	46300	39700	100	51.0688
WDR33	35000	33700	100	57.3466
FIP1L1	66000	31100	100	28.0648
Lamin	486000	816000	100	100
Replicate 3
	UD	DF
CPSF1	14500	7730	100	41.2009
CPSF2	7060	4490	100	49.1515
CPSF3	5270	5110	100	74.9385
CPSF4	82700	59800	100	55.8844
WDR33	42900	23500	100	42.3356
FIP1L1	63000	22600	100	27.7244
Lamin	575000	744000	100	100

## Sheet: FigS1b
Fig S1b	Gene PolyA Site	Annotation
	A1BG chr19 58858214 58858233	UTR
	A2ML1 chr12 9029353 9029384	UTR
	A4GALT chr22 43088111 43088129	UTR
	AADAT chr4 170981892 170981894	UTR
	AAGAB chr15 67493993 67494017	UTR
	AAK1 chr2 69869958 69869968	Intron
	AAK1 chr2 69870239 69870242	Exon
	AAMP chr2 219128847 219128869	UTR
	AAR2 chr20 34844843 34844864	UTR
	AASDH chr4 57204434 57204479	UTR
	AASDH chr4 57204540 57204545	UTR
	AASS chr7 121716296 121716300	UTR
	AASS chr7 121716331 121716333	UTR
	AASS chr7 121716422 121716437	UTR
	AASS chr7 121716530 121716538	UTR
	AATF chr17 35414160 35414174	UTR
	AATK chr17 79126659 79126661	Intron
	ABAT chr16 8809489 8809491	Intron
	ABCA1 chr9 107543284 107543300	UTR
	ABCA12 chr2 215883385 215883389	Intron
	ABCA12 chr2 215940211 215940216	Intron
	ABCA12 chr2 215997911 215997925	Intron
	ABCA2 chr9 139901678 139901686	UTR
	ABCA5 chr17 67242774 67242793	UTR
	ABCA5 chr17 67243242 67243266	UTR
	ABCA5 chr17 67243482 67243510	UTR
	ABCA7 chr19 1065549 1065570	UTR
	ABCB10 chr1 229652327 229652330	UTR
	ABCB6 chr2 220074484 220074494	UTR
	ABCB7 chrX 74273105 74273153	UTR
	ABCB8 chr7 150734625 150734699	Intron
	ABCB8 chr7 150742648 150742655	UTR
	ABCB8 chr7 150744860 150744866	UTR
	ABCC3 chr17 48745283 48745293	UTR
	ABCC3 chr17 48769041 48769067	UTR
	ABCC4 chr13 95672074 95672096	UTR
	ABCC4 chr13 95748197 95748200	Intron
	ABCC4 chr13 95768032 95768039	Intron
	ABCC5 chr3 183637724 183637727	UTR
	ABCC5 chr3 183702412 183702420	Intron
	ABCD3 chr1 94984051 94984053	UTR
	ABCD4 chr14 74752666 74752685	UTR
	ABCF2 chr7 150910357 150910386	Intron
	ABCF2 chr7 150910571 150910609	Intron
	ABCG1 chr21 43717349 43717353	UTR
	ABCG2 chr4 89012832 89012840	UTR
	ABCG2 chr4 89013316 89013334	UTR
	ABHD11 chr7 73150415 73150427	UTR
	ABHD11 chr7 73150577 73150579	UTR
	ABHD12 chr20 25280818 25280868	Intron
	ABHD17B chr9 74480067 74480076	Intron
	ABHD17B chr9 74480211 74480223	Intron
	ABHD17B chr9 74480291 74480299	Intron
	ABHD17C chr15 81047949 81047967	UTR
	ABHD2 chr15 89738960 89738984	UTR
	ABHD2 chr15 89739033 89739036	UTR
	ABHD2 chr15 89740194 89740202	UTR
	ABHD3 chr18 19230853 19230865	UTR
	ABHD3 chr18 19234849 19234857	Intron
	ABHD3 chr18 19243926 19243960	Intron
	ABHD4 chr14 23081256 23081296	UTR
	ABHD5 chr3 43760269 43760322	Intron
	ABHD5 chr3 43761358 43761374	Intron
	ABHD6 chr3 58280237 58280241	Intron
	ABHD6 chr3 58280410 58280469	Intron
	ABHD8 chr19 17402937 17402950	UTR
	ABI1 chr10 27035782 27035827	UTR
	ABI1 chr10 27036129 27036155	UTR
	ABI1 chr10 27037103 27037123	UTR
	ABL1 chr9 133763057 133763077	UTR
	ABL2 chr1 179068520 179068551	UTR
	ABL2 chr1 179070524 179070533	UTR
	ABL2 chr1 179076716 179076755	UTR
	ABLIM1 chr10 116190860 116190878	UTR
	ABLIM1 chr10 116191521 116191542	UTR
	ABLIM1 chr10 116195724 116195749	UTR
	ABLIM2 chr4 8008789 8008791	Intron
	ABLIM2 chr4 8147837 8147877	Intron
	ABR chr17 1051357 1051378	Intron
	ABR chr17 948232 948236	Intron
	ABR chr17 952429 952439	Intron
	ABRACL chr6 139364105 139364124	UTR
	ABRACL chr6 139364429 139364457	UTR
	ABT1 chr6 26599344 26599377	UTR
	ABT1 chr6 26600274 26600285	UTR
	ACAA2 chr18 47309869 47309893	UTR
	ACACA chr17 35441907 35441942	UTR
	ACADM chr1 76228895 76228916	Intron
	ACADM chr1 76229173 76229184	UTR
	ACADVL chr17 7128565 7128593	UTR
	ACAP1 chr17 7254788 7254798	UTR
	ACAP2 chr3 194995464 194995486	UTR
	ACAP3 chr1 1227753 1227772	UTR
	ACAP3 chr1 1228249 1228258	UTR
	ACBD3 chr1 226332380 226332382	UTR
	ACBD3 chr1 226333986 226334000	UTR
	ACBD3 chr1 226349255 226349353	Exon
	ACBD4 chr17 43221538 43221549	UTR
	ACBD6 chr1 180257351 180257375	UTR
	ACCS chr11 44105568 44105570	UTR
	ACE2 chrX 15579145 15579160	UTR
	ACIN1 chr14 23527803 23527805	UTR
	ACIN1 chr14 23528501 23528527	Exon
	ACIN1 chr14 23528591 23528620	Exon
	ACIN1 chr14 23549634 23549636	Exon
	ACLY chr17 40023146 40023184	UTR
	ACLY chr17 40023352 40023373	UTR
	ACO1 chr9 32450723 32450738	UTR
	ACO1 chr9 32450828 32450831	UTR
	ACO1 chr9 32452061 32452063	UTR
	ACO2 chr22 41912107 41912135	Intron
	ACOT2 chr14 74042356 74042361	UTR
	ACOT7 chr1 6324322 6324343	UTR
	ACOT9 chrX 23721774 23721831	UTR
	ACOX1 chr17 73937591 73937606	UTR
	ACOX1 chr17 73941652 73941680	UTR
	ACOX3 chr4 8367983 8368012	UTR
	ACOX3 chr4 8368108 8368211	UTR
	ACOX3 chr4 8368331 8368349	UTR
	ACOX3 chr4 8368438 8368454	UTR
	ACP1 chr2 277457 277459	UTR
	ACP1 chr2 277487 277514	UTR
	ACP2 chr11 47260851 47260885	UTR
	ACP6 chr1 147119166 147119176	UTR
	ACSF2 chr17 48552185 48552204	UTR
	ACSF3 chr16 89199632 89199634	Exon
	ACSF3 chr16 89209345 89209359	Intron
	ACSF3 chr16 89220972 89220974	UTR
	ACSL1 chr4 185676741 185676756	UTR
	ACSL1 chr4 185676801 185676803	UTR
	ACSL1 chr4 185678175 185678182	UTR
	ACSL1 chr4 185709448 185709468	Intron
	ACSL3 chr2 223806530 223806547	UTR
	ACSL3 chr2 223806911 223806981	UTR
	ACSL3 chr2 223809329 223809375	UTR
	ACSL4 chrX 108884559 108884569	UTR
	ACSL4 chrX 108886265 108886268	UTR
	ACSL4 chrX 108886497 108886500	UTR
	ACSL4 chrX 108886909 108886927	UTR
	ACSL4 chrX 108887236 108887244	UTR
	ACSS1 chr20 24986864 24986875	UTR
	ACSS2 chr20 33470774 33470812	Intron
	ACSS2 chr20 33515752 33515784	UTR
	ACTB chr7 5566882 5566886	UTR
	ACTB chr7 5566960 5566975	UTR
	ACTB chr7 5567100 5567102	UTR
	ACTG1 chr17 79476993 79476999	UTR
	ACTL6A chr3 179288101 179288124	Intron
	ACTL6A chr3 179304253 179304256	Intron
	ACTN1 chr14 69341009 69341055	UTR
	ACTN1 chr14 69341390 69341399	UTR
	ACTN4 chr19 39220721 39220747	UTR
	ACTR10 chr14 58701498 58701521	UTR
	ACTR1A chr10 104238973 104239001	UTR
	ACTR2 chr2 65497022 65497036	UTR
	ACTR2 chr2 65497280 65497307	UTR
	ACTR2 chr2 65498033 65498057	UTR
	ACTR2 chr2 65498351 65498392	UTR
	ACTR3 chr2 114715496 114715505	UTR
	ACTR3 chr2 114715831 114715834	UTR
	ACTR3 chr2 114716943 114716967	UTR
	ACTR3B chr7 152552041 152552065	UTR
	ACTR3B chr7 152552237 152552253	UTR
	ACTR3B chr7 152552452 152552464	UTR
	ACTR3C chr7 149944300 149944303	UTR
	ACTR5 chr20 37400755 37400793	UTR
	ACTR5 chr20 37400825 37400827	UTR
	ACTR8 chr3 53902516 53902527	UTR
	ACTR8 chr3 53902612 53902614	UTR
	ACTR8 chr3 53902677 53902692	UTR
	ACTR8 chr3 53905169 53905186	Intron
	ACVR1 chr2 158592953 158592962	UTR
	ACVR2A chr2 148685314 148685341	UTR
	ACVR2A chr2 148685387 148685389	UTR
	ACVR2A chr2 148685508 148685514	UTR
	ACVR2B chr3 38524864 38524866	UTR
	ACYP1 chr14 75519928 75519948	UTR
	ACYP1 chr14 75526441 75526480	Intron
	ACYP2 chr2 54202505 54202518	Intron
	ACYP2 chr2 54501060 54501062	Intron
	ADAD2 chr16 84230768 84230781	UTR
	ADAL chr15 43625612 43625614	Exon
	ADAL chr15 43644156 43644171	UTR
	ADAL chr15 43644224 43644241	UTR
	ADAL chr15 43644312 43644314	UTR
	ADAL chr15 43644384 43644389	UTR
	ADAM10 chr15 58887399 58887406	UTR
	ADAM10 chr15 58887593 58887600	UTR
	ADAM10 chr15 58887629 58887643	UTR
	ADAM10 chr15 58889131 58889193	UTR
	ADAM10 chr15 58889362 58889396	UTR
	ADAM15 chr1 155035233 155035275	UTR
	ADAM19 chr5 156904311 156904325	UTR
	ADAM8 chr10 135075908 135075967	UTR
	ADAM9 chr8 38962168 38962177	UTR
	ADAM9 chr8 38962418 38962429	UTR
	ADAM9 chr8 38962511 38962521	UTR
	ADAMTS1 chr21 28208582 28208666	UTR
	ADAMTS13 chr9 136324506 136324508	UTR
	ADAMTSL4 chr1 150531220 150531242	Intron
	ADAMTSL4 chr1 150533407 150533411	UTR
	ADAMTSL5 chr19 1505006 1505041	UTR
	ADAMTSL5 chr19 1505608 1505615	UTR
	ADAMTSL5 chr19 1505640 1505652	UTR
	ADAMTSL5 chr19 1505716 1505734	UTR
	ADAP1 chr7 937538 937547	UTR
	ADAP1 chr7 971270 971276	Intron
	ADAP2 chr17 29286185 29286215	UTR
	ADAP2 chr17 29286332 29286340	UTR
	ADAR chr1 154554563 154554565	UTR
	ADAR chr1 154554758 154554771	UTR
	ADAR chr1 154554814 154554854	UTR
	ADARB1 chr21 46642468 46642470	Intron
	ADARB1 chr21 46643199 46643203	Intron
	ADARB1 chr21 46646467 46646477	UTR
	ADAT2 chr6 143748111 143748128	UTR
	ADAT2 chr6 143748356 143748363	UTR
	ADAT2 chr6 143748707 143748729	UTR
	ADAT2 chr6 143748766 143748768	UTR
	ADAT2 chr6 143749423 143749432	UTR
	ADAT2 chr6 143749485 143749491	UTR
	ADCK1 chr14 78400240 78400246	UTR
	ADCK1 chr14 78400292 78400300	UTR
	ADCY7 chr16 50344430 50344448	UTR
	ADCY9 chr16 4015673 4015680	UTR
	ADCY9 chr16 4133772 4133781	Intron
	ADCY9 chr16 4163692 4163694	Intron
	ADD1 chr4 2931772 2931810	UTR
	ADD2 chr2 70888325 70888352	UTR
	ADD3 chr10 111894087 111894089	UTR
	ADD3 chr10 111895319 111895327	UTR
	ADH5 chr4 99992390 99992481	UTR
	ADH5 chr4 99993283 99993301	UTR
	ADHFE1 chr8 67345784 67345786	UTR
	ADI1 chr2 3502199 3502235	UTR
	ADIPOR1 chr1 202909946 202909983	UTR
	ADIPOR1 chr1 202910155 202910218	UTR
	ADIPOR2 chr12 1897831 1897845	UTR
	ADM chr11 10328800 10328973	UTR
	ADM2 chr22 50922280 50922290	UTR
	ADM2 chr22 50924863 50924865	UTR
	ADNP chr20 49505585 49505592	UTR
	ADNP chr20 49506881 49506891	UTR
	ADNP chr20 49510845 49510881	Exon
	ADNP2 chr18 77898223 77898233	UTR
	ADO chr10 64568225 64568254	UTR
	ADPGK chr15 73043707 73043714	UTR
	ADPGK chr15 73049559 73049564	Intron
	ADPRHL2 chr1 36559521 36559535	UTR
	ADPRM chr17 10614514 10614573	UTR
	ADRB2 chr5 148207856 148207913	UTR
	ADRB2 chr5 148208169 148208209	UTR
	ADSL chr22 40762557 40762658	UTR
	AEBP1 chr7 44154156 44154169	UTR
	AEN chr15 89175502 89175517	UTR
	AFAP1L1 chr5 148720026 148720041	UTR
	AFAP1L1 chr5 148720525 148720536	UTR
	AFAP1L1 chr5 148720710 148720719	UTR
	AFAP1L1 chr5 148721330 148721332	UTR
	AFAP1L1 chr5 148721362 148721375	UTR
	AFAP1L2 chr10 116054583 116054590	UTR
	AFAP1L2 chr10 116054916 116054918	UTR
	AFAP1L2 chr10 116054977 116055010	UTR
	AFAP1L2 chr10 116059096 116059098	Exon
	AFF1 chr4 87911923 87911935	UTR
	AFF4 chr5 132211063 132211102	UTR
	AFF4 chr5 132211173 132211218	UTR
	AFF4 chr5 132253421 132253424	Intron
	AFG3L1P chr16 90062967 90063036	UTR
	AFMID chr17 76203773 76203786	UTR
	AFTPH chr2 64819244 64819251	UTR
	AGA chr4 178352287 178352295	UTR
	AGA chr4 178352702 178352718	UTR
	AGAP1 chr2 236959880 236959882	Intron
	AGAP1 chr2 237040297 237040305	UTR
	AGAP3 chr7 150820717 150820727	Intron
	AGAP3 chr7 150841501 150841542	UTR
	AGBL3 chr7 134674430 134674437	UTR
	AGBL5 chr2 27279320 27279440	Intron
	AGBL5 chr2 27282382 27282409	Intron
	AGFG1 chr2 228419798 228419838	UTR
	AGFG1 chr2 228420222 228420257	UTR
	AGFG1 chr2 228425927 228425940	UTR
	AGFG2 chr7 100163273 100163311	UTR
	AGFG2 chr7 100163581 100163625	UTR
	AGGF1 chr5 76327133 76327139	Intron
	AGGF1 chr5 76359470 76359500	UTR
	AGGF1 chr5 76359915 76359925	UTR
	AGGF1 chr5 76361018 76361051	UTR
	AGK chr7 141350393 141350405	Intron
	AGL chr1 100389555 100389577	UTR
	AGO1 chr1 36386554 36386567	UTR
	AGO1 chr1 36389889 36389898	UTR
	AGO1 chr1 36395202 36395211	UTR
	AGO2 chr8 141541224 141541266	UTR
	AGO2 chr8 141541442 141541444	UTR
	AGO2 chr8 141541846 141541895	UTR
	AGO3 chr1 36450360 36450391	Intron
	AGO3 chr1 36451921 36451925	Intron
	AGO3 chr1 36451971 36451979	Intron
	AGO3 chr1 36505091 36505094	Intron
	AGO4 chr1 36316794 36316798	Intron
	AGO4 chr1 36320524 36320526	UTR
	AGO4 chr1 36321028 36321040	UTR
	AGO4 chr1 36323261 36323284	UTR
	AGPAT2 chr9 139567592 139567606	UTR
	AGPAT2 chr9 139567635 139567645	UTR
	AGPAT3 chr21 45404543 45404559	UTR
	AGPAT3 chr21 45406405 45406430	UTR
	AGPAT4 chr6 161557163 161557165	UTR
	AGPAT4 chr6 161581166 161581168	Intron
	AGPAT5 chr8 6615024 6615062	UTR
	AGPAT5 chr8 6615527 6615533	UTR
	AGPAT5 chr8 6617152 6617154	UTR
	AGPS chr2 178403695 178403722	UTR
	AGPS chr2 178404162 178404164	UTR
	AGPS chr2 178405913 178405938	UTR
	AGPS chr2 178406747 178406782	UTR
	AGTRAP chr1 11810815 11810836	UTR
	AHCTF1 chr1 247002591 247002636	UTR
	AHCTF1 chr1 247003838 247003861	UTR
	AHCYL1 chr1 110564994 110564997	UTR
	AHCYL1 chr1 110566354 110566370	UTR
	AHCYL2 chr7 129067045 129067054	UTR
	AHDC1 chr1 27860801 27860814	UTR
	AHDC1 chr1 27860986 27860996	UTR
	AHI1 chr6 135606413 135606434	UTR
	AHI1 chr6 135708913 135708923	Intron
	AHI1 chr6 135715791 135715810	Intron
	AHNAK chr11 62283365 62283385	UTR
	AHNAK2 chr14 105403573 105403606	UTR
	AHNAK2 chr14 105419888 105419890	Intron
	AHR chr7 17384935 17384937	UTR
	AHR chr7 17385385 17385399	UTR
	AHSA1 chr14 77935801 77935827	UTR
	AIF1L chr9 133996602 133996626	UTR
	AIF1L chr9 133998528 133998534	UTR
	AIFM1 chrX 129263338 129263345	UTR
	AIFM2 chr10 71873730 71873756	Intron
	AIG1 chr6 143661431 143661448	UTR
	AIMP1 chr4 107268913 107268926	UTR
	AIMP1 chr4 107269564 107269592	UTR
	AIMP1 chr4 107269647 107269662	UTR
	AIMP1 chr4 107270376 107270393	UTR
	AJAP1 chr1 4843825 4843854	UTR
	AK1 chr9 130630110 130630128	UTR
	AK3 chr9 4711154 4711161	UTR
	AK3 chr9 4711271 4711283	UTR
	AK4 chr1 65695217 65695219	UTR
	AK4 chr1 65697825 65697832	UTR
	AK7 chr14 96865627 96865630	UTR
	AK9 chr6 109952885 109952933	Intron
	AK9 chr6 109976977 109977004	Intron
	AKAP1 chr17 55197929 55197947	UTR
	AKAP1 chr17 55198576 55198578	UTR
	AKAP10 chr17 19807609 19807618	UTR
	AKAP10 chr17 19807781 19807795	UTR
	AKAP10 chr17 19807958 19807967	UTR
	AKAP11 chr13 42897388 42897419	UTR
	AKAP12 chr6 151677889 151677911	UTR
	AKAP12 chr6 151679651 151679693	UTR
	AKAP13 chr15 86287013 86287015	UTR
	AKAP6 chr14 33300011 33300020	UTR
	AKAP7 chr6 131604671 131604678	UTR
	AKAP8 chr19 15464331 15464341	UTR
	AKAP8 chr19 15465397 15465446	UTR
	AKAP9 chr7 91652602 91652627	UTR
	AKIP1 chr11 8941091 8941121	UTR
	AKIRIN1 chr1 39469946 39469958	UTR
	AKIRIN1 chr1 39471553 39471576	UTR
	AKIRIN2 chr6 88384963 88384977	UTR
	AKIRIN2 chr6 88385013 88385020	UTR
	AKNA chr9 117098436 117098471	UTR
	AKNAD1 chr1 109365675 109365686	Intron
	AKR1A1 chr1 46035710 46035727	UTR
	AKR1B1 chr7 134127098 134127107	UTR
	AKR1B10 chr7 134226139 134226163	UTR
	AKR1C2 chr10 5031972 5031996	UTR
	AKR1C2 chr10 5032025 5032027	UTR
	AKR1C3 chr10 5149871 5149882	UTR
	AKR1E2 chr10 4869266 4869268	Intron
	AKR1E2 chr10 4869553 4869598	Intron
	AKR1E2 chr10 4890248 4890250	UTR
	AKR7A2 chr1 19630452 19630497	UTR
	AKT1S1 chr19 50372256 50372310	UTR
	AKT1S1 chr19 50380148 50380245	Intron
	AKT2 chr19 40738209 40738246	UTR
	AKT2 chr19 40738698 40738716	UTR
	AKT3 chr1 243665053 243665075	UTR
	AKTIP chr16 53525764 53525774	UTR
	AKTIP chr16 53526212 53526222	UTR
	ALAD chr9 116148593 116148659	UTR
	ALAD chr9 116150483 116150492	UTR
	ALAS1 chr3 52248299 52248347	UTR
	ALDH1B1 chr9 38397414 38397468	UTR
	ALDH1B1 chr9 38398246 38398276	UTR
	ALDH1B1 chr9 38398650 38398664	UTR
	ALDH3A2 chr17 19579054 19579103	UTR
	ALDH3A2 chr17 19580701 19580729	UTR
	ALDH3A2 chr17 19580882 19580916	UTR
	ALDH5A1 chr6 24537417 24537435	UTR
	ALDH7A1 chr5 125879677 125879679	UTR
	ALDH7A1 chr5 125880415 125880490	UTR
	ALDH7A1 chr5 125900106 125900142	Intron
	ALDH8A1 chr6 135238527 135238539	UTR
	ALDH9A1 chr1 165631435 165631462	UTR
	ALDOA chr16 30081721 30081746	UTR
	ALG13 chrX 110931241 110931264	Intron
	ALG13 chrX 110932020 110932032	Intron
	ALG14 chr1 95448358 95448373	UTR
	ALG14 chr1 95448477 95448487	UTR
	ALG2 chr9 101979631 101979657	UTR
	ALG2 chr9 101980070 101980092	UTR
	ALG5 chr13 37523956 37523997	UTR
	ALG5 chr13 37524064 37524070	UTR
	ALG6 chr1 63902741 63902759	UTR
	ALG6 chr1 63902867 63902907	UTR
	ALKBH1 chr14 78139388 78139395	UTR
	ALKBH1 chr14 78139973 78139977	UTR
	ALKBH7 chr19 6375031 6375048	UTR
	ALMS1 chr2 73836839 73836853	UTR
	ALOX12B chr17 7975947 7976037	UTR
	ALOX12B chr17 7976078 7976091	UTR
	ALOX12B chr17 7981467 7981473	Intron
	ALOX12B chr17 7982232 7982252	Intron
	ALOX12P2 chr17 6803652 6803661	UTR
	ALOX15B chr17 7943395 7943407	Intron
	ALOX15B chr17 7946374 7946427	Intron
	ALOX15B chr17 7946506 7946535	Intron
	ALOX15B chr17 7952331 7952333	UTR
	ALOX15B chr17 7952427 7952443	UTR
	ALOXE3 chr17 7999215 7999246	UTR
	ALOXE3 chr17 8014965 8014979	Intron
	ALPK1 chr4 113362752 113362768	UTR
	ALS2 chr2 202565275 202565277	UTR
	ALS2 chr2 202605902 202605908	Intron
	ALS2 chr2 202624176 202624183	Intron
	ALS2 chr2 202644686 202644715	Intron
	ALS2CL chr3 46710675 46710695	UTR
	ALS2CL chr3 46711762 46711783	UTR
	ALS2CL chr3 46712042 46712106	UTR
	ALYREF chr17 79845711 79845721	UTR
	AMBRA1 chr11 46417959 46417968	UTR
	AMD1 chr6 111215367 111215393	UTR
	AMD1 chr6 111215515 111215524	UTR
	AMD1 chr6 111216899 111216920	UTR
	AMER1 chrX 63404993 63404998	UTR
	AMFR chr16 56395363 56395365	UTR
	AMFR chr16 56395916 56395918	UTR
	AMH chr19 2252067 2252073	UTR
	AMIGO1 chr1 110046797 110046810	UTR
	AMIGO1 chr1 110049445 110049447	UTR
	AMMECR1 chrX 109437411 109437415	UTR
	AMMECR1 chrX 109552375 109552383	Intron
	AMMECR1L chr2 128619200 128619223	UTR
	AMMECR1L chr2 128620784 128620797	UTR
	AMOT chrX 112018152 112018162	UTR
	AMPD2 chr1 110174670 110174679	UTR
	AMT chr3 49454210 49454214	UTR
	AMT chr3 49455950 49455953	Intron
	AMZ1 chr7 2755062 2755072	UTR
	AMZ2 chr17 66253136 66253165	UTR
	AMZ2 chr17 66253204 66253230	UTR
	AMZ2P1 chr17 62964229 62964245	UTR
	ANAPC1 chr2 112525213 112525222	UTR
	ANAPC11 chr17 79858118 79858169	UTR
	ANAPC16 chr10 73983909 73983917	Intron
	ANAPC16 chr10 73993001 73993060	UTR
	ANAPC2 chr9 140069233 140069239	UTR
	ANAPC2 chr9 140072171 140072173	Intron
	ANAPC4 chr4 25419983 25420003	Exon
	ANAPC4 chr4 25420110 25420124	UTR
	ANGEL1 chr14 77253586 77253595	UTR
	ANGEL1 chr14 77256223 77256225	Intron
	ANGEL2 chr1 213165510 213165525	UTR
	ANGEL2 chr1 213165799 213165806	UTR
	ANK3 chr10 61788155 61788166	UTR
	ANK3 chr10 61898259 61898284	Intron
	ANKDD1A chr15 65224702 65224710	Intron
	ANKDD1A chr15 65240086 65240094	Intron
	ANKFY1 chr17 4109908 4109910	Intron
	ANKH chr5 14704906 14704920	UTR
	ANKH chr5 14711160 14711180	UTR
	ANKIB1 chr7 91974456 91974462	Intron
	ANKIB1 chr7 92028548 92028553	UTR
	ANKIB1 chr7 92029684 92029694	UTR
	ANKLE1 chr19 17396815 17396828	UTR
	ANKMY1 chr2 241434381 241434386	Intron
	ANKMY1 chr2 241461410 241461446	Intron
	ANKMY1 chr2 241461473 241461484	Intron
	ANKMY1 chr2 241462572 241462618	Intron
	ANKMY2 chr7 16639401 16639413	UTR
	ANKRA2 chr5 72848147 72848210	UTR
	ANKRA2 chr5 72858446 72858448	Exon
	ANKRD10 chr13 111530886 111530888	UTR
	ANKRD10 chr13 111530965 111530983	UTR
	ANKRD10 chr13 111545039 111545061	Intron
	ANKRD10 chr13 111557368 111557375	Intron
	ANKRD11 chr16 89365265 89365300	UTR
	ANKRD12 chr18 9281725 9281744	UTR
	ANKRD12 chr18 9282091 9282100	UTR
	ANKRD12 chr18 9282168 9282189	UTR
	ANKRD12 chr18 9282854 9282867	UTR
	ANKRD12 chr18 9283756 9283768	UTR
	ANKRD13C chr1 70726260 70726286	UTR
	ANKRD13C chr1 70727076 70727161	UTR
	ANKRD13C chr1 70727752 70727806	UTR
	ANKRD16 chr10 5920037 5920053	UTR
	ANKRD17 chr4 73940575 73940595	UTR
	ANKRD17 chr4 73941403 73941408	UTR
	ANKRD17 chr4 73968184 73968224	Exon
	ANKRD26 chr10 27294015 27294023	UTR
	ANKRD26 chr10 27294414 27294454	UTR
	ANKRD27 chr19 33087898 33087923	UTR
	ANKRD28 chr3 15708744 15708749	UTR
	ANKRD28 chr3 15710103 15710122	UTR
	ANKRD29 chr18 21180194 21180199	UTR
	ANKRD29 chr18 21228359 21228381	Intron
	ANKRD29 chr18 21228940 21228957	Intron
	ANKRD35 chr1 145568516 145568529	UTR
	ANKRD37 chr4 186321380 186321407	UTR
	ANKRD40 chr17 48770550 48770573	UTR
	ANKRD46 chr8 101533000 101533009	Intron
	ANKRD46 chr8 101534726 101534771	Intron
	ANKRD46 chr8 101561075 101561090	Intron
	ANKRD50 chr4 125585204 125585232	UTR
	ANKRD50 chr4 125585638 125585646	UTR
	ANKRD50 chr4 125588152 125588174	UTR
	ANKRD50 chr4 125588305 125588321	UTR
	ANKRD50 chr4 125628810 125628826	Intron
	ANKRD54 chr22 38226858 38226887	UTR
	ANKRD65 chr1 1353883 1353885	UTR
	ANKS1A chr6 35059159 35059190	UTR
	ANKS3 chr16 4746502 4746530	UTR
	ANKS6 chr9 101494288 101494302	UTR
	ANKS6 chr9 101497699 101497716	Intron
	ANKS6 chr9 101545848 101545855	Intron
	ANLN chr7 36493030 36493058	UTR
	ANLN chr7 36493219 36493288	UTR
	ANLN chr7 36493391 36493425	UTR
	ANO10 chr3 43407804 43407872	UTR
	ANO7 chr2 242162829 242162838	Intron
	ANO7 chr2 242164591 242164599	UTR
	ANO8 chr19 17442762 17442764	Intron
	ANO9 chr11 424819 424824	UTR
	ANP32A chr15 69071237 69071262	UTR
	ANP32A chr15 69075322 69075330	Intron
	ANP32B chr9 100773590 100773673	Intron
	ANP32B chr9 100777675 100777712	Exon
	ANP32B chr9 100778077 100778113	UTR
	ANP32E chr1 150190716 150190725	UTR
	ANP32E chr1 150192669 150192681	UTR
	ANP32E chr1 150195510 150195530	Intron
	ANP32E chr1 150199009 150199017	Intron
	ANP32E chr1 150199051 150199053	Intron
	ANPEP chr15 90328104 90328127	UTR
	ANTXR1 chr2 69330563 69330582	Intron
	ANTXR1 chr2 69373469 69373502	Intron
	ANTXR2 chr4 80826721 80826741	UTR
	ANTXR2 chr4 80828310 80828323	UTR
	ANXA1 chr9 75785257 75785332	UTR
	ANXA2 chr15 60639505 60639528	UTR
	ANXA3 chr4 79517050 79517059	Intron
	ANXA3 chr4 79531500 79531516	UTR
	ANXA3 chr4 79531574 79531604	UTR
	ANXA4 chr2 70052767 70052782	UTR
	ANXA4 chr2 70052881 70052925	UTR
	ANXA4 chr2 70053589 70053602	UTR
	ANXA5 chr4 122589142 122589163	UTR
	ANXA6 chr5 150480662 150480683	UTR
	ANXA9 chr1 150967966 150968039	UTR
	ANXA9 chr1 150968094 150968115	UTR
	AOC2 chr17 40999276 40999288	UTR
	AOX1 chr2 201535759 201535791	UTR
	AOX1 chr2 201536213 201536221	UTR
	AP1AR chr4 113187984 113188009	Intron
	AP1AR chr4 113191202 113191218	UTR
	AP1B1 chr22 29723835 29723865	UTR
	AP1G1 chr16 71765767 71765790	UTR
	AP1M1 chr19 16346147 16346160	UTR
	AP1M2 chr19 10683335 10683350	UTR
	AP1S1 chr7 100804549 100804563	UTR
	AP1S2 chrX 15843919 15843939	UTR
	AP1S2 chrX 15844185 15844199	UTR
	AP1S3 chr2 224620043 224620072	Intron
	AP1S3 chr2 224621720 224621727	Intron
	AP1S3 chr2 224622886 224622905	Intron
	AP2A2 chr11 1010900 1010938	UTR
	AP2B1 chr17 34051098 34051114	UTR
	AP2B1 chr17 34053423 34053435	UTR
	AP2S1 chr19 47341402 47341439	UTR
	AP3B1 chr5 77298149 77298157	UTR
	AP3D1 chr19 2100978 2101005	UTR
	AP3D1 chr19 2101032 2101055	UTR
	AP3M2 chr8 42023270 42023326	Intron
	AP3M2 chr8 42028693 42028706	UTR
	AP3S1 chr5 115249775 115249788	UTR
	AP3S2 chr15 90373819 90373834	UTR
	AP3S2 chr15 90376773 90376797	UTR
	AP4E1 chr15 51298089 51298099	UTR
	AP4S1 chr14 31562433 31562457	UTR
	AP4S1 chr14 31562517 31562523	UTR
	AP4S1 chr14 31562629 31562642	UTR
	AP5M1 chr14 57741140 57741170	Exon
	AP5M1 chr14 57742742 57742769	Intron
	AP5M1 chr14 57756233 57756239	UTR
	AP5S1 chr20 3805905 3805957	UTR
	AP5Z1 chr7 4831363 4831405	UTR
	APBA1 chr9 72042446 72042456	UTR
	APBA2 chr15 29394366 29394379	Intron
	APBA2 chr15 29409900 29409928	UTR
	APBA2 chr15 29410510 29410516	UTR
	APBA3 chr19 3750865 3750888	UTR
	APBB1 chr11 6416349 6416361	UTR
	APBB2 chr4 40813705 40813720	UTR
	APBB2 chr4 40814314 40814332	UTR
	APCDD1 chr18 10488550 10488574	UTR
	APCDD1 chr18 10488686 10488698	UTR
	APCDD1L chr20 57034160 57034172	UTR
	APEH chr3 49720924 49720945	UTR
	APEX2 chrX 55034191 55034221	UTR
	APH1A chr1 150237781 150237872	UTR
	APH1B chr15 63601316 63601325	UTR
	API5 chr11 43334653 43334657	Intron
	API5 chr11 43347833 43347843	Intron
	APIP chr11 34903912 34903916	Intron
	APIP chr11 34904042 34904059	Intron
	APLF chr2 68807292 68807321	UTR
	APLN chrX 128779322 128779326	UTR
	APLN chrX 128779785 128779795	UTR
	APMAP chr20 24943557 24943593	UTR
	APOBEC3G chr22 39477533 39477571	UTR
	APOBEC3G chr22 39483734 39483748	UTR
	APOC1 chr19 45422598 45422607	UTR
	APOD chr3 195295576 195295603	UTR
	APOE chr19 45412642 45412654	UTR
	APOL1 chr22 36663568 36663577	UTR
	APOL2 chr22 36622661 36622677	UTR
	APOL2 chr22 36622787 36622789	UTR
	APOL6 chr22 36057402 36057405	UTR
	APOO chrX 23851464 23851481	UTR
	APOOL chrX 84342764 84342792	UTR
	APP chr21 27252826 27252882	UTR
	APPBP2 chr17 58522817 58522837	UTR
	APPBP2 chr17 58525110 58525122	Exon
	APRT chr16 88875871 88875897	UTR
	APTX chr9 32972603 32972620	UTR
	APTX chr9 32972656 32972658	UTR
	APTX chr9 32972743 32972768	UTR
	APTX chr9 32973374 32973381	UTR
	AQP3 chr9 33441139 33441188	UTR
	AQP3 chr9 33441355 33441357	UTR
	AQP3 chr9 33441785 33441795	UTR
	AQP3 chr9 33441823 33441825	UTR
	AQR chr15 35148691 35148717	UTR
	AQR chr15 35148752 35148786	UTR
	ARAP2 chr4 36067620 36067637	UTR
	ARAP3 chr5 141032965 141032980	UTR
	ARAP3 chr5 141033119 141033146	UTR
	AREL1 chr14 75127959 75127974	UTR
	ARF1 chr1 228286812 228286838	UTR
	ARF1 chr1 228286880 228286919	UTR
	ARF4 chr3 57557087 57557094	UTR
	ARFGAP1 chr20 61921131 61921170	UTR
	ARFGAP3 chr22 43192509 43192543	UTR
	ARFGEF1 chr8 68109886 68109914	Intron
	ARFGEF1 chr8 68111158 68111165	Intron
	ARFGEF2 chr20 47650151 47650173	UTR
	ARFIP1 chr4 153833055 153833077	UTR
	ARFIP2 chr11 6497744 6497759	UTR
	ARFRP1 chr20 62330805 62330864	UTR
	ARFRP1 chr20 62331635 62331662	UTR
	ARGLU1 chr13 107195672 107195698	UTR
	ARGLU1 chr13 107196315 107196331	UTR
	ARGLU1 chr13 107211888 107211890	Exon
	ARHGAP1 chr11 46698622 46698648	UTR
	ARHGAP10 chr4 148993922 148993932	UTR
	ARHGAP11A chr15 32930093 32930105	UTR
	ARHGAP11A chr15 32931237 32931251	UTR
	ARHGAP12 chr10 32095212 32095242	UTR
	ARHGAP17 chr16 24930712 24930719	UTR
	ARHGAP17 chr16 24931039 24931047	UTR
	ARHGAP17 chr16 24965657 24965659	Intron
	ARHGAP18 chr6 129898237 129898246	UTR
	ARHGAP18 chr6 129898474 129898486	UTR
	ARHGAP18 chr6 129898618 129898628	UTR
	ARHGAP18 chr6 129898688 129898690	UTR
	ARHGAP18 chr6 129899144 129899168	UTR
	ARHGAP18 chr6 129899563 129899574	UTR
	ARHGAP21 chr10 24872527 24872561	UTR
	ARHGAP22 chr10 49654074 49654089	UTR
	ARHGAP23 chr17 36667586 36667598	UTR
	ARHGAP23 chr17 36668564 36668628	UTR
	ARHGAP24 chr4 86649986 86649988	Intron
	ARHGAP24 chr4 86922371 86922389	UTR
	ARHGAP25 chr2 69050484 69050491	UTR
	ARHGAP26 chr5 142448924 142448938	Intron
	ARHGAP26 chr5 142608560 142608572	UTR
	ARHGAP29 chr1 94637310 94637319	UTR
	ARHGAP29 chr1 94637827 94637898	UTR
	ARHGAP29 chr1 94638136 94638222	UTR
	ARHGAP29 chr1 94638584 94638651	UTR
	ARHGAP29 chr1 94638725 94638756	UTR
	ARHGAP29 chr1 94638986 94639009	UTR
	ARHGAP30 chr1 161016729 161016739	UTR
	ARHGAP33 chr19 36279715 36279732	UTR
	ARHGAP35 chr19 47504679 47504695	UTR
	ARHGAP35 chr19 47507752 47507762	UTR
	ARHGAP35 chr19 47507805 47507816	UTR
	ARHGAP39 chr8 145754559 145754569	UTR
	ARHGAP40 chr20 37279282 37279302	UTR
	ARHGAP5 chr14 32625216 32625224	UTR
	ARHGAP5 chr14 32625633 32625642	UTR
	ARHGAP5 chr14 32625973 32625985	UTR
	ARHGAP5 chr14 32626420 32626437	UTR
	ARHGAP5 chr14 32627201 32627211	UTR
	ARHGAP5-AS1 chr14 32544815 32544822	UTR
	ARHGEF1 chr19 42411582 42411606	UTR
	ARHGEF10 chr8 1851714 1851719	Intron
	ARHGEF10 chr8 1852093 1852095	Intron
	ARHGEF10 chr8 1906797 1906813	UTR
	ARHGEF10L chr1 18024319 18024376	UTR
	ARHGEF11 chr1 156904635 156904722	UTR
	ARHGEF11 chr1 156905290 156905317	UTR
	ARHGEF16 chr1 3397671 3397683	UTR
	ARHGEF18 chr19 7537354 7537387	UTR
	ARHGEF2 chr1 155916638 155916655	UTR
	ARHGEF2 chr1 155916966 155916985	Intron
	ARHGEF28 chr5 73207520 73207530	Intron
	ARHGEF28 chr5 73237812 73237821	UTR
	ARHGEF3 chr3 56761443 56761449	UTR
	ARHGEF33 chr2 39196866 39196868	UTR
	ARHGEF37 chr5 149004364 149004370	Intron
	ARHGEF37 chr5 149014023 149014084	UTR
	ARHGEF37 chr5 149014523 149014534	UTR
	ARHGEF4 chr2 131804817 131804825	UTR
	ARHGEF40 chr14 21554820 21554822	Intron
	ARHGEF40 chr14 21555065 21555067	Intron
	ARHGEF5 chr7 144077702 144077725	UTR
	ARHGEF7 chr13 111933454 111933473	Intron
	ARHGEF7 chr13 111958072 111958083	UTR
	ARHGEF9 chrX 62857833 62857883	Intron
	ARHGEF9 chrX 62859255 62859257	Intron
	ARHGEF9 chrX 62974157 62974167	Intron
	ARID1A chr1 27107640 27107651	UTR
	ARID1A chr1 27108589 27108603	UTR
	ARID1B chr6 157529188 157529205	UTR
	ARID1B chr6 157530387 157530415	UTR
	ARID3A chr19 975916 975936	UTR
	ARID3B chr15 74890465 74890474	UTR
	ARID4B chr1 235330197 235330237	UTR
	ARID4B chr1 235377260 235377298	Intron
	ARID4B chr1 235417195 235417200	Intron
	ARID5B chr10 63785107 63785113	Intron
	ARID5B chr10 63853298 63853316	UTR
	ARID5B chr10 63856696 63856708	UTR
	ARIH1 chr15 72876293 72876295	UTR
	ARIH1 chr15 72876332 72876356	UTR
	ARIH1 chr15 72878892 72878904	UTR
	ARIH2 chr3 48966094 48966106	Intron
	ARIH2 chr3 48975081 48975096	Intron
	ARIH2 chr3 49021602 49021612	UTR
	ARL10 chr5 175800424 175800500	UTR
	ARL10 chr5 175800886 175800922	UTR
	ARL10 chr5 175807379 175807389	UTR
	ARL10 chr5 175808910 175808917	UTR
	ARL11 chr13 50205571 50205573	Intron
	ARL11 chr13 50206341 50206386	UTR
	ARL14EP chr11 30358343 30358362	UTR
	ARL15 chr5 53179770 53179783	UTR
	ARL15 chr5 53180560 53180614	UTR
	ARL15 chr5 53407265 53407271	Intron
	ARL16 chr17 79648169 79648262	UTR
	ARL2BP chr16 57287453 57287472	UTR
	ARL2BP chr16 57287506 57287550	UTR
	ARL3 chr10 104433476 104433490	UTR
	ARL3 chr10 104436381 104436435	UTR
	ARL4A chr7 12728800 12728813	UTR
	ARL4A chr7 12730338 12730367	UTR
	ARL4C chr2 235403213 235403280	UTR
	ARL4C chr2 235403795 235403812	UTR
	ARL4D chr17 41477967 41477976	UTR
	ARL4D chr17 41478300 41478310	UTR
	ARL4D chr17 41478487 41478512	UTR
	ARL5A chr2 152657484 152657504	UTR
	ARL5A chr2 152659116 152659135	UTR
	ARL5B chr10 18964419 18964440	UTR
	ARL5B chr10 18966940 18966949	UTR
	ARL5B chr10 18970446 18970448	UTR
	ARL5B chr10 18970563 18970571	UTR
	ARL6IP5 chr3 69154522 69154536	UTR
	ARL6IP5 chr3 69155199 69155234	UTR
	ARL6IP6 chr2 153576263 153576265	Intron
	ARL6IP6 chr2 153617273 153617300	UTR
	ARL6IP6 chr2 153617669 153617768	UTR
	ARL8A chr1 202103198 202103252	UTR
	ARL8A chr1 202103389 202103391	UTR
	ARMC1 chr8 66514688 66514711	UTR
	ARMC1 chr8 66515053 66515076	UTR
	ARMC10 chr7 102739109 102739129	UTR
	ARMC10 chr7 102739190 102739206	UTR
	ARMC12 chr6 35716660 35716706	UTR
	ARMC2 chr6 109190709 109190733	UTR
	ARMC5 chr16 31478483 31478494	UTR
	ARMC6 chr19 19168972 19168987	UTR
	ARMC7 chr17 73107028 73107050	Intron
	ARMC9 chr2 232124847 232124855	UTR
	ARMCX2 chrX 100910270 100910297	UTR
	ARMCX2 chrX 100910446 100910453	UTR
	ARMCX3 chrX 100881462 100881476	UTR
	ARNT chr1 150782572 150782574	UTR
	ARNT chr1 150784147 150784175	UTR
	ARNT chr1 150784221 150784303	UTR
	ARNT chr1 150784395 150784419	UTR
	ARNT2 chr15 80886644 80886670	UTR
	ARPC1A chr7 98963701 98963728	Intron
	ARPC1A chr7 98964115 98964154	Intron
	ARPC2 chr2 219118793 219118832	UTR
	ARPC2 chr2 219119064 219119078	UTR
	ARPC5 chr1 183595326 183595352	Intron
	ARPC5 chr1 183596435 183596477	Intron
	ARPC5L chr9 127639579 127639581	UTR
	ARPC5L chr9 127639682 127639696	UTR
	ARPP19 chr15 52843380 52843395	UTR
	ARRB2 chr17 4624766 4624795	UTR
	ARRDC2 chr19 18124904 18124910	UTR
	ARRDC3 chr5 90664541 90664555	UTR
	ARRDC4 chr15 98515299 98515312	UTR
	ARSD chrX 2822010 2822034	UTR
	ARSD chrX 2824195 2824197	UTR
	ARSD chrX 2838424 2838426	Intron
	ARSF chrX 3030740 3030756	UTR
	ARSI chr5 149675897 149675925	UTR
	ARSJ chr4 114821404 114821446	UTR
	ARSJ chr4 114822252 114822258	UTR
	ARSJ chr4 114822336 114822343	UTR
	ARSK chr5 94892713 94892715	Intron
	ARSK chr5 94904802 94904810	Intron
	ARSK chr5 94939608 94939618	UTR
	ARSK chr5 94940745 94940761	UTR
	ARTN chr1 44402824 44402921	UTR
	ARV1 chr1 231136230 231136243	UTR
	ARV1 chr1 231136333 231136340	UTR
	ASAH1 chr8 17913916 17913969	UTR
	ASAH2B chr10 52516544 52516546	UTR
	ASAP1 chr8 131064342 131064358	UTR
	ASAP1 chr8 131064996 131064998	UTR
	ASAP1 chr8 131065040 131065042	UTR
	ASAP1 chr8 131065284 131065304	UTR
	ASAP1 chr8 131066051 131066071	UTR
	ASAP3 chr1 23755053 23755061	UTR
	ASB1 chr2 239355369 239355375	UTR
	ASB1 chr2 239355540 239355611	UTR
	ASB1 chr2 239360878 239360893	UTR
	ASB13 chr10 5680812 5680842	UTR
	ASB16-AS1 chr17 42262631 42262640	Intron
	ASB2 chr14 94400501 94400514	UTR
	ASB6 chr9 132399157 132399201	UTR
	ASB7 chr15 101170412 101170422	Intron
	ASB7 chr15 101191897 101191912	UTR
	ASB9 chrX 15262109 15262112	UTR
	ASCC1 chr10 73856272 73856281	UTR
	ASCC1 chr10 73856353 73856368	UTR
	ASCC1 chr10 73856783 73856824	UTR
	ASCC2 chr22 30184595 30184614	UTR
	ASCC3 chr6 100956597 100956620	UTR
	ASCL2 chr11 2289714 2289744	UTR
	ASCL2 chr11 2289903 2289936	UTR
	ASGR2 chr17 7004645 7004660	UTR
	ASH1L chr1 155305047 155305061	UTR
	ASH1L chr1 155305114 155305121	UTR
	ASH2L chr8 37984839 37984841	Intron
	ASH2L chr8 37997200 37997226	UTR
	ASNS chr7 97481464 97481468	UTR
	ASNSD1 chr2 190530977 190530988	Intron
	ASNSD1 chr2 190531112 190531137	Intron
	ASNSD1 chr2 190535517 190535557	UTR
	ASPG chr14 104579044 104579099	UTR
	ASPH chr8 62536260 62536275	Intron
	ASPH chr8 62537082 62537119	Intron
	ASPHD1 chr16 29917370 29917376	UTR
	ASPHD2 chr22 26839540 26839557	UTR
	ASPM chr1 197053367 197053406	UTR
	ASPRV1 chr2 70187213 70187235	UTR
	ASPRV1 chr2 70187264 70187266	UTR
	ASPSCR1 chr17 79953022 79953030	Intron
	ASPSCR1 chr17 79975276 79975286	UTR
	ASS1 chr9 133376633 133376665	UTR
	ASXL1 chr20 30960032 30960045	Intron
	ASXL1 chr20 30960330 30960355	Intron
	ASXL1 chr20 31025156 31025174	UTR
	ASXL1 chr20 31026147 31026174	UTR
	ASXL1 chr20 31026217 31026221	UTR
	ASXL1 chr20 31027109 31027137	UTR
	ASXL2 chr2 25956619 25956628	UTR
	ATAD2 chr8 124332091 124332104	UTR
	ATAD2 chr8 124332739 124332745	UTR
	ATAD2 chr8 124333091 124333093	UTR
	ATAD3A chr1 1470052 1470069	UTR
	ATAD3B chr1 1418506 1418508	Intron
	ATAD3B chr1 1431575 1431585	UTR
	ATAD5 chr17 29222036 29222042	UTR
	ATE1 chr10 123499932 123499965	UTR
	ATE1 chr10 123500159 123500173	UTR
	ATF2 chr2 175936978 175937006	UTR
	ATF2 chr2 175938999 175939008	UTR
	ATF3 chr1 212793988 212793990	UTR
	ATF3 chr1 212794103 212794124	UTR
	ATF4 chr22 39918668 39918711	UTR
	ATF6 chr1 161928782 161928816	UTR
	ATF6 chr1 161928844 161928879	UTR
	ATF7IP2 chr16 10577493 10577499	UTR
	ATG10 chr5 81550378 81550382	Intron
	ATG10 chr5 81550592 81550609	Intron
	ATG12 chr5 115163877 115163902	UTR
	ATG12 chr5 115164520 115164534	UTR
	ATG12 chr5 115166603 115166612	UTR
	ATG12 chr5 115167262 115167284	UTR
	ATG13 chr11 46694568 46694615	UTR
	ATG14 chr14 55836218 55836254	UTR
	ATG16L1 chr2 234203620 234203630	UTR
	ATG16L1 chr2 234204304 234204320	UTR
	ATG2A chr11 64661987 64662028	UTR
	ATG2B chr14 96750022 96750036	UTR
	ATG2B chr14 96751081 96751091	UTR
	ATG2B chr14 96751374 96751402	UTR
	ATG4B chr2 242593404 242593406	Intron
	ATG4B chr2 242599999 242600051	Intron
	ATG4B chr2 242612033 242612057	UTR
	ATG4C chr1 63330037 63330064	UTR
	ATG4C chr1 63330817 63330824	UTR
	ATG4C chr1 63330933 63330940	UTR
	ATG5 chr6 106633580 106633613	UTR
	ATG5 chr6 106633764 106633827	UTR
	ATG7 chr3 11596546 11596557	UTR
	ATG9A chr2 220084099 220084108	UTR
	ATIC chr2 216214453 216214495	UTR
	ATL1 chr14 51099318 51099326	UTR
	ATL1 chr14 51099388 51099399	UTR
	ATL2 chr2 38522023 38522035	UTR
	ATL2 chr2 38523037 38523063	UTR
	ATL2 chr2 38524283 38524295	Intron
	ATL3 chr11 63391546 63391560	UTR
	ATL3 chr11 63396563 63396654	UTR
	ATMIN chr16 81078756 81078770	UTR
	ATMIN chr16 81080834 81080848	UTR
	ATN1 chr12 7051391 7051427	UTR
	ATN1 chr12 7051476 7051489	UTR
	ATOX1 chr5 151122374 151122406	UTR
	ATP10B chr5 159990122 159990142	UTR
	ATP10B chr5 160210047 160210049	Intron
	ATP10D chr4 47594885 47594905	UTR
	ATP11A chr13 113541441 113541481	UTR
	ATP11B chr3 182631881 182631918	Intron
	ATP11B chr3 182632327 182632348	Intron
	ATP11B chr3 182636122 182636136	UTR
	ATP11B chr3 182636835 182636853	UTR
	ATP11C chrX 138808504 138808515	UTR
	ATP11C chrX 138810930 138810953	UTR
	ATP12A chr13 25265565 25265596	Intron
	ATP12A chr13 25285898 25285922	UTR
	ATP13A1 chr19 19756003 19756012	UTR
	ATP13A3 chr3 194123403 194123409	UTR
	ATP13A3 chr3 194124178 194124196	UTR
	ATP13A3 chr3 194136415 194136418	Intron
	ATP13A4 chr3 193119854 193119871	UTR
	ATP1A1 chr1 116947361 116947425	UTR
	ATP2A3 chr17 3827159 3827171	UTR
	ATP2A3 chr17 3843587 3843602	Intron
	ATP2B4 chr1 203713154 203713166	UTR
	ATP2B4 chr1 203713199 203713223	UTR
	ATP2C2 chr16 84482733 84482747	Intron
	ATP6AP1 chrX 153664851 153664882	UTR
	ATP6AP1L chr5 81614209 81614211	Intron
	ATP6AP1L chr5 81614622 81614654	Intron
	ATP6AP2 chrX 40465882 40465903	UTR
	ATP6V0A1 chr17 40674591 40674611	UTR
	ATP6V0B chr1 44443952 44443972	UTR
	ATP6V0D1 chr16 67471915 67471934	UTR
	ATP6V0E1 chr5 172461868 172461903	UTR
	ATP6V0E2 chr7 149577777 149577800	UTR
	ATP6V1B2 chr8 20078044 20078057	UTR
	ATP6V1B2 chr8 20079188 20079216	UTR
	ATP6V1C1 chr8 104081489 104081540	UTR
	ATP6V1C2 chr2 10868899 10868901	Intron
	ATP6V1D chr14 67804769 67804809	UTR
	ATP6V1E1 chr22 18074902 18074939	UTR
	ATP6V1E1 chr22 18074966 18074976	UTR
	ATP6V1F chr7 128505881 128505904	UTR
	ATP6V1G1 chr9 117360133 117360142	UTR
	ATP6V1G1 chr9 117360645 117360692	UTR
	ATP6V1H chr8 54628227 54628244	UTR
	ATP7A chrX 77305437 77305448	UTR
	ATP7B chr13 52506808 52506810	UTR
	ATP8A2 chr13 26501407 26501425	Intron
	ATP8A2 chr13 26594424 26594433	UTR
	ATP8A2 chr13 26599986 26599988	UTR
	ATP8B2 chr1 154322012 154322073	UTR
	ATP8B2 chr1 154322131 154322144	UTR
	ATP8B2 chr1 154323778 154323790	UTR
	ATP8B3 chr19 1782069 1782087	UTR
	ATP9A chr20 50213301 50213326	UTR
	ATP9B chr18 77131369 77131371	Intron
	ATP9B chr18 77137968 77137970	UTR
	ATP9B chr18 77138139 77138159	UTR
	ATPAF1 chr1 47100711 47100726	UTR
	ATPAF1 chr1 47118105 47118119	Intron
	ATRAID chr2 27440003 27440049	UTR
	ATRN chr20 3631759 3631770	UTR
	ATRX chrX 76907597 76907599	UTR
	ATXN1 chr6 16299579 16299581	UTR
	ATXN1 chr6 16305176 16305189	UTR
	ATXN1 chr6 16306457 16306468	UTR
	ATXN1 chr6 16432790 16432794	Intron
	ATXN1 chr6 16738691 16738709	Intron
	ATXN10 chr22 46239797 46239906	UTR
	ATXN1L chr16 71891192 71891241	UTR
	ATXN3 chr14 92526600 92526629	UTR
	ATXN3 chr14 92529915 92529931	UTR
	ATXN3 chr14 92530429 92530439	UTR
	ATXN7 chr3 63982292 63982294	UTR
	ATXN7L1 chr7 105259611 105259617	Intron
	ATXN7L1 chr7 105515534 105515545	Intron
	ATXN7L2 chr1 110034623 110034625	Intron
	ATXN7L2 chr1 110035325 110035350	UTR
	ATXN7L3 chr17 42269157 42269187	UTR
	AUNIP chr1 26161283 26161321	UTR
	AUP1 chr2 74753752 74753788	UTR
	AURKA chr20 54944437 54944448	UTR
	AURKA chr20 54944708 54944724	UTR
	AURKAIP1 chr1 1309085 1309134	UTR
	AURKB chr17 8109841 8109854	UTR
	AVEN chr15 34158423 34158434	UTR
	AVEN chr15 34158564 34158584	UTR
	AVEN chr15 34158618 34158654	UTR
	AVL9 chr7 32628299 32628338	UTR
	AXIN1 chr16 337437 337450	UTR
	AXIN1 chr16 337497 337499	UTR
	AXL chr19 41766192 41766204	UTR
	AXL chr19 41767658 41767673	UTR
	AZGP1 chr7 99564313 99564379	UTR
	AZI2 chr3 28373178 28373183	Intron
	AZIN1 chr8 103839790 103839830	UTR
	AZIN1 chr8 103839874 103839926	UTR
	AZIN1 chr8 103840224 103840239	UTR
	AZIN1 chr8 103840274 103840296	UTR
	B2M chr15 45010272 45010364	UTR
	B3GALNT2 chr1 235613237 235613247	UTR
	B3GALNT2 chr1 235641904 235641916	Intron
	B3GALT6 chr1 1169048 1169139	UTR
	B3GALT6 chr1 1169205 1169266	UTR
	B3GALT6 chr1 1169542 1169566	UTR
	B3GALT6 chr1 1170329 1170449	UTR
	B3GAT3 chr11 62382761 62382769	UTR
	B3GNT2 chr2 62451852 62451877	UTR
	B3GNT3 chr19 17923879 17923893	UTR
	B3GNTL1 chr17 80901670 80901675	UTR
	B3GNTL1 chr17 80969303 80969305	Intron
	B4GALNT3 chr12 664578 664598	Intron
	B4GALNT3 chr12 672661 672665	UTR
	B4GALNT4 chr11 382048 382060	UTR
	B4GALNT4 chr11 382103 382117	UTR
	B4GALT1 chr9 33110634 33110663	Intron
	B4GALT1 chr9 33112489 33112508	Intron
	B4GALT1 chr9 33113034 33113053	Intron
	B4GALT2 chr1 44456831 44456846	UTR
	B4GALT5 chr20 48252369 48252373	UTR
	B4GALT7 chr5 177032217 177032229	Intron
	B4GALT7 chr5 177037252 177037280	UTR
	BACE2 chr21 42648491 42648524	UTR
	BACH1 chr21 30718198 30718232	UTR
	BACH1 chr21 30718292 30718321	UTR
	BACH1 chr21 30718439 30718468	UTR
	BAD chr11 64037292 64037317	UTR
	BAG1 chr9 33252423 33252478	UTR
	BAG1 chr9 33255013 33255054	UTR
	BAG2 chr6 57049590 57049615	UTR
	BAG2 chr6 57049705 57049738	UTR
	BAG2 chr6 57049932 57049963	UTR
	BAG3 chr10 121437294 121437304	UTR
	BAHD1 chr15 40760393 40760441	UTR
	BAIAP2 chr17 79084271 79084274	Intron
	BAIAP2 chr17 79084306 79084319	Intron
	BAIAP2 chr17 79090021 79090026	Intron
	BAIAP2L1 chr7 97922549 97922635	UTR
	BAIAP2L2 chr22 38480889 38480914	UTR
	BAK1 chr6 33540322 33540330	UTR
	BAMBI chr10 28971625 28971645	UTR
	BAMBI chr10 28971693 28971702	UTR
	BANK1 chr4 102729238 102729240	UTR
	BANP chr16 87986349 87986360	Intron
	BANP chr16 87994804 87994844	Intron
	BANP chr16 88110903 88110927	UTR
	BAP1 chr3 52435020 52435045	UTR
	BARD1 chr2 215590356 215590376	UTR
	BARD1 chr2 215591351 215591357	UTR
	BASP1 chr5 17276736 17276743	UTR
	BAX chr19 49465045 49465068	UTR
	BAZ1A chr14 35221934 35221943	UTR
	BAZ1A chr14 35233978 35233992	Exon
	BAZ1A chr14 35248859 35248866	Intron
	BAZ1A chr14 35249285 35249323	Intron
	BAZ1A chr14 35249388 35249390	Intron
	BAZ1A chr14 35269463 35269502	Exon
	BAZ1A chr14 35269529 35269547	Exon
	BAZ1B chr7 72854723 72854748	UTR
	BAZ2B chr2 160175490 160175492	UTR
	BAZ2B chr2 160175684 160175687	UTR
	BAZ2B chr2 160239121 160239123	Exon
	BBC3 chr19 47724072 47724101	UTR
	BBIP1 chr10 112659903 112659915	UTR
	BBIP1 chr10 112659970 112660000	UTR
	BBS12 chr4 123665246 123665257	UTR
	BBS12 chr4 123666092 123666102	UTR
	BBS2 chr16 56518257 56518266	UTR
	BBS2 chr16 56518512 56518519	UTR
	BBS2 chr16 56532515 56532517	Intron
	BBS2 chr16 56536447 56536456	Intron
	BBS4 chr15 73030627 73030629	UTR
	BBS4 chr15 73030734 73030750	UTR
	BBS7 chr4 122745580 122745602	UTR
	BBS7 chr4 122748878 122748893	Intron
	BBS7 chr4 122782640 122782652	Intron
	BBS9 chr7 33354181 33354201	Intron
	BBS9 chr7 33645236 33645246	UTR
	BBS9 chr7 33645387 33645397	UTR
	BCAM chr19 45324661 45324678	UTR
	BCAP29 chr7 107242329 107242339	Intron
	BCAP29 chr7 107260916 107260969	UTR
	BCAP29 chr7 107262308 107262315	UTR
	BCAP29 chr7 107262661 107262668	UTR
	BCAP29 chr7 107263754 107263763	UTR
	BCAP31 chrX 152965929 152965949	UTR
	BCAP31 chrX 152966188 152966206	UTR
	BCAR1 chr16 75262900 75262936	UTR
	BCAR1 chr16 75262974 75263001	UTR
	BCAR3 chr1 94027339 94027376	UTR
	BCAR3 chr1 94027628 94027644	UTR
	BCAS2 chr1 115110172 115110217	UTR
	BCAS2 chr1 115110333 115110365	UTR
	BCAS4 chr20 49493703 49493739	UTR
	BCAT2 chr19 49298304 49298333	UTR
	BCCIP chr10 127512234 127512269	Exon
	BCCIP chr10 127522442 127522444	Exon
	BCKDHB chr6 80986040 80986043	Intron
	BCKDHB chr6 81052272 81052274	Intron
	BCKDHB chr6 81055986 81055988	UTR
	BCKDK chr16 31123879 31123966	UTR
	BCL10 chr1 85731920 85731932	UTR
	BCL10 chr1 85733109 85733142	UTR
	BCL10 chr1 85740504 85740540	Intron
	BCL11A chr2 60679285 60679294	UTR
	BCL11A chr2 60749215 60749227	Intron
	BCL11B chr14 99635625 99635633	UTR
	BCL2 chr18 60790566 60790585	UTR
	BCL2 chr18 60983031 60983042	Intron
	BCL2L1 chr20 30252254 30252271	UTR
	BCL2L12 chr19 50177155 50177173	UTR
	BCL2L13 chr22 18185152 18185197	Intron
	BCL2L13 chr22 18212290 18212295	UTR
	BCL7B chr7 72950681 72950753	UTR
	BCL7C chr16 30862297 30862308	Intron
	BCL7C chr16 30862359 30862383	Intron
	BCL9 chr1 147093166 147093168	Intron
	BCL9 chr1 147097964 147097966	UTR
	BCL9 chr1 147098010 147098021	UTR
	BCLAF1 chr6 136577972 136578011	UTR
	BCLAF1 chr6 136579710 136579743	UTR
	BCLAF1 chr6 136581828 136581867	UTR
	BCOR chrX 39910499 39910510	Intron
	BCOR chrX 39910622 39910624	Intron
	BCR chr22 23537606 23537608	Intron
	BCR chr22 23645359 23645361	Intron
	BCS1L chr2 219528156 219528172	UTR
	BDH1 chr3 197236645 197236667	UTR
	BDH1 chr3 197236695 197236715	UTR
	BDH1 chr3 197238427 197238538	UTR
	BDH2 chr4 104000582 104000596	UTR
	BDH2 chr4 104000723 104000730	UTR
	BDP1 chr5 70858021 70858023	UTR
	BEAN1 chr16 66471897 66471936	UTR
	BEGAIN chr14 101003484 101003491	UTR
	BEND6 chr6 56875611 56875616	UTR
	BEND7 chr10 13483075 13483095	UTR
	BET1L chr11 200934 200992	Intron
	BET1L chr11 202918 202948	Intron
	BEX2 chrX 102564265 102564282	UTR
	BEX4 chrX 102472119 102472148	UTR
	BEX5 chrX 101408678 101408680	UTR
	BEX5 chrX 101409713 101409715	Intron
	BFAR chr16 14744438 14744455	Intron
	BFAR chr16 14762824 14762864	Intron
	BFSP1 chr20 17474547 17474552	UTR
	BGN chrX 152774996 152775006	UTR
	BHLHE40 chr3 5023291 5023300	Intron
	BHLHE40 chr3 5025455 5025459	UTR
	BHLHE40 chr3 5026030 5026032	UTR
	BHLHE40 chr3 5026854 5026879	UTR
	BHLHE40-AS1 chr3 5018303 5018305	UTR
	BID chr22 18216903 18216911	UTR
	BID chr22 18217976 18218013	UTR
	BID chr22 18218125 18218159	UTR
	BIK chr22 43525709 43525720	UTR
	BIRC5 chr17 76220776 76220809	UTR
	BIRC5 chr17 76221710 76221718	UTR
	BIRC6 chr2 32622124 32622150	Intron
	BIRC6 chr2 32843476 32843497	UTR
	BIRC6 chr2 32843539 32843554	UTR
	BLCAP chr20 36145817 36145820	UTR
	BLM chr15 91358588 91358603	UTR
	BLM chr15 91358650 91358692	UTR
	BLOC1S4 chr4 6719066 6719091	UTR
	BLOC1S4 chr4 6719181 6719263	UTR
	BLOC1S4 chr4 6719351 6719428	UTR
	BLVRA chr7 43846931 43846946	UTR
	BLVRB chr19 40953667 40953734	UTR
	BLZF1 chr1 169356601 169356615	Intron
	BLZF1 chr1 169357532 169357547	Intron
	BMI1 chr10 22619991 22619999	UTR
	BMI1 chr10 22620218 22620228	UTR
	BMP1 chr8 22058972 22058995	Intron
	BMP1 chr8 22069822 22069841	UTR
	BMP2 chr20 6760124 6760138	UTR
	BMP2 chr20 6760598 6760612	UTR
	BMP2 chr20 6760873 6760958	UTR
	BMP2K chr4 79786936 79786946	Intron
	BMP2K chr4 79800568 79800596	Intron
	BMP2K chr4 79801114 79801141	Intron
	BMP4 chr14 54416492 54416494	UTR
	BMP4 chr14 54416617 54416621	UTR
	BMP7 chr20 55743796 55743817	UTR
	BMPR2 chr2 203259073 203259075	Intron
	BMPR2 chr2 203425046 203425065	UTR
	BMPR2 chr2 203426202 203426213	UTR
	BMPR2 chr2 203427288 203427297	UTR
	BMPR2 chr2 203432467 203432474	UTR
	BMS1 chr10 43312816 43312818	Exon
	BMS1 chr10 43326848 43326852	UTR
	BMS1 chr10 43329640 43329644	UTR
	BMS1P20 chr22 22661668 22661717	UTR
	BNC2 chr9 16416401 16416411	UTR
	BNIP1 chr5 172591356 172591402	UTR
	BNIP3 chr10 133781860 133781875	UTR
	BNIP3L chr8 26268501 26268511	UTR
	BNIP3L chr8 26268722 26268727	UTR
	BNIP3L chr8 26270641 26270646	UTR
	BNIPL chr1 151020037 151020080	UTR
	BOD1 chr5 173034477 173034551	UTR
	BOK chr2 242513523 242513558	UTR
	BOLA1 chr1 149872338 149872366	UTR
	BOLA3 chr2 74362523 74362557	UTR
	BOLA3-AS1 chr2 74376150 74376152	UTR
	BOLA3-AS1 chr2 74376177 74376183	UTR
	BOLA3-AS1 chr2 74376231 74376235	UTR
	BOLA3-AS1 chr2 74376264 74376271	UTR
	BOLA3-AS1 chr2 74377145 74377147	UTR
	BPGM chr7 134347855 134347860	Intron
	BPGM chr7 134349880 134349882	Intron
	BPGM chr7 134364461 134364487	UTR
	BPGM chr7 134364546 134364566	UTR
	BPIFC chr22 32809832 32809840	UTR
	BPIFC chr22 32843610 32843613	Intron
	BPIFC chr22 32849322 32849340	Intron
	BPNT1 chr1 220230824 220230826	UTR
	BPNT1 chr1 220230870 220230895	UTR
	BPNT1 chr1 220231887 220231891	Intron
	BPNT1 chr1 220232185 220232188	Intron
	BPTF chr17 65900982 65900986	Intron
	BPTF chr17 65977873 65977903	Intron
	BPTF chr17 65978666 65978678	UTR
	BPTF chr17 65980490 65980494	UTR
	BRAT1 chr7 2577485 2577515	UTR
	BRCA1 chr17 41196305 41196323	UTR
	BRCA1 chr17 41196839 41196842	UTR
	BRD1 chr22 50166924 50166953	UTR
	BRD3 chr9 136905243 136905322	Intron
	BRD3 chr9 136932142 136932145	Intron
	BRD4 chr19 15347641 15347653	UTR
	BRD4 chr19 15357844 15357871	Intron
	BRD7 chr16 50352886 50352950	UTR
	BRD7 chr16 50352989 50353004	UTR
	BRD8 chr5 137492572 137492587	UTR
	BRD9 chr5 863835 863867	UTR
	BRF1 chr14 105675603 105675635	UTR
	BRI3 chr7 97920816 97920848	UTR
	BRIP1 chr17 59758628 59758637	UTR
	BRIX1 chr5 34925770 34925794	UTR
	BRK1 chr3 10168600 10168608	UTR
	BRK1 chr3 10168865 10168879	UTR
	BRMS1L chr14 36341143 36341169	UTR
	BROX chr1 222887237 222887255	UTR
	BRPF1 chr3 9789545 9789547	UTR
	BRPF1 chr3 9789676 9789698	UTR
	BRPF3 chr6 36200561 36200567	UTR
	BRSK1 chr19 55823899 55823902	UTR
	BRWD1 chr21 40556098 40556111	UTR
	BRWD1 chr21 40557793 40557826	UTR
	BRWD1 chr21 40565736 40565747	Intron
	BRWD1 chr21 40565869 40565878	Intron
	BRWD1 chr21 40669986 40670004	Intron
	BRWD1 chr21 40684103 40684128	Intron
	BRWD3 chrX 79931318 79931346	UTR
	BRWD3 chrX 79931582 79931611	UTR
	BRWD3 chrX 79932082 79932085	UTR
	BRWD3 chrX 79932735 79932755	Exon
	BSDC1 chr1 32830704 32830715	UTR
	BSDC1 chr1 32830830 32830879	UTR
	BSDC1 chr1 32841096 32841117	Intron
	BSG chr19 582853 582914	UTR
	BSG chr19 583476 583505	UTR
	BSPRY chr9 116132689 116132691	UTR
	BSPRY chr9 116133494 116133513	UTR
	BST2 chr19 17513740 17513762	UTR
	BTBD10 chr11 13409538 13409571	UTR
	BTBD2 chr19 1985430 1985453	UTR
	BTBD3 chr20 11907235 11907245	UTR
	BTBD7 chr14 93708166 93708168	UTR
	BTBD7 chr14 93753974 93753988	Intron
	BTBD7 chr14 93756217 93756220	Intron
	BTBD9 chr6 38141258 38141296	UTR
	BTC chr4 75677606 75677608	UTR
	BTD chr3 15687317 15687327	UTR
	BTF3 chr5 72801298 72801330	UTR
	BTF3L4 chr1 52552520 52552585	UTR
	BTG2 chr1 203278710 203278768	UTR
	BTG3 chr21 18965964 18965992	UTR
	BTN2A1 chr6 26460518 26460544	Intron
	BTN2A1 chr6 26469857 26469882	Intron
	BTN2A1 chr6 26476840 26476850	UTR
	BTN2A3P chr6 26423894 26423907	UTR
	BUB3 chr10 124924867 124924888	UTR
	BVES chr6 105544699 105544703	UTR
	BYSL chr6 41900771 41900791	UTR
	BZW1 chr2 201688560 201688574	UTR
	C10orf88 chr10 124691009 124691027	UTR
	C11orf49 chr11 47183771 47183798	UTR
	C11orf58 chr11 16776868 16776916	UTR
	C11orf58 chr11 16777688 16777700	UTR
	C11orf74 chr11 36680819 36680841	UTR
	C12orf4 chr12 4596932 4596934	UTR
	C12orf4 chr12 4598307 4598309	UTR
	C12orf4 chr12 4598749 4598781	UTR
	C12orf57 chr12 7055146 7055196	UTR
	C14orf119 chr14 23567691 23567704	UTR
	C14orf119 chr14 23567806 23567856	UTR
	C14orf132 chr14 96553396 96553439	Intron
	C14orf132 chr14 96558465 96558472	Intron
	C15orf41 chr15 36987068 36987080	Intron
	C15orf41 chr15 36989146 36989148	Intron
	C15orf61 chr15 67818871 67818929	UTR
	C15orf61 chr15 67818971 67818984	UTR
	C16orf72 chr16 9212574 9212585	UTR
	C16orf72 chr16 9212922 9212936	UTR
	C16orf74 chr16 85730919 85730950	Intron
	C16orf74 chr16 85734560 85734586	Intron
	C16orf74 chr16 85741116 85741129	Intron
	C16orf87 chr16 46835915 46835963	UTR
	C16orf91 chr16 1469741 1469782	UTR
	C16orf95 chr16 87336155 87336165	Intron
	C16orf95 chr16 87336421 87336431	UTR
	C17orf100 chr17 6556602 6556629	UTR
	C17orf58 chr17 65987203 65987218	UTR
	C17orf58 chr17 65987449 65987459	UTR
	C17orf67 chr17 54904611 54904629	Intron
	C17orf67 chr17 54910109 54910186	Intron
	C17orf67 chr17 54910256 54910269	Intron
	C17orf80 chr17 71243660 71243688	UTR
	C17orf97 chr17 263997 264008	Intron
	C17orf97 chr17 264352 264368	Intron
	C18orf21 chr18 33559009 33559072	UTR
	C18orf25 chr18 43843259 43843269	UTR
	C18orf25 chr18 43846419 43846423	UTR
	C18orf32 chr18 47008022 47008036	UTR
	C18orf54 chr18 51907430 51907473	UTR
	C18orf54 chr18 51908378 51908409	UTR
	C19orf12 chr19 30192053 30192075	UTR
	C19orf12 chr19 30192798 30192826	UTR
	C19orf18 chr19 58469804 58469810	UTR
	C19orf25 chr19 1474159 1474177	Intron
	C19orf33 chr19 38795629 38795661	UTR
	C19orf47 chr19 40826957 40826993	UTR
	C19orf48 chr19 51300921 51300972	UTR
	C19orf53 chr19 13889264 13889284	UTR
	C19orf57 chr19 13993152 13993172	UTR
	C1D chr2 68269329 68269335	UTR
	C1GALT1 chr7 7283738 7283763	UTR
	C1GALT1 chr7 7283957 7283988	UTR
	C1GALT1 chr7 7288242 7288252	UTR
	C1GALT1C1 chrX 119759636 119759656	UTR
	C1GALT1C1 chrX 119759902 119759919	UTR
	C1orf109 chr1 38147241 38147243	UTR
	C1orf115 chr1 220870180 220870209	UTR
	C1orf115 chr1 220872488 220872500	UTR
	C1orf116 chr1 207191857 207191953	UTR
	C1orf116 chr1 207194033 207194063	UTR
	C1orf116 chr1 207195007 207195037	UTR
	C1orf116 chr1 207195111 207195194	UTR
	C1orf122 chr1 38275115 38275133	UTR
	C1orf131 chr1 231359469 231359513	UTR
	C1orf131 chr1 231359539 231359541	UTR
	C1orf159 chr1 1017190 1017214	UTR
	C1orf198 chr1 230972864 230972876	UTR
	C1orf198 chr1 230972913 230972926	UTR
	C1orf198 chr1 230974902 230974920	UTR
	C1orf21 chr1 184588844 184588881	UTR
	C1orf21 chr1 184589451 184589463	UTR
	C1orf21 chr1 184591161 184591176	UTR
	C1orf210 chr1 43748189 43748222	UTR
	C1orf216 chr1 36179475 36179485	UTR
	C1orf226 chr1 162356599 162356612	UTR
	C1orf35 chr1 228288415 228288447	UTR
	C1orf35 chr1 228288472 228288490	UTR
	C1orf43 chr1 154179176 154179234	UTR
	C1orf43 chr1 154179307 154179311	UTR
	C1orf43 chr1 154183475 154183502	Intron
	C1orf50 chr1 43241162 43241257	UTR
	C1orf52 chr1 85717111 85717115	Exon
	C1orf52 chr1 85717642 85717707	UTR
	C1orf52 chr1 85717865 85717884	UTR
	C1orf56 chr1 151022725 151022728	Intron
	C1orf56 chr1 151023035 151023048	Intron
	C1orf56 chr1 151023279 151023308	Intron
	C1QTNF1 chr17 77044558 77044569	UTR
	C1QTNF1 chr17 77045865 77045870	UTR
	C1QTNF4 chr11 47611213 47611226	UTR
	C1RL chr12 7247300 7247350	Intron
	C1RL chr12 7250886 7250911	Intron
	C1RL chr12 7260190 7260231	Intron
	C1RL-AS1 chr12 7274440 7274447	UTR
	C20orf194 chr20 3229934 3229954	UTR
	C20orf194 chr20 3274612 3274616	Intron
	C20orf194 chr20 3310637 3310646	Intron
	C20orf197 chr20 58632963 58632983	UTR
	C20orf27 chr20 3734149 3734163	UTR
	C20orf96 chr20 251489 251527	UTR
	C20orf96 chr20 270060 270074	Intron
	C21orf58 chr21 47740931 47740968	Intron
	C21orf58 chr21 47741316 47741344	Intron
	C21orf58 chr21 47741674 47741722	Intron
	C21orf58 chr21 47742228 47742249	Intron
	C21orf91 chr21 19165542 19165570	UTR
	C22orf46 chr22 42094137 42094155	UTR
	C2CD2 chr21 43305212 43305242	UTR
	C2CD4C chr19 405432 405448	UTR
	C2CD4D chr1 151810293 151810295	UTR
	C2orf27A chr2 132480512 132480518	UTR
	C2orf42 chr2 70377011 70377019	UTR
	C2orf69 chr2 200792030 200792033	Intron
	C2orf69 chr2 200792991 200793002	Intron
	C2orf74 chr2 61391846 61391869	UTR
	C2orf74 chr2 61391902 61391904	UTR
	C2orf74 chr2 61391936 61391976	UTR
	C2orf76 chr2 120059786 120059809	UTR
	C2orf81 chr2 74641297 74641312	UTR
	C2orf88 chr2 191064934 191064936	UTR
	C3orf18 chr3 50595453 50595469	UTR
	C3orf62 chr3 49314955 49315067	UTR
	C3orf67 chr3 58727729 58727740	UTR
	C3orf67 chr3 59024650 59024659	Intron
	C4orf36 chr4 87805474 87805476	Intron
	C4orf36 chr4 87843157 87843172	Intron
	C4orf36 chr4 87843264 87843277	Intron
	C4orf36 chr4 87844116 87844118	Intron
	C4orf36 chr4 87845993 87846004	Intron
	C4orf46 chr4 159587827 159587856	UTR
	C4orf46 chr4 159590224 159590235	UTR
	C4orf48 chr4 2045679 2045700	UTR
	C5 chr9 123714614 123714617	UTR
	C5orf15 chr5 133291192 133291202	UTR
	C5orf15 chr5 133291614 133291658	UTR
	C5orf22 chr5 31554913 31554931	UTR
	C5orf22 chr5 31554980 31554992	UTR
	C5orf24 chr5 134191542 134191598	Intron
	C5orf24 chr5 134195416 134195429	UTR
	C5orf30 chr5 102614065 102614075	UTR
	C5orf30 chr5 102614359 102614364	UTR
	C5orf38 chr5 2754479 2754506	Intron
	C5orf38 chr5 2755505 2755514	UTR
	C5orf46 chr5 147281062 147281108	UTR
	C5orf51 chr5 41921702 41921704	UTR
	C5orf51 chr5 41921736 41921739	UTR
	C5orf63 chr5 126383218 126383220	UTR
	C5orf63 chr5 126386993 126387000	Intron
	C5orf63 chr5 126387298 126387318	Intron
	C5orf63 chr5 126388193 126388235	Intron
	C6orf120 chr6 170103170 170103201	UTR
	C6orf132 chr6 42069030 42069097	UTR
	C6orf132 chr6 42069403 42069419	UTR
	C6orf132 chr6 42070315 42070317	UTR
	C6orf132 chr6 42071132 42071165	UTR
	C6orf132 chr6 42071451 42071457	UTR
	C6orf132 chr6 42093672 42093709	Intron
	C6orf226 chr6 42858003 42858005	UTR
	C6orf62 chr6 24705629 24705664	UTR
	C6orf62 chr6 24706021 24706097	UTR
	C6orf89 chr6 36892330 36892350	UTR
	C6orf89 chr6 36892882 36892902	UTR
	C6orf89 chr6 36894310 36894321	UTR
	C6orf89 chr6 36896734 36896745	UTR
	C7orf26 chr7 6648347 6648357	UTR
	C7orf31 chr7 25175152 25175165	UTR
	C7orf31 chr7 25175359 25175363	UTR
	C7orf31 chr7 25218696 25218701	Intron
	C7orf50 chr7 1036592 1036655	UTR
	C7orf50 chr7 1036681 1036683	UTR
	C7orf61 chr7 100054236 100054244	UTR
	C8orf33 chr8 146278168 146278170	Exon
	C8orf33 chr8 146279806 146279819	UTR
	C8orf33 chr8 146279890 146279893	UTR
	C8orf33 chr8 146280007 146280015	UTR
	C8orf33 chr8 146281163 146281178	UTR
	C8orf37 chr8 96257184 96257193	UTR
	C8orf58 chr8 22461607 22461668	UTR
	C8orf76 chr8 124232186 124232231	UTR
	C8orf76 chr8 124232314 124232322	UTR
	C9orf116 chr9 138387024 138387029	UTR
	C9orf16 chr9 130926198 130926210	UTR
	C9orf40 chr9 77561852 77561877	UTR
	C9orf72 chr9 27548529 27548534	UTR
	C9orf78 chr9 132589841 132589866	UTR
	C9orf78 chr9 132590085 132590109	UTR
	C9orf85 chr9 74588299 74588311	Intron
	C9orf85 chr9 74588368 74588382	Intron
	C9orf85 chr9 74590752 74590773	Intron
	CA11 chr19 49141268 49141286	UTR
	CA12 chr15 63615726 63615777	UTR
	CA12 chr15 63626471 63626473	Intron
	CA13 chr8 86181103 86181114	Intron
	CA14 chr1 150237470 150237477	UTR
	CA2 chr8 86387599 86387601	Intron
	CA2 chr8 86393176 86393205	UTR
	CA2 chr8 86393720 86393732	UTR
	CA5BP1 chrX 15716379 15716438	Intron
	CA5BP1 chrX 15718317 15718319	Intron
	CA5BP1 chrX 15721838 15721846	UTR
	CA9 chr9 35681120 35681153	UTR
	CAAP1 chr9 26840677 26840721	UTR
	CAAP1 chr9 26841247 26841282	UTR
	CAAP1 chr9 26841469 26841477	UTR
	CAB39 chr2 231685735 231685815	UTR
	CAB39L chr13 49882760 49882795	UTR
	CAB39L chr13 49883903 49883941	UTR
	CAB39L chr13 49884747 49884796	UTR
	CABIN1 chr22 24463544 24463574	Intron
	CABIN1 chr22 24574595 24574604	UTR
	CABLES2 chr20 60963922 60963924	UTR
	CABLES2 chr20 60965133 60965141	UTR
	CABLES2 chr20 60965763 60965771	UTR
	CACFD1 chr9 136335878 136335909	UTR
	CACHD1 chr1 65158734 65158737	UTR
	CACNA2D4 chr12 1901128 1901130	UTR
	CACUL1 chr10 120441004 120441046	UTR
	CACYBP chr1 174979494 174979550	UTR
	CAD chr2 27466647 27466665	UTR
	CAD chr2 27466808 27466826	UTR
	CADM4 chr19 44126509 44126529	UTR
	CADM4 chr19 44128987 44129011	Intron
	CADM4 chr19 44138028 44138030	Intron
	CALB1 chr8 91071603 91071607	UTR
	CALCOCO2 chr17 46940409 46940447	UTR
	CALCOCO2 chr17 46941193 46941257	UTR
	CALCOCO2 chr17 46941335 46941373	UTR
	CALD1 chr7 134632429 134632495	Exon
	CALD1 chr7 134655469 134655491	UTR
	CALHM2 chr10 105206539 105206550	UTR
	CALM1 chr14 90874562 90874618	UTR
	CALML4 chr15 68484385 68484399	UTR
	CALML5 chr10 5540596 5540699	UTR
	CALR chr19 13054624 13054644	Exon
	CALU chr7 128409423 128409488	UTR
	CALU chr7 128409654 128409702	UTR
	CALU chr7 128410180 128410195	UTR
	CALU chr7 128410628 128410630	UTR
	CAMK1D chr10 12868455 12868464	Intron
	CAMK1D chr10 12875914 12875918	UTR
	CAMK2D chr4 114372181 114372193	UTR
	CAMK2D chr4 114373565 114373574	UTR
	CAMK2D chr4 114378329 114378352	Intron
	CAMK2N1 chr1 20808883 20808898	UTR
	CAMK2N1 chr1 20809923 20809970	UTR
	CAMK4 chr5 110820745 110820748	Intron
	CAMK4 chr5 110825764 110825780	UTR
	CAMKMT chr2 44619210 44619229	UTR
	CAMLG chr5 134087048 134087095	UTR
	CAMLG chr5 134087205 134087220	UTR
	CAMP chr3 48266968 48266976	UTR
	CAMSAP1 chr9 138701414 138701438	UTR
	CAMSAP1 chr9 138702269 138702278	UTR
	CAMSAP2 chr1 200828880 200828903	UTR
	CAMSAP2 chr1 200829828 200829880	UTR
	CAMSAP3 chr19 7662409 7662415	Intron
	CAMSAP3 chr19 7683171 7683195	UTR
	CAMTA1 chr1 6931994 6932043	Intron
	CAMTA1 chr1 6932070 6932106	Intron
	CAMTA1 chr1 6948223 6948272	Intron
	CAMTA2 chr17 4875295 4875298	Intron
	CANT1 chr17 76987786 76987810	UTR
	CANX chr5 179157445 179157484	UTR
	CANX chr5 179157634 179157663	UTR
	CANX chr5 179157905 179157953	UTR
	CAP1 chr1 40537917 40537926	UTR
	CAP1 chr1 40538278 40538324	UTR
	CAPG chr2 85621866 85621898	UTR
	CAPN1 chr11 64979458 64979491	UTR
	CAPN10 chr2 241538509 241538541	UTR
	CAPN12 chr19 39257414 39257425	UTR
	CAPN15 chr16 589856 589865	UTR
	CAPN2 chr1 223962684 223962772	UTR
	CAPN2 chr1 223963533 223963549	UTR
	CAPN2 chr1 223963601 223963633	UTR
	CAPN2 chr1 223963663 223963747	UTR
	CAPN7 chr3 15261705 15261707	Intron
	CAPN7 chr3 15292885 15292897	UTR
	CAPN7 chr3 15293021 15293067	UTR
	CAPN7 chr3 15293492 15293524	UTR
	CAPN7 chr3 15293789 15293829	UTR
	CAPN7 chr3 15294421 15294426	UTR
	CAPN8 chr1 223810323 223810325	UTR
	CAPNS1 chr19 36641237 36641272	UTR
	CAPRIN1 chr11 34120581 34120625	Intron
	CAPRIN1 chr11 34121202 34121211	UTR
	CAPRIN1 chr11 34122031 34122072	UTR
	CAPS chr19 5915810 5915812	UTR
	CAPS chr19 5915877 5915888	UTR
	CAPZA1 chr1 113214099 113214101	UTR
	CAPZA1 chr1 113214152 113214181	UTR
	CAPZA1 chr1 113214232 113214242	UTR
	CAPZA2 chr7 116558703 116558706	UTR
	CAPZA2 chr7 116558766 116558799	UTR
	CAPZA2 chr7 116559302 116559324	UTR
	CAPZA2 chr7 116562100 116562103	UTR
	CAPZB chr1 19665261 19665277	UTR
	CAPZB chr1 19665316 19665318	UTR
	CAPZB chr1 19665595 19665662	UTR
	CAPZB chr1 19665704 19665709	UTR
	CAPZB chr1 19665843 19665854	UTR
	CARD10 chr22 37886388 37886408	UTR
	CARD11 chr7 2945767 2945783	UTR
	CARD11 chr7 2973703 2973714	Intron
	CARD14 chr17 78182759 78182770	UTR
	CARD6 chr5 40855453 40855455	UTR
	CARM1 chr19 11033394 11033404	UTR
	CARS2 chr13 111293748 111293775	UTR
	CASC3 chr17 38328402 38328436	UTR
	CASC4 chr15 44622711 44622713	Intron
	CASD1 chr7 94165237 94165239	Intron
	CASD1 chr7 94185583 94185603	UTR
	CASK chrX 41378458 41378468	UTR
	CASK chrX 41378778 41378810	UTR
	CASK chrX 41378859 41378880	UTR
	CASK chrX 41602806 41602814	Intron
	CASKIN2 chr17 73496340 73496351	UTR
	CASP10 chr2 202065445 202065453	Intron
	CASP10 chr2 202084799 202084830	Intron
	CASP14 chr19 15168546 15168552	UTR
	CASP14 chr19 15169089 15169115	UTR
	CASP2 chr7 143002545 143002564	UTR
	CASP2 chr7 143004766 143004790	UTR
	CASP3 chr4 185548849 185548857	UTR
	CASP6 chr4 110609887 110609926	UTR
	CASP6 chr4 110610043 110610045	UTR
	CASP6 chr4 110610307 110610309	UTR
	CASP7 chr10 115490654 115490672	UTR
	CASP8 chr2 202106748 202106760	Intron
	CASP8 chr2 202106975 202106977	Intron
	CASP8 chr2 202146044 202146046	Intron
	CAT chr11 34493599 34493616	UTR
	CATSPER3 chr5 134347383 134347399	UTR
	CAV1 chr7 116199664 116199682	UTR
	CAV1 chr7 116201212 116201258	UTR
	CAV2 chr7 116146905 116146947	UTR
	CAV2 chr7 116146976 116147021	UTR
	CAV2 chr7 116147717 116147739	UTR
	CBFA2T2 chr20 32106403 32106411	Intron
	CBFA2T2 chr20 32237834 32237837	UTR
	CBFB chr16 67134358 67134389	UTR
	CBFB chr16 67134952 67134966	UTR
	CBLC chr19 45303874 45303908	UTR
	CBLL1 chr7 107400023 107400034	UTR
	CBLL1 chr7 107402107 107402112	UTR
	CBR4 chr4 169908736 169908744	Intron
	CBR4 chr4 169911135 169911153	Intron
	CBS chr21 44473278 44473328	UTR
	CBWD1 chr9 172907 172909	UTR
	CBX1 chr17 46147417 46147425	UTR
	CBX2 chr17 77753537 77753544	Intron
	CBX2 chr17 77761358 77761369	UTR
	CBX3 chr7 26251925 26251967	UTR
	CBX3 chr7 26252013 26252036	UTR
	CBX3 chr7 26252075 26252077	UTR
	CBX3 chr7 26252108 26252119	UTR
	CBX4 chr17 77806938 77806971	UTR
	CBX4 chr17 77807092 77807094	UTR
	CBX4 chr17 77807244 77807286	UTR
	CBX6 chr22 39257452 39257485	UTR
	CBX6 chr22 39262283 39262288	Exon
	CBX7 chr22 39526810 39526824	UTR
	CBX8 chr17 77767548 77767556	UTR
	CC2D1A chr19 14041682 14041704	UTR
	CC2D1B chr1 52818177 52818232	UTR
	CC2D1B chr1 52818747 52818763	UTR
	CC2D2A chr4 15483311 15483340	Intron
	CC2D2A chr4 15513271 15513282	Intron
	CC2D2A chr4 15518424 15518427	Intron
	CC2D2A chr4 15603168 15603181	UTR
	CCAR1 chr10 70545975 70545980	Intron
	CCAR1 chr10 70548075 70548077	Exon
	CCAR1 chr10 70551231 70551251	UTR
	CCAR2 chr8 22477425 22477443	UTR
	CCBE1 chr18 57101147 57101149	UTR
	CCBE1 chr18 57102374 57102385	UTR
	CCBE1 chr18 57102516 57102537	UTR
	CCDC102A chr16 57546090 57546095	UTR
	CCDC102A chr16 57546200 57546215	UTR
	CCDC112 chr5 114603048 114603054	UTR
	CCDC115 chr2 131095814 131095828	UTR
	CCDC117 chr22 29182555 29182582	UTR
	CCDC117 chr22 29183709 29183734	UTR
	CCDC117 chr22 29184296 29184298	UTR
	CCDC117 chr22 29185276 29185290	UTR
	CCDC12 chr3 46963206 46963246	UTR
	CCDC12 chr3 47004559 47004575	Intron
	CCDC120 chrX 48927495 48927510	UTR
	CCDC122 chr13 44412790 44412792	Intron
	CCDC122 chr13 44448888 44448895	Intron
	CCDC124 chr19 18054770 18054799	UTR
	CCDC125 chr5 68576520 68576522	UTR
	CCDC126 chr7 23684321 23684334	UTR
	CCDC127 chr5 201498 201503	UTR
	CCDC127 chr5 204867 204889	UTR
	CCDC127 chr5 204914 204916	UTR
	CCDC13 chr3 42788266 42788286	Intron
	CCDC13 chr3 42793885 42793893	Intron
	CCDC130 chr19 13874101 13874113	UTR
	CCDC134 chr22 42222292 42222305	UTR
	CCDC136 chr7 128450321 128450330	Intron
	CCDC136 chr7 128462180 128462189	UTR
	CCDC137 chr17 79640375 79640377	UTR
	CCDC137 chr17 79640413 79640415	UTR
	CCDC137 chr17 79640920 79640961	UTR
	CCDC146 chr7 76924518 76924534	UTR
	CCDC149 chr4 24807732 24807744	UTR
	CCDC149 chr4 24809805 24809815	UTR
	CCDC150 chr2 197597515 197597539	UTR
	CCDC157 chr22 30762760 30762773	UTR
	CCDC159 chr19 11465614 11465620	UTR
	CCDC167 chr6 37450697 37450724	UTR
	CCDC171 chr9 15874723 15874741	Intron
	CCDC171 chr9 15971894 15971896	Intron
	CCDC174 chr3 14712683 14712719	UTR
	CCDC174 chr3 14712959 14713023	UTR
	CCDC174 chr3 14714152 14714165	UTR
	CCDC25 chr8 27590833 27590840	UTR
	CCDC28A chr6 139114415 139114417	UTR
	CCDC28A chr6 139114448 139114455	UTR
	CCDC3 chr10 12938618 12938629	UTR
	CCDC30 chr1 42939046 42939088	UTR
	CCDC34 chr11 27360048 27360084	Intron
	CCDC34 chr11 27371872 27371881	Intron
	CCDC40 chr17 78041697 78041708	UTR
	CCDC50 chr3 191110041 191110061	UTR
	CCDC50 chr3 191112527 191112572	UTR
	CCDC51 chr3 48473574 48473611	UTR
	CCDC57 chr17 80059328 80059349	UTR
	CCDC57 chr17 80115309 80115317	Intron
	CCDC6 chr10 61551486 61551550	UTR
	CCDC61 chr19 46521870 46521876	UTR
	CCDC66 chr3 56649286 56649288	Exon
	CCDC68 chr18 52571329 52571331	UTR
	CCDC69 chr5 150560603 150560619	UTR
	CCDC71 chr3 49199947 49200001	UTR
	CCDC71 chr3 49200250 49200254	Exon
	CCDC71L chr7 106299733 106299764	UTR
	CCDC71L chr7 106299806 106299813	UTR
	CCDC71L chr7 106299844 106299864	UTR
	CCDC8 chr19 46913626 46913661	UTR
	CCDC8 chr19 46913862 46913895	UTR
	CCDC88A chr2 55515305 55515341	UTR
	CCDC88A chr2 55516798 55516812	UTR
	CCDC88A chr2 55518031 55518041	UTR
	CCDC88A chr2 55521298 55521310	Intron
	CCDC88B chr11 64124977 64125008	UTR
	CCDC88C chr14 91737660 91737669	UTR
	CCDC88C chr14 91844981 91844995	Intron
	CCDC9 chr19 47775206 47775219	UTR
	CCDC97 chr19 41826887 41826925	Intron
	CCDC97 chr19 41828678 41828687	UTR
	CCDC97 chr19 41830102 41830111	UTR
	CCDC97 chr19 41830774 41830792	UTR
	CCK chr3 42299309 42299319	UTR
	CCM2 chr7 45116018 45116078	UTR
	CCNA1 chr13 37017004 37017008	UTR
	CCNA2 chr4 122738509 122738533	UTR
	CCNB1 chr5 68473493 68473587	UTR
	CCNB1IP1 chr14 20779518 20779551	UTR
	CCNB1IP1 chr14 20779745 20779747	Exon
	CCNC chr6 99990241 99990285	UTR
	CCNC chr6 99990331 99990369	UTR
	CCND2 chr12 4409370 4409404	UTR
	CCND2 chr12 4414514 4414522	UTR
	CCND3 chr6 41902663 41902698	UTR
	CCNE1 chr19 30315213 30315245	UTR
	CCNG2 chr4 78087924 78087936	Intron
	CCNG2 chr4 78088355 78088384	Intron
	CCNG2 chr4 78091204 78091213	Intron
	CCNH chr5 86690078 86690092	UTR
	CCNH chr5 86690135 86690168	UTR
	CCNI chr4 77968300 77968324	UTR
	CCNI chr4 77968360 77968362	UTR
	CCNJL chr5 159678658 159678673	UTR
	CCNL2 chr1 1321856 1321921	UTR
	CCNL2 chr1 1322073 1322093	UTR
	CCNL2 chr1 1327659 1327674	Intron
	CCNO chr5 54526974 54526985	UTR
	CCNT2 chr2 135713036 135713050	UTR
	CCNT2 chr2 135714406 135714415	UTR
	CCNT2 chr2 135714579 135714592	UTR
	CCNY chr10 35858654 35858674	UTR
	CCNY chr10 35860245 35860255	UTR
	CCNY chr10 35860720 35860727	UTR
	CCNYL1 chr2 208607197 208607219	UTR
	CCP110 chr16 19563459 19563482	UTR
	CCP110 chr16 19563846 19563850	UTR
	CCSAP chr1 229460207 229460219	UTR
	CCT3 chr1 156278748 156278772	UTR
	CCT4 chr2 62095220 62095267	UTR
	CCT4 chr2 62115031 62115088	Intron
	CCT6A chr7 56131049 56131110	UTR
	CCT6A chr7 56131249 56131281	UTR
	CCT6A chr7 56131661 56131686	UTR
	CCT7 chr2 73480116 73480190	UTR
	CCT8 chr21 30428611 30428646	UTR
	CCT8 chr21 30428713 30428715	UTR
	CD109 chr6 74533447 74533456	UTR
	CD109 chr6 74533650 74533682	UTR
	CD109 chr6 74536749 74536751	UTR
	CD109 chr6 74538031 74538037	UTR
	CD151 chr11 838758 838857	UTR
	CD163L1 chr12 7507557 7507559	UTR
	CD164 chr6 109687717 109687723	UTR
	CD164 chr6 109688468 109688484	UTR
	CD164 chr6 109689838 109689865	Intron
	CD164 chr6 109690001 109690057	Intron
	CD164L2 chr1 27705660 27705668	UTR
	CD27-AS1 chr12 6548298 6548340	UTR
	CD274 chr9 5463230 5463241	Intron
	CD274 chr9 5470457 5470497	UTR
	CD276 chr15 74006847 74006860	UTR
	CD2AP chr6 47592784 47592787	UTR
	CD2AP chr6 47592821 47592844	UTR
	CD2AP chr6 47594624 47594664	UTR
	CD2BP2 chr16 30362086 30362118	UTR
	CD2BP2 chr16 30364160 30364169	UTR
	CD320 chr19 8367008 8367021	UTR
	CD320 chr19 8369597 8369600	Intron
	CD36 chr7 80303372 80303388	UTR
	CD36 chr7 80306322 80306325	UTR
	CD40 chr20 44758118 44758204	UTR
	CD40 chr20 44758246 44758336	UTR
	CD40 chr20 44758490 44758499	UTR
	CD44 chr11 35250948 35251023	UTR
	CD44 chr11 35251564 35251574	UTR
	CD44 chr11 35253872 35253882	UTR
	CD44 chr11 35253933 35253951	UTR
	CD46 chr1 207968774 207968778	UTR
	CD46 chr1 207968826 207968864	UTR
	CD55 chr1 207533055 207533065	UTR
	CD55 chr1 207533782 207533784	UTR
	CD55 chr1 207533825 207533874	UTR
	CD58 chr1 117057155 117057162	UTR
	CD58 chr1 117064416 117064432	Intron
	CD58 chr1 117094374 117094379	Intron
	CD59 chr11 33730338 33730447	Intron
	CD59 chr11 33730956 33731004	Intron
	CD59 chr11 33731512 33731583	Intron
	CD70 chr19 6585858 6585867	UTR
	CD74 chr5 149781199 149781206	UTR
	CD81 chr11 2418610 2418654	UTR
	CD82 chr11 44641890 44641921	UTR
	CD83 chr6 14136103 14136123	UTR
	CD83 chr6 14136420 14136461	UTR
	CD83 chr6 14136895 14136909	UTR
	CD9 chr12 6347105 6347150	UTR
	CD9 chr12 6347417 6347434	UTR
	CD99L2 chrX 149934808 149934815	UTR
	CDA chr1 20945382 20945407	UTR
	CDADC1 chr13 49866793 49866815	UTR
	CDAN1 chr15 43015752 43015762	UTR
	CDAN1 chr15 43016060 43016063	UTR
	CDC123 chr10 12292542 12292600	UTR
	CDC14A chr1 100985822 100985837	UTR
	CDC14B chr9 99265581 99265594	UTR
	CDC16 chr13 115038139 115038156	UTR
	CDC20 chr1 43828737 43828739	Exon
	CDC20 chr1 43828860 43828887	UTR
	CDC23 chr5 137523840 137523854	UTR
	CDC23 chr5 137541558 137541587	Intron
	CDC25A chr3 48198664 48198670	UTR
	CDC25B chr20 3786746 3786767	UTR
	CDC25C chr5 137620944 137620961	UTR
	CDC25C chr5 137621262 137621270	UTR
	CDC26 chr9 116029272 116029274	UTR
	CDC27 chr17 45195285 45195322	UTR
	CDC27 chr17 45195566 45195572	UTR
	CDC27 chr17 45197795 45197811	UTR
	CDC27 chr17 45197925 45197960	UTR
	CDC34 chr19 542065 542133	UTR
	CDC37 chr19 10501779 10501830	UTR
	CDC37L1 chr9 4706584 4706614	UTR
	CDC40 chr6 110553425 110553440	UTR
	CDC42 chr1 22419228 22419237	UTR
	CDC42 chr1 22419389 22419391	UTR
	CDC42 chr1 22419419 22419449	UTR
	CDC42BPA chr1 227177558 227177567	UTR
	CDC42BPA chr1 227180951 227180985	UTR
	CDC42BPA chr1 227181329 227181356	UTR
	CDC42BPB chr14 103398708 103398730	UTR
	CDC42BPG chr11 64590932 64590944	UTR
	CDC42BPG chr11 64591285 64591335	UTR
	CDC42BPG chr11 64591414 64591465	UTR
	CDC42EP1 chr22 37965404 37965410	UTR
	CDC42EP2 chr11 65089559 65089579	UTR
	CDC42EP2 chr11 65089882 65089902	UTR
	CDC42EP4 chr17 71279760 71279769	UTR
	CDC42EP5 chr19 54976189 54976221	UTR
	CDC42SE1 chr1 151025125 151025168	UTR
	CDC42SE2 chr5 130674938 130674940	Intron
	CDC42SE2 chr5 130728254 130728267	UTR
	CDC42SE2 chr5 130730357 130730381	UTR
	CDC45 chr22 19495388 19495408	Intron
	CDC45 chr22 19508115 19508141	UTR
	CDC5L chr6 44416761 44416763	UTR
	CDC6 chr17 38458204 38458244	Exon
	CDC6 chr17 38459137 38459171	UTR
	CDC7 chr1 91990049 91990058	UTR
	CDC7 chr1 91990151 91990153	UTR
	CDC7 chr1 91991310 91991331	UTR
	CDC73 chr1 193220136 193220192	UTR
	CDC73 chr1 193220552 193220577	UTR
	CDCA2 chr8 25365378 25365423	UTR
	CDCA3 chr12 6957972 6958013	Intron
	CDCA3 chr12 6958057 6958061	Intron
	CDCA4 chr14 105475944 105475961	UTR
	CDCA4 chr14 105476275 105476281	UTR
	CDCA4 chr14 105476757 105476819	UTR
	CDCA4 chr14 105476895 105476941	UTR
	CDCA4 chr14 105477040 105477067	Intron
	CDCA5 chr11 64844920 64844930	UTR
	CDCA7 chr2 174233099 174233108	UTR
	CDCA7 chr2 174233629 174233654	UTR
	CDCA7 chr2 174233715 174233720	UTR
	CDCA8 chr1 38175228 38175252	UTR
	CDCA8 chr1 38175358 38175400	UTR
	CDCP1 chr3 45123765 45123781	UTR
	CDCP1 chr3 45124004 45124017	UTR
	CDCP1 chr3 45126424 45126549	UTR
	CDCP1 chr3 45126595 45126651	UTR
	CDH1 chr16 68869334 68869336	UTR
	CDH1 chr16 68869411 68869450	UTR
	CDH13 chr16 83589038 83589061	Intron
	CDH13 chr16 83817629 83817692	Intron
	CDH16 chr16 66942024 66942047	UTR
	CDH24 chr14 23516269 23516279	UTR
	CDH26 chr20 58567698 58567701	UTR
	CDH3 chr16 68732932 68732997	UTR
	CDH4 chr20 59901347 59901359	Intron
	CDH4 chr20 60512274 60512278	UTR
	CDIP1 chr16 4560685 4560741	UTR
	CDIP1 chr16 4561303 4561336	UTR
	CDIPT chr16 29869665 29869724	UTR
	CDK1 chr10 62553975 62554016	UTR
	CDK1 chr10 62554600 62554609	UTR
	CDK12 chr17 37618714 37618716	Exon
	CDK12 chr17 37688523 37688527	UTR
	CDK12 chr17 37689801 37689803	UTR
	CDK12 chr17 37690275 37690316	UTR
	CDK12 chr17 37716092 37716111	Intron
	CDK13 chr7 40038623 40038641	Intron
	CDK13 chr7 40135129 40135168	UTR
	CDK13 chr7 40136721 40136732	UTR
	CDK14 chr7 90839898 90839907	UTR
	CDK16 chrX 47088384 47088398	UTR
	CDK16 chrX 47089391 47089400	UTR
	CDK18 chr1 205496208 205496210	Intron
	CDK18 chr1 205501910 205501940	UTR
	CDK19 chr6 110931179 110931181	UTR
	CDK19 chr6 110935462 110935481	UTR
	CDK19 chr6 111136210 111136212	Intron
	CDK5 chr7 150750895 150750905	UTR
	CDK5R1 chr17 30815623 30815640	UTR
	CDK5R1 chr17 30817688 30817704	UTR
	CDK5R1 chr17 30818258 30818274	UTR
	CDK5RAP1 chr20 31946630 31946653	UTR
	CDK5RAP2 chr9 123151146 123151159	UTR
	CDK5RAP2 chr9 123151461 123151480	UTR
	CDK6 chr7 92234235 92234249	UTR
	CDK6 chr7 92234326 92234379	UTR
	CDK6 chr7 92239164 92239191	UTR
	CDK6 chr7 92244165 92244184	UTR
[truncated: 12,626 more rows]

## Sheet: FigS1c
Fig S1c	All KC IPA this study	Immune Cell IPA (Singh et al., 2018)	KC and Immune Overlap
Compared lists with bedtools intersect	chr2 69869958 69869968	chr1 1121209 1121243	chr2 69869958 69869968
	chr17 79126659 79126661	chr1 1552659 1552700	chr7 150734625 150734699
	chr16 8809489 8809491	chr1 3673733 3673781	chr7 150910571 150910609
	chr2 215883385 215883389	chr1 6078932 6078979	chr20 25280818 25280868
	chr2 215940211 215940216	chr1 6693571 6693620	chr9 74480067 74480076
	chr2 215997911 215997925	chr1 6932031 6932077	chr9 74480291 74480299
	chr7 150734625 150734699	chr1 6948210 6948254	chr18 19234849 19234857
	chr13 95748197 95748200	chr1 7430288 7430327	chr7 150820717 150820727
	chr13 95768032 95768039	chr1 9306747 9306784	chr2 27282382 27282409
	chr3 183702412 183702420	chr1 9664965 9665007	chr1 36450360 36450391
	chr7 150910357 150910386	chr1 9665187 9665224	chr1 36451971 36451979
	chr7 150910571 150910609	chr1 10009822 10009858	chrX 110932020 110932032
	chr20 25280818 25280868	chr1 10132608 10132645	chr2 202624176 202624183
	chr9 74480067 74480076	chr1 10133119 10133170	chr10 73983909 73983917
	chr9 74480211 74480223	chr1 10368612 10368650	chr10 61898259 61898284
	chr9 74480291 74480299	chr1 10402869 10402913	chr15 65224702 65224710
	chr18 19234849 19234857	chr1 10580033 10580071	chr13 111545039 111545061
	chr18 19243926 19243960	chr1 10607663 10607705	chr18 21228359 21228381
	chr3 43760269 43760322	chr1 10641820 10641862	chr8 101533000 101533009
	chr3 43761358 43761374	chr1 11074195 11074333	chr8 101561075 101561090
	chr3 58280237 58280241	chr1 11346261 11346341	chr4 125628810 125628826
	chr3 58280410 58280469	chr1 11348449 11348489	chr2 69373469 69373502
	chr4 8008789 8008791	chr1 14114111 14114336	chr4 113187984 113188009
	chr4 8147837 8147877	chr1 14114532 14114572	chr8 42023270 42023326
	chr17 1051357 1051378	chr1 15394604 15394646	chr11 43347833 43347843
	chr17 948232 948236	chr1 16047972 16048018	chr5 142448924 142448938
	chr17 952429 952439	chr1 16175510 16175548	chr3 48975081 48975096
	chr1 76228895 76228916	chr1 16768042 16768110	chr8 62536260 62536275
	chr22 41912107 41912135	chr1 22417253 22417294	chr8 62537082 62537119
	chr16 89209345 89209359	chr1 22916073 22916109	chr17 79953022 79953030
	chr4 185709448 185709468	chr1 23067795 23067837	chr20 30960032 30960045
	chr20 33470774 33470812	chr1 24650126 24650167	chr20 30960330 30960355
	chr3 179288101 179288124	chr1 24681766 24681804	chr6 16738691 16738709
	chr3 179304253 179304256	chr1 24792784 24792828	chr12 664578 664598
	chr3 53905169 53905186	chr1 25759612 25759657	chr5 177032217 177032229
	chr14 75526441 75526480	chr1 26775097 26775139	chr17 79084306 79084319
	chr2 54202505 54202518	chr1 27087183 27087220	chr16 87986349 87986360
	chr2 54501060 54501062	chr1 27583642 27583694	chr4 122748878 122748893
	chr1 150531220 150531242	chr1 28128575 28128620	chr1 147093166 147093168
	chr7 971270 971276	chr1 28282920 28282976	chr16 14744438 14744455
	chr21 46642468 46642470	chr1 28738290 28738329	chr3 5023291 5023300
	chr21 46643199 46643203	chr1 31905306 31905350	chr2 32622124 32622150
	chr16 4133772 4133781	chr1 32770801 32770838	chr8 22058972 22058995
	chr16 4163692 4163694	chr1 33284388 33284433	chr4 79800568 79800596
	chr15 73049559 73049564	chr1 35568288 35568327	chr17 65977873 65977903
	chr5 132253421 132253424	chr1 36445341 36445386	chr19 15357844 15357871
	chr2 236959880 236959882	chr1 36450317 36450363	chr14 93753974 93753988
	chr7 150820717 150820727	chr1 36451931 36451975	chr6 26469857 26469882
	chr2 27279320 27279440	chr1 36691491 36691538	chr21 47740931 47740968
	chr2 27282382 27282409	chr1 40219337 40219373	chr6 42093672 42093709
	chr5 76327133 76327139	chr1 40222369 40222439	chr19 44128987 44129011
	chr7 141350393 141350405	chr1 40681715 40681769	chr10 12868455 12868464
	chr1 36450360 36450391	chr1 40851038 40851122	chr1 6931994 6932043
	chr1 36451921 36451925	chr1 40856270 40856324	chr1 6932070 6932106
	chr1 36451971 36451979	chr1 40864230 40864268	chr1 6948223 6948272
	chr1 36505091 36505094	chr1 41010308 41010345	chr11 34120581 34120625
	chr1 36316794 36316798	chr1 42926008 42926075	chr2 202084799 202084830
	chr6 161581166 161581168	chr1 43701066 43701105	chr2 202106748 202106760
	chr6 135708913 135708923	chr1 44142441 44142486	chr17 77753537 77753544
	chr6 135715791 135715810	chr1 44415976 44416035	chr9 15874723 15874741
	chr14 105419888 105419890	chr1 45102100 45102163	chr2 55521298 55521310
	chr10 71873730 71873756	chr1 45187516 45187564	chr14 91844981 91844995
	chr6 109952885 109952933	chr1 45241571 45241765	chr1 1327659 1327674
	chr6 109976977 109977004	chr1 45243400 45243741	chr2 62115031 62115088
	chr1 109365675 109365686	chr1 46075133 46075191	chr9 5463230 5463241
	chr10 4869266 4869268	chr1 50646524 50646556	chr1 117064416 117064432
	chr10 4869553 4869598	chr1 52626409 52626446	chr5 137541558 137541587
	chr19 50380148 50380245	chr1 53113530 53113583	chr12 6957972 6958013
	chr5 125900106 125900142	chr1 53121072 53121124	chr19 33462366 33462388
	chrX 110931241 110931264	chr1 54684004 54684050	chr13 115087860 115087876
	chrX 110932020 110932032	chr1 55185416 55185465	chr15 93492456 93492466
	chr17 7981467 7981473	chr1 61719429 61719465	chr20 40114208 40114246
	chr17 7982232 7982252	chr1 62457411 62457447	chr11 880864 880875
	chr17 7943395 7943407	chr1 62581131 62581170	chr11 882331 882361
	chr17 7946374 7946427	chr1 62583007 62583053	chr2 220406168 220406202
	chr17 7946506 7946535	chr1 63873495 63873533	chr15 78883949 78883983
	chr17 8014965 8014979	chr1 64062600 64062651	chr19 1273163 1273184
	chr2 202605902 202605908	chr1 64614292 64614331	chr2 29397497 29397519
	chr2 202624176 202624183	chr1 64707535 64707581	chr2 6988444 6988456
	chr2 202644686 202644715	chr1 66100524 66100560	chr18 72165047 72165063
	chrX 109552375 109552383	chr1 66101068 66101110	chr1 224563682 224563694
	chr3 49455950 49455953	chr1 70339942 70339977	chr19 54658215 54658250
	chr10 73983909 73983917	chr1 70340637 70340686	chr2 165599964 165599974
	chr9 140072171 140072173	chr1 70683306 70683337	chr13 46039945 46039947
	chr14 77256223 77256225	chr1 70683992 70684054	chr9 131085847 131085869
	chr10 61898259 61898284	chr1 76194239 76194275	chr17 53040280 53040299
	chr15 65224702 65224710	chr1 76593150 76593191	chr7 86989365 86989371
	chr15 65240086 65240094	chr1 76647140 76647178	chr11 10776773 10776818
	chr17 4109908 4109910	chr1 78311160 78311201	chr13 113884496 113884498
	chr7 91974456 91974462	chr1 78334279 78334324	chr13 113884525 113884545
	chr2 241434381 241434386	chr1 78470041 78470092	chr7 101893322 101893324
	chr2 241461410 241461446	chr1 78471269 78471322	chr5 112320346 112320355
	chr2 241461473 241461484	chr1 78479724 78479773	chr4 169391482 169391490
	chr2 241462572 241462618	chr1 79089179 79089233	chr16 90025750 90025780
	chr13 111545039 111545061	chr1 79097279 79097325	chr9 126163827 126163878
	chr13 111557368 111557375	chr1 79119238 79119279	chr11 46399656 46399672
	chr18 21228359 21228381	chr1 84546311 84546351	chr4 24541457 24541477
	chr18 21228940 21228957	chr1 84670937 84670978	chr17 41601679 41601685
	chr8 101533000 101533009	chr1 84792910 84792953	chr21 47967108 47967122
	chr8 101534726 101534771	chr1 87563949 87564125	chr2 232995554 232995592
	chr8 101561075 101561090	chr1 89208856 89208899	chr2 233201683 233201687
	chr4 125628810 125628826	chr1 90045286 90045327	chr14 50098474 50098484
	chr9 101497699 101497716	chr1 92649162 92649199	chr7 157179003 157179023
	chr9 101545848 101545855	chr1 92790217 92790255	chr2 183604365 183604377
	chr2 242162829 242162838	chr1 92834344 92834395	chr1 63152947 63152962
	chr19 17442762 17442764	chr1 93648457 93648501	chr19 2192385 2192393
	chr15 69075322 69075330	chr1 93730449 93730497	chr15 65804301 65804309
	chr9 100773590 100773673	chr1 94944232 94944276	chr6 56479379 56479410
	chr1 150195510 150195530	chr1 97268971 97268996	chr6 56489156 56489189
	chr1 150199009 150199017	chr1 100610062 100610118	chr6 56489214 56489216
	chr1 150199051 150199053	chr1 100749434 100749508	chr2 44022313 44022322
	chr2 69330563 69330582	chr1 100964973 100965016	chr6 20431972 20431976
	chr2 69373469 69373502	chr1 107867758 107867795	chr10 11799897 11799904
	chr4 79517050 79517059	chr1 107952242 107952286	chr1 245251078 245251149
	chr4 113187984 113188009	chr1 109260981 109261030	chr1 245255087 245255114
	chr2 224620043 224620072	chr1 109466946 109466982	chr17 78392618 78392638
	chr2 224621720 224621727	chr1 109757501 109757541	chr17 78404135 78404144
	chr2 224622886 224622905	chr1 109760069 109760110	chr1 150599459 150599529
	chr8 42023270 42023326	chr1 109762715 109762754	chr9 112002425 112002440
	chr14 57742742 57742769	chr1 110204283 110204322	chr2 120862683 120862709
	chr15 29394366 29394379	chr1 110767040 110767089	chr2 120864490 120864495
	chr11 43334653 43334657	chr1 113947039 113947074	chr4 75178992 75179015
	chr11 43347833 43347843	chr1 117618957 117619016	chr19 16551489 16551504
	chr11 34903912 34903916	chr1 117966280 117966318	chr19 45916673 45916717
	chr11 34904042 34904059	chr1 145115592 145115628	chr2 128050790 128050813
	chr8 68109886 68109914	chr1 145439819 145440089	chr16 14031218 14031234
	chr8 68111158 68111165	chr1 145660728 145660762	chr6 152424405 152424407
	chr16 24965657 24965659	chr1 147093128 147093168	chr3 185812902 185812915
	chr4 86649986 86649988	chr1 147095088 147095146	chr2 75785605 75785635
	chr5 142448924 142448938	chr1 150040882 150040915	chr9 140260590 140260605
	chr8 1851714 1851719	chr1 150084053 150084100	chr7 132938753 132938758
	chr8 1852093 1852095	chr1 150905356 150905401	chr1 28314969 28315009
	chr1 155916966 155916985	chr1 150917738 150917780	chr11 61646633 61646646
	chr5 73207520 73207530	chr1 151090918 151091005	chr16 1878621 1878657
	chr5 149004364 149004370	chr1 151095861 151095912	chr16 1878908 1878918
	chr14 21554820 21554822	chr1 153610711 153610750	chrX 55172321 55172333
	chr14 21555065 21555067	chr1 154235937 154235977	chr4 38916790 38916800
	chr13 111933454 111933473	chr1 154410510 154410558	chrX 54200270 54200275
	chrX 62857833 62857883	chr1 154961448 154961487	chr10 116623657 116623677
	chrX 62859255 62859257	chr1 156107592 156107657	chr10 116624466 116624473
	chrX 62974157 62974167	chr1 156132009 156132086	chr7 200675 200690
	chr1 235377260 235377298	chr1 156623222 156623261	chr2 242386553 242386562
	chr1 235417195 235417200	chr1 156699323 156699478	chr2 242405437 242405448
	chr10 63785107 63785113	chr1 156768908 156768967	chr22 45959228 45959244
	chr3 48966094 48966106	chr1 156842214 156842257	chr11 33765565 33765572
	chr3 48975081 48975096	chr1 158804377 158804421	chr11 33768291 33768309
	chr13 50205571 50205573	chr1 158815817 158815859	chr14 39869839 39869855
	chr5 53407265 53407271	chr1 158817101 158817140	chr1 154961482 154961506
	chr2 153576263 153576265	chr1 160772453 160772527	chrX 147030052 147030059
	chr17 73107028 73107050	chr1 161835708 161835754	chrX 48341310 48341344
	chr7 98963701 98963728	chr1 164627371 164627404	chr9 71687846 71687854
	chr7 98964115 98964154	chr1 164651677 164651719	chr9 71687934 71687945
	chr1 183595326 183595352	chr1 167207340 167207517	chr9 71687980 71687982
	chr1 183596435 183596477	chr1 167210821 167210859	chr9 71688012 71688020
	chrX 2838424 2838426	chr1 167229646 167229688	chr5 74040286 74040327
	chr5 94892713 94892715	chr1 167612350 167612392	chr16 67714613 67714665
	chr5 94904802 94904810	chr1 167634627 167634668	chr17 34903583 34903617
	chr17 42262631 42262640	chr1 167735099 167735152	chr1 217781517 217781538
	chr15 101170412 101170422	chr1 167974352 167974396	chr1 168073459 168073472
	chr8 37984839 37984841	chr1 168148872 168148912	chr19 35501522 35501573
	chr2 190530977 190530988	chr1 168161600 168161632	chr1 24650158 24650168
	chr2 190531112 190531137	chr1 171527395 171527600	chr1 24681792 24681813
	chr8 62536260 62536275	chr1 171760025 171760063	chr3 14558035 14558040
	chr8 62537082 62537119	chr1 173737120 173737165	chr4 2967402 2967414
	chr17 79953022 79953030	chr1 178104429 178104480	chr5 176863627 176863692
	chr20 30960032 30960045	chr1 178490911 178490945	chr1 110204312 110204329
	chr20 30960330 30960355	chr1 178697659 178697893	chr2 144763317 144763328
	chr1 1418506 1418508	chr1 179019742 179019788	chr16 69151552 69151574
	chr5 81550378 81550382	chr1 179926226 179926272	chr7 106837554 106837567
	chr5 81550592 81550609	chr1 180807956 180808001	chr7 106840768 106840776
	chr2 242593404 242593406	chr1 180844765 180844841	chr7 18708459 18708469
	chr2 242599999 242600051	chr1 183086240 183086292	chr2 138724977 138725029
	chr2 38524283 38524295	chr1 183691036 183691073	chr2 38806242 38806256
	chr5 160210047 160210049	chr1 185141628 185141669	chr1 21080542 21080570
	chr3 182631881 182631918	chr1 186376019 186376072	chr10 14888992 14889028
	chr3 182632327 182632348	chr1 192134647 192134696	chr10 14891659 14891683
	chr13 25265565 25265596	chr1 192610253 192610309	chr11 20389197 20389199
	chr3 194136415 194136418	chr1 193199163 193199207	chr21 45647326 45647370
	chr17 3843587 3843602	chr1 196670639 196670691	chrX 148568661 148568673
	chr16 84482733 84482747	chr1 204946231 204946270	chrX 148568781 148568794
	chr5 81614209 81614211	chr1 206629434 206629505	chr14 76525593 76525634
	chr5 81614622 81614654	chr1 206987358 206987392	chr13 21215918 21215925
	chr2 10868899 10868901	chr1 207250240 207250282	chr3 190348041 190348079
	chr13 26501407 26501425	chr1 207251111 207251160	chr19 10796428 10796450
	chr18 77131369 77131371	chr1 207514065 207514109	chr14 105171093 105171144
	chr1 47118105 47118119	chr1 207685034 207685075	chr2 242651962 242651970
	chr6 16432790 16432794	chr1 207857346 207857380	chr10 134540814 134540857
	chr6 16738691 16738709	chr1 210020627 210020666	chr13 52024346 52024363
	chr7 105259611 105259617	chr1 210547545 210547591	chr3 48731199 48731207
	chr7 105515534 105515545	chr1 211434506 211434548	chr1 44416001 44416027
	chr1 110034623 110034625	chr1 211486601 211486639	chr15 90934186 90934192
	chr3 28373178 28373183	chr1 212233161 212233197	chr14 93406061 93406120
	chr1 235641904 235641916	chr1 212787887 212787926	chr14 93406189 93406215
	chr17 80969303 80969305	chr1 212981197 212981244	chr4 129785231 129785236
	chr12 664578 664598	chr1 213125597 213125631	chr17 74714525 74714539
	chr9 33110634 33110663	chr1 213126349 213126386	chr2 210961037 210961073
	chr9 33112489 33112508	chr1 213252448 213252490	chr1 6078973 6078986
	chr9 33113034 33113053	chr1 215781842 215781878	chr19 48963990 48964059
	chr5 177032217 177032229	chr1 219368757 219368793	chr6 36449774 36449810
	chr17 79084271 79084274	chr1 220932332 220932378	chr19 5079175 5079184
	chr17 79084306 79084319	chr1 222816591 222816644	chr4 6860272 6860295
	chr17 79090021 79090026	chr1 222887193 222887244	chr18 34466256 34466270
	chr16 87986349 87986360	chr1 222916022 222916059	chr2 61316813 61316836
	chr16 87994804 87994844	chr1 223010676 223010723	chr9 115391975 115391993
	chr14 35248859 35248866	chr1 223937105 223937184	chr9 115392114 115392139
	chr14 35249285 35249323	chr1 224322317 224322372	chr1 10368629 10368654
	chr14 35249388 35249390	chr1 224322532 224322585	chr14 104152549 104152570
	chr16 56532515 56532517	chr1 224563658 224563692	chr4 38667207 38667231
	chr16 56536447 56536456	chr1 225155480 225155516	chr3 47328937 47328952
	chr4 122748878 122748893	chr1 225157499 225157534	chr1 173737163 173737167
	chr4 122782640 122782652	chr1 225227250 225227285	chr7 23165617 23165680
	chr7 33354181 33354201	chr1 225229104 225229137	chr7 23196130 23196135
	chr7 107242329 107242339	chr1 225967362 225967400	chr7 104732050 104732054
	chr6 80986040 80986043	chr1 226028599 226028677	chr7 149419121 149419140
	chr6 81052272 81052274	chr1 227947299 227947350	chr22 29542800 29542818
	chr1 85740504 85740540	chr1 228441028 228441074	chr4 17882283 17882304
	chr2 60749215 60749227	chr1 228448531 228448568	chr7 2568054 2568071
	chr18 60983031 60983042	chr1 228548897 228548948	chr10 126187064 126187086
	chr22 18185152 18185197	chr1 230227720 230227773	chr4 39465431 39465435
	chr16 30862297 30862308	chr1 231396448 231396484	chr1 156107647 156107659
	chr16 30862359 30862383	chr1 235494698 235494742	chr8 12608828 12608830
	chr1 147093166 147093168	chr1 236349411 236349449	chr12 7016805 7016866
	chrX 39910499 39910510	chr1 241839667 241839706	chr3 37186418 37186446
	chrX 39910622 39910624	chr1 243468976 243469013	chr3 37214284 37214309
	chr22 23537606 23537608	chr1 243469707 243469744	chr6 5108644 5108671
	chr22 23645359 23645361	chr1 244819776 244819824	chr14 65542259 65542270
	chr11 200934 200992	chr1 245250227 245250263	chr2 148782938 148782942
	chr11 202918 202948	chr1 245251107 245251142	chr5 70937177 70937195
	chrX 101409713 101409715	chr1 245253705 245253743	chr8 6304917 6304946
	chr16 14744438 14744455	chr1 245255058 245255105	chr7 114563707 114563727
	chr16 14762824 14762864	chr1 246755269 246755308	chr17 6553621 6553638
	chr3 5023291 5023300	chr1 246811494 246811533	chr15 100235445 100235467
	chr2 32622124 32622150	chr1 249140499 249140542	chr2 208477517 208477536
	chr1 169356601 169356615	chr1 1254062 1254105	chr1 47046099 47046119
	chr1 169357532 169357547	chr1 1327671 1327711	chr7 140155982 140156010
	chr8 22058972 22058995	chr1 1497732 1497790	chr17 56284913 56284948
	chr4 79786936 79786946	chr1 1581657 1581696	chr10 21846107 21846113
	chr4 79800568 79800596	chr1 1644892 1644931	chr17 53497016 53497037
	chr4 79801114 79801141	chr1 1648384 1648438	chr17 41901576 41901590
	chr2 203259073 203259075	chr1 2286370 2286408	chr17 55351837 55351849
	chr7 134347855 134347860	chr1 2294490 2294529	chr17 38285992 38285998
	chr7 134349880 134349882	chr1 3563621 3563668	chr17 38286535 38286562
	chr22 32843610 32843613	chr1 3732715 3732750	chr2 42936349 42936361
	chr22 32849322 32849340	chr1 3763102 3763139	chr2 42936681 42936696
	chr1 220231887 220231891	chr1 3766381 3766418	chr6 151220124 151220158
	chr1 220232185 220232188	chr1 6730525 6730563	chr4 75025866 75025897
	chr17 65900982 65900986	chr1 9986359 9986512	chr4 75026342 75026350
	chr17 65977873 65977903	chr1 9990309 9990348	chr4 75027963 75027974
	chr9 136905243 136905322	chr1 10707273 10707315	chr16 88728499 88728532
	chr9 136932142 136932145	chr1 11090521 11090569	chr13 33091024 33091036
	chr19 15357844 15357871	chr1 16677959 16678015	chr13 33091754 33091781
	chr21 40565736 40565747	chr1 19209060 19209102	chr13 33100982 33100994
	chr21 40565869 40565878	chr1 19477418 19477459	chr4 76837583 76837596
	chr21 40669986 40670004	chr1 19535927 19535978	chr4 76837712 76837740
	chr21 40684103 40684128	chr1 20069813 20069853	chr5 149919328 149919337
	chr1 32841096 32841117	chr1 21080552 21080595	chr9 124906444 124906473
	chr14 93753974 93753988	chr1 21267744 21267790	chr18 55712695 55712736
	chr14 93756217 93756220	chr1 21319318 21319359	chr14 75593026 75593052
	chr6 26460518 26460544	chr1 22054347 22054391	chr17 29685655 29685665
	chr6 26469857 26469882	chr1 22072362 22072406	chr9 33348675 33348740
	chr14 96553396 96553439	chr1 22080890 22080939	chr13 39619416 39619428
	chr14 96558465 96558472	chr1 22102887 22102933	chr1 24792796 24792816
	chr15 36987068 36987080	chr1 25252975 25253018	chr5 170833725 170833765
	chr15 36989146 36989148	chr1 26160498 26160588	chr3 15070350 15070358
	chr16 85730919 85730950	chr1 26161318 26161355	chr8 32600741 32600769
	chr16 85734560 85734586	chr1 26226611 26226645	chr2 206562630 206562656
	chr16 85741116 85741129	chr1 26227059 26227100	chr17 44791638 44791675
	chr16 87336155 87336165	chr1 26659500 26659533	chr6 86181304 86181325
	chr17 54904611 54904629	chr1 27207609 27207653	chr1 107952282 107952291
	chr17 54910109 54910186	chr1 27462144 27462182	chr7 151058318 151058347
	chr17 54910256 54910269	chr1 28314990 28315035	chr11 47861044 47861058
	chr17 263997 264008	chr1 31431633 31431673	chr9 134086749 134086760
	chr17 264352 264368	chr1 32841117 32841159	chr2 220426428 220426463
	chr19 1474159 1474177	chr1 33251512 33251553	chr9 131257110 131257132
	chr1 154183475 154183502	chr1 33807352 33807394	chr1 86852485 86852516
	chr1 151022725 151022728	chr1 33818819 33818854	chr7 44647289 44647297
	chr1 151023035 151023048	chr1 35482855 35482899	chr7 44664658 44664704
	chr1 151023279 151023308	chr1 35904147 35904198	chr19 46052401 46052418
	chr12 7247300 7247350	chr1 36199860 36199897	chr6 88305149 88305170
	chr12 7250886 7250911	chr1 36200572 36200614	chr8 90933516 90933546
	chr12 7260190 7260231	chr1 36225024 36225060	chr20 3889258 3889298
	chr20 3274612 3274616	chr1 36942237 36942270	chr10 34601183 34601211
	chr20 3310637 3310646	chr1 38311905 38311957	chr4 30732817 30732856
	chr20 270060 270074	chr1 40227940 40227977	chr4 728243 728285
	chr21 47740931 47740968	chr1 40249201 40249241	chr20 44566505 44566515
	chr21 47741316 47741344	chr1 42073223 42073319	chr15 101905079 101905104
	chr21 47741674 47741722	chr1 42312863 42312899	chr7 31823127 31823142
	chr21 47742228 47742249	chr1 42765055 42765102	chr2 232643719 232643730
	chr2 200792030 200792033	chr1 43231108 43231149	chr4 39899629 39899647
	chr2 200792991 200793002	chr1 45287613 45287651	chr6 107585384 107585395
	chr3 59024650 59024659	chr1 45669981 45670021	chr1 207250279 207250298
	chr4 87805474 87805476	chr1 46160357 46160398	chr1 207251136 207251165
	chr4 87843157 87843172	chr1 46162734 46162799	chr1 33807348 33807355
	chr4 87843264 87843277	chr1 46193277 46193313	chr8 133825430 133825438
	chr4 87844116 87844118	chr1 46749843 46749880	chr8 133844720 133844779
	chr4 87845993 87846004	chr1 47046116 47046155	chr6 64396216 64396223
	chr5 134191542 134191598	chr1 47050183 47050230	chr3 52449861 52449868
	chr5 2754479 2754506	chr1 49222331 49222387	chr19 44004777 44004807
	chr5 126386993 126387000	chr1 52266910 52266969	chr18 44407716 44407726
	chr5 126387298 126387318	chr1 52398734 52398781	chr2 46818282 46818303
	chr5 126388193 126388235	chr1 52504592 52504636	chr17 36932245 36932270
	chr6 42093672 42093709	chr1 52938488 52938543	chr19 44152718 44152859
	chr7 25218696 25218701	chr1 52940309 52940428	chr7 30124264 30124277
	chr9 74588299 74588311	chr1 53685762 53685804	chr15 74328711 74328736
	chr9 74588368 74588382	chr1 55536955 55537014	chr6 99858482 99858484
	chr9 74590752 74590773	chr1 59156372 59156422	chr6 43489184 43489211
	chr15 63626471 63626473	chr1 62163184 62163223	chr6 43489239 43489264
	chr8 86181103 86181114	chr1 63049778 63049820	chr13 28197561 28197591
	chr8 86387599 86387601	chr1 63090774 63090816	chr5 89786588 89786595
	chrX 15716379 15716438	chr1 63152960 63153024	chr19 42597594 42597634
	chrX 15718317 15718319	chr1 63915133 63915168	chr19 42597664 42597705
	chr22 24463544 24463574	chr1 65338387 65338432	chr6 35324625 35324651
	chr19 44128987 44129011	chr1 67303289 67303329	chr14 60755262 60755278
	chr19 44138028 44138030	chr1 67501276 67501319	chr2 44458600 44458611
	chr10 12868455 12868464	chr1 67587292 67587334	chr14 94694179 94694189
	chr4 114378329 114378352	chr1 68591050 68591228	chr1 14114568 14114581
	chr5 110820745 110820748	chr1 68657881 68657927	chr6 105770129 105770154
	chr19 7662409 7662415	chr1 68659543 68659584	chr1 84670976 84670978
	chr1 6931994 6932043	chr1 70611701 70611771	chr17 66526799 66526809
	chr1 6932070 6932106	chr1 70631132 70631180	chr17 66528890 66528914
	chr1 6948223 6948272	chr1 70748166 70748209	chr7 618054 618129
	chr17 4875295 4875298	chr1 70818494 70818544	chr2 45880348 45880353
	chr3 15261705 15261707	chr1 71436469 71436509	chr2 46072895 46072918
	chr11 34120581 34120625	chr1 71472546 71472586	chr21 48069784 48069825
	chr7 2973703 2973714	chr1 71532067 71532110	chr1 171527581 171527605
	chr15 44622711 44622713	chr1 71535901 71535949	chr10 25197230 25197238
	chr7 94165237 94165239	chr1 72739693 72739727	chr16 67937043 67937053
	chrX 41602806 41602814	chr1 74648013 74648126	chr14 58712188 58712205
	chr2 202065445 202065453	chr1 78142665 78142711	chr1 109967876 109967887
	chr2 202084799 202084830	chr1 78177342 78177382	chr2 131127972 131128005
	chr2 202106748 202106760	chr1 85639954 85639992	chr18 12794031 12794043
	chr2 202106975 202106977	chr1 85655582 85655620	chr17 80654333 80654347
	chr2 202146044 202146046	chr1 86852498 86852561	chr16 28930797 28930823
	chr20 32106403 32106411	chr1 92714843 92714886	chr1 178104477 178104489
	chr4 169908736 169908744	chr1 93307367 93307402	chr16 24571103 24571139
	chr4 169911135 169911153	chr1 93307727 93307961	chr20 391325 391416
	chr17 77753537 77753544	chr1 98319162 98319195	chrX 135956018 135956027
	chr4 15483311 15483340	chr1 108120917 108120954	chr8 30405023 30405040
	chr4 15513271 15513282	chr1 108211461 108211504	chr9 125616047 125616094
	chr4 15518424 15518427	chr1 108681251 108681288	chr9 125652438 125652456
	chr10 70545975 70545980	chr1 108738084 108738119	chr1 211434542 211434583
	chr3 47004559 47004575	chr1 109967882 109967915	chr10 43622260 43622289
	chr13 44412790 44412792	chr1 110915533 110915583	chr13 34411613 34411643
	chr13 44448888 44448895	chr1 111138851 111138896	chr19 6078100 6078118
	chr3 42788266 42788286	chr1 111158028 111158078	chr4 3433887 3433912
	chr3 42793885 42793893	chr1 113084415 113084458	chr22 45818829 45818853
	chr7 128450321 128450330	chr1 113149305 113149352	chr13 51530890 51530901
	chr9 15874723 15874741	chr1 113153081 113153117	chr15 61468266 61468280
	chr9 15971894 15971896	chr1 113458813 113458855	chr1 92790237 92790262
	chr11 27360048 27360084	chr1 114242652 114242687	chr18 33604509 33604520
	chr11 27371872 27371881	chr1 114289393 114289431	chr15 40862262 40862272
	chr17 80115309 80115317	chr1 114339855 114339894	chrX 55758127 55758142
	chr2 55521298 55521310	chr1 115116521 115116567	chr2 7024011 7024024
	chr14 91844981 91844995	chr1 115317139 115317180	chr21 36193572 36193590
	chr19 41826887 41826925	chr1 115321730 115321768	chr3 45750266 45750277
	chr4 78087924 78087936	chr1 117062337 117062373	chr19 47679750 47679752
	chr4 78088355 78088384	chr1 117064423 117064458	chr14 51131137 51131161
	chr4 78091204 78091213	chr1 117066065 117066114	chr9 127814491 127814500
	chr1 1327659 1327674	chr1 117089624 117089663	chr8 27530528 27530539
	chr2 62115031 62115088	chr1 118419848 118419889	chr4 140427188 140427206
	chr6 109689838 109689865	chr1 118432344 118432388	chr4 140453789 140453794
	chr6 109690001 109690057	chr1 146657843 146657881	chr6 166745261 166745293
	chr9 5463230 5463241	chr1 149781965 149782011	chr5 171763192 171763206
	chr19 8369597 8369600	chr1 150595760 150595800	chr1 115321713 115321747
	chr1 117064416 117064432	chr1 150596091 150596128	chr14 61183540 61183551
	chr1 117094374 117094379	chr1 150599528 150599576	chr7 100463153 100463168
	chr11 33730338 33730447	chr1 150723723 150723781	chr20 45237349 45237358
	chr11 33730956 33731004	chr1 151867324 151867461	chr2 230910367 230910386
	chr11 33731512 33731583	chr1 155437559 155437595	chr5 68400548 68400573
	chr5 137541558 137541587	chr1 155475383 155475425	chr14 61519156 61519183
	chr5 130674938 130674940	chr1 155488260 155488306	chr14 61519232 61519260
	chr22 19495388 19495408	chr1 155802633 155802677	chr8 22280185 22280197
	chr12 6957972 6958013	chr1 156377157 156377190	chr4 103182819 103182849
	chr12 6958057 6958061	chr1 157100570 157100614	chr9 108152679 108152712
	chr14 105477040 105477067	chr1 157493605 157493647	chr9 108153676 108153722
	chr16 83589038 83589061	chr1 157500584 157500635	chr3 10966922 10966948
	chr16 83817629 83817692	chr1 157501755 157501793	chr3 14489572 14489656
	chr20 59901347 59901359	chr1 157503126 157503181	chr5 122337832 122337852
	chr17 37716092 37716111	chr1 157519279 157519335	chr20 17947552 17947584
	chr7 40038623 40038641	chr1 157647326 157647446	chr20 17948308 17948350
	chr1 205496208 205496210	chr1 157648115 157648146	chr2 231335051 231335088
	chr6 111136210 111136212	chr1 157801057 157801109	chr2 231335205 231335253
	chr6 20559900 20559905	chr1 157801328 157801373	chr2 231041197 231041211
	chr5 133747030 133747056	chr1 159044441 159044494	chr2 214182141 214182163
	chr16 22429978 22430024	chr1 159825264 159825309	chr2 214182661 214182690
	chr17 72998687 72998724	chr1 160209014 160209058	chr2 220331581 220331586
	chr11 47491874 47491889	chr1 160597909 160597955	chr15 38620005 38620015
	chr11 47491915 47491918	chr1 160603963 160604001	chr1 206629503 206629515
	chr11 47491960 47491994	chr1 160606623 160606660	chr1 113149294 113149308
	chr11 47493082 47493086	chr1 166039257 166039297	chr1 113153076 113153115
	chr11 47493476 47493481	chr1 167813944 167813987	chr5 100190318 100190324
	chr4 104038801 104038803	chr1 167873849 167873889	chr3 36496181 36496206
	chr5 68498495 68498511	chr1 168073464 168073505	chr2 191840258 191840282
	chrX 100357390 100357412	chr1 169672255 169672300	chr8 74439072 74439117
	chrX 100403218 100403245	chr1 170003639 170003677	chr8 74461837 74461845
	chr13 25496214 25496222	chr1 170004556 170004600	chr2 197034887 197034904
	chr5 64846281 64846314	chr1 171695961 171696000	chr11 59556667 59556681
	chr2 25018782 25018788	chr1 171696723 171696762	chr6 158451930 158451940
	chr6 49448963 49448980	chr1 173564909 173564947	chr6 158488564 158488579
	chr1 3732706 3732713	chr1 173789750 173789801	chr5 150031895 150031905
	chr1 3739339 3739347	chr1 176830206 176830248	chr5 150033685 150033720
	chr4 56833254 56833257	chr1 179828167 179828208	chr2 10016690 10016728
	chr4 56877688 56877690	chr1 179831581 179831619	chr6 42025501 42025507
	chr20 34057952 34057960	chr1 180330427 180330472	chr2 162061485 162061496
	chr6 109481965 109481972	chr1 180470410 180470446	chr16 29999670 29999680
	chr19 33462366 33462388	chr1 183904976 183905041	chrY 6788505 6788534
	chr17 62512199 62512205	chr1 184682536 184682580	chr7 139497282 139497288
	chr17 62529546 62529578	chr1 184932160 184932204	chr3 44401284 44401313
	chr15 101039415 101039420	chr1 185274127 185274172	chr20 62695453 62695494
	chr15 101040778 101040796	chr1 185276833 185276885	chr20 61482834 61482849
	chr2 202001274 202001331	chr1 186324651 186324822	chr5 149763813 149763834
	chr1 151509587 151509594	chr1 190441991 190442031	chr14 90430854 90430861
	chr2 27323945 27323952	chr1 192987538 192987573	chr14 102931981 102932007
	chr13 115087860 115087876	chr1 196224034 196224072	chr4 106163918 106163929
	chr13 115087909 115087920	chr1 200613169 200613288	chr9 103102382 103102396
	chr7 132648071 132648074	chr1 205588402 205588448	chr15 102182042 102182070
	chr7 132657668 132657680	chr1 205600042 205600091	chr15 102182126 102182135
	chr5 98219588 98219591	chr1 205717000 205717044	chr15 102182514 102182539
	chr15 93492456 93492466	chr1 206279128 206279191	chr13 114152952 114153000
	chr20 40114208 40114246	chr1 206285666 206285721	chr13 114160059 114160066
	chr20 40125446 40125464	chr1 206287157 206287312	chr13 114160376 114160394
	chr20 40168970 40168989	chr1 206767392 206767433	chr1 20069794 20069815
	chr8 61734871 61734873	chr1 211836119 211836157	chr1 9665005 9665035
	chr11 869756 869792	chr1 212139463 212139505	chr1 9665221 9665231
	chr11 880864 880875	chr1 213179890 213179932	chr14 57048921 57048934
	chr11 882331 882361	chr1 213180196 213180244	chr11 696408 696457
	chr15 41555238 41555244	chr1 216256718 216256755	chr9 35847222 35847232
	chr2 220406168 220406202	chr1 217272754 217272786	chr17 53014609 53014636
	chr15 78883949 78883983	chr1 217776251 217776292	chr1 179831567 179831589
	chr15 78884139 78884163	chr1 217781536 217781571	chr3 42251769 42251793
	chr15 78884302 78884311	chr1 217783065 217783108	chr21 45479570 45479613
	chr15 78399182 78399214	chr1 221908787 221908846	chr2 12864940 12864959
	chr2 175246429 175246432	chr1 222740774 222740817	chr7 99498119 99498183
	chr19 1273163 1273184	chr1 224026732 224026775	chr22 38155923 38155979
	chr11 46811470 46811502	chr1 224476898 224476944	chr15 50896041 50896061
	chr15 43890894 43890896	chr1 226826778 226826829	chr18 12326511 12326624
	chr19 45550283 45550285	chr1 226894875 226894923	chr22 21969041 21969075
	chr19 45568817 45568822	chr1 226903366 226903441	chr7 157009925 157009940
	chr16 11220198 11220201	chr1 226904078 226904129	chr8 59347655 59347665
	chr16 11260827 11260891	chr1 226920318 226920358	chr6 96970828 96970860
	chr7 73793658 73793660	chr1 229734947 229734997	chr5 176396465 176396479
	chr7 73795454 73795463	chr1 229735804 229735839	chr3 41923635 41923664
	chr2 29397497 29397519	chr1 231111285 231111323	chr17 73790155 73790212
	chr2 29404788 29404835	chr1 233231404 233231444	chr17 73790265 73790272
	chr2 29406646 29406679	chr1 234543445 234543483	chr13 115053091 115053101
	chr2 201725767 201725790	chr1 235375934 235375979	chr13 115068182 115068196
	chr15 74892141 74892145	chr1 235385678 235385720	chr2 219390420 219390434
	chr1 36197712 36197717	chr1 235641918 235641970	chr1 22054338 22054352
	chr1 36199838 36199859	chr1 235989626 235989671	chr4 120141406 120141449
	chr1 36200865 36200874	chr1 235992121 235992159	chr14 102676843 102676867
	chr1 36201935 36201938	chr1 242652858 242652898	chr3 196286712 196286741
	chr16 81538244 81538247	chr1 243348820 243348858	chr6 2780113 2780135
	chr2 6988444 6988456	chr1 243375143 243375184	chr8 10969230 10969247
	chr2 6989086 6989090	chr1 243850739 243850779	chr22 41258762 41258785
	chr18 72165047 72165063	chr1 243981962 243982007	chr16 67439642 67439723
	chr1 224563682 224563694	chr1 247130967 247131008	chr16 67439748 67439753
	chr1 224564578 224564592	chr1 247148956 247148993	chr10 114204875 114204903
	chr19 54658215 54658250	chr1 247318294 247318331	chr11 64852453 64852482
	chr7 135067419 135067439	chr1 247319247 247319281	chrX 70469049 70469078
	chr7 135070588 135070594	chr1 249110232 249110267	chr15 42733921 42733959
	chr7 135073052 135073087	chr2 1165817 1165864	chr19 44679392 44679402
	chr7 135073399 135073415	chr2 1215702 1215742	chr19 57706216 57706251
	chr5 179996916 179996924	chr2 3466326 3466365	chr7 99667593 99667613
	chr17 40121186 40121253	chr2 7023978 7024013	chr1 247130962 247130971
	chr1 246826637 246826639	chr2 8822849 8822893	chr8 146068582 146068610
	chr9 17299237 17299240	chr2 10016648 10016694	chr16 30425517 30425538
	chr7 43685889 43685898	chr2 10021853 10021894	chr7 99078786 99078823
	chr2 165599964 165599974	chr2 10457028 10457076	chr10 126663108 126663121
	chr13 46039945 46039947	chr2 10464274 10464312	chr15 85150108 85150128
	chr13 46040758 46040762	chr2 10544146 10544185
	chr13 46068068 46068070	chr2 11890953 11891019
	chr6 75886334 75886353	chr2 11924038 11924073
	chr10 71692616 71692619	chr2 11947678 11947725
	chr8 139790134 139790157	chr2 12864897 12864946
	chr8 139855963 139855977	chr2 17936264 17936314
	chr8 139861012 139861021	chr2 24241565 24241604
	chrX 107930914 107930943	chr2 24406654 24406692
	chrX 107398836 107398853	chr2 26316669 26316721
	chrX 107455004 107455015	chr2 26399848 26399884
	chrX 107510871 107510877	chr2 26801253 26801284
	chr9 137624510 137624535	chr2 27282358 27282400
	chr5 115594227 115594233	chr2 27290674 27290708
	chr5 115628889 115628919	chr2 27292663 27292701
	chr5 115628960 115628998	chr2 28166312 28166367
	chr22 19955206 19955229	chr2 28248312 28248352
	chr17 46109006 46109022	chr2 28994804 28994842
	chr9 131085847 131085869	chr2 29063635 29063670
	chr17 53040280 53040299	chr2 29355664 29355746
	chr17 53040644 53040660	chr2 29397468 29397511
	chr5 173371476 173371478	chr2 31465465 31465528
	chr16 12865630 12865636	chr2 32622106 32622147
	chr3 3209104 3209113	chr2 32647139 32647185
	chr3 3213845 3213872	chr2 32732963 32733004
	chr2 208395543 208395552	chr2 32802539 32802581
	chr2 208436948 208436950	chr2 33545403 33545464
	chr7 137597573 137597579	chr2 33722766 33722817
	chr1 167510250 167510275	chr2 33741777 33741820
	chr1 167511340 167511354	chr2 33743038 33743077
	chr10 35468767 35468775	chr2 37466012 37466049
	chr17 29117650 29117652	chr2 38244641 38244679
	chr17 29120317 29120355	chr2 39196826 39196868
	chr1 16797197 16797212	chr2 42936316 42936352
	chr7 86989365 86989371	chr2 42936644 42936683
	chr15 91137559 91137566	chr2 44022277 44022316
	chr11 45894329 45894340	chr2 44429801 44429844
	chr16 21314201 21314203	chr2 44458303 44458343
	chr8 113241624 113241629	chr2 44458569 44458606
	chr8 113644312 113644325	chr2 45880308 45880350
	chr17 80200528 80200549	chr2 46072857 46072898
	chr17 80202218 80202271	chr2 46246228 46246277
	chr22 38692203 38692224	chr2 47187771 47187807
	chr22 38745662 38745691	chr2 47227205 47227247
	chr15 64473373 64473383	chr2 47278346 47278385
	chr20 461740 461776	chr2 48698534 48698588
	chr20 463330 463365	chr2 54887269 54887326
	chr20 464434 464445	chr2 54889406 54889445
	chr16 58193439 58193493	chr2 55079547 55079607
	chr16 58193821 58193823	chr2 55768765 55768808
	chr16 58196403 58196434	chr2 58286533 58286576
	chr16 58197892 58197918	chr2 58287227 58287266
	chr11 33162955 33162979	chr2 58287752 58287798
	chr18 46386994 46387017	chr2 61111175 61111219
	chr18 46388273 46388292	chr2 61113015 61113054
	chr11 10776773 10776818	chr2 61128753 61128793
	chr8 11701784 11701836	chr2 61137024 61137061
	chr1 113002771 113002866	chr2 61246169 61246208
	chr1 113003774 113003791	chr2 61316783 61316840
	chr2 225421720 225421728	chr2 61413889 61414052
	chr13 113880163 113880216	chr2 61414245 61414281
	chr13 113884496 113884498	chr2 63825979 63826030
	chr13 113884525 113884545	chr2 65238723 65238769
	chr6 43016837 43016849	chr2 65239982 65240036
	chr6 43156695 43156700	chr2 65242884 65242930
	chr6 43158410 43158435	chr2 65301585 65301622
	chr6 43175129 43175131	chr2 69044267 69044312
	chr7 101893322 101893324	chr2 69373460 69373498
	chr17 36977151 36977153	chr2 71296909 71296949
	chr21 18938212 18938229	chr2 71366495 71366549
	chr21 18939263 18939265	chr2 73153096 73153136
	chr21 18941805 18941814	chr2 73685795 73685839
	chr17 4637799 4637837	chr2 73686564 73686603
	chr17 4060821 4060869	chr2 73800668 73800704
	chr17 4060982 4060996	chr2 73801578 73801619
	chr8 145676502 145676511	chr2 74305935 74305976
	chr2 242684537 242684572	chr2 85276875 85276928
	chr1 173825920 173825931	chr2 85277818 85277855
	chr17 43109304 43109327	chr2 85445247 85445288
	chr10 14948294 14948296	chr2 85585770 85585811
	chr10 14948881 14948915	chr2 85586027 85586078
	chr10 14950307 14950374	chr2 86363954 86363995
	chr5 112320346 112320355	chr2 97203244 97203322
	chr14 94545781 94545801	chr2 98853233 98853267
	chrX 41209449 41209469	chr2 99198554 99198597
	chrX 41209520 41209540	chr2 100005098 100005144
	chr17 62498392 62498413	chr2 101622848 101622882
	chr4 169391482 169391490	chr2 102333420 102333465
	chr16 90025750 90025780	chr2 102792242 102792278
	chr6 18258594 18258602	chr2 102960180 102960215
	chr6 18264072 18264081	chr2 106380230 106380281
	chr9 126147445 126147461	chr2 108877284 108877338
	chr9 126163827 126163878	chr2 108877619 108877657
	chr11 9223832 9223834	chr2 109072303 109072345
	chr1 10522470 10522536	chr2 109089707 109089748
	chr17 54939853 54939855	chr2 109091808 109092027
	chr13 42640849 42640864	chr2 109092851 109092890
	chr13 42817025 42817044	chr2 110054508 110054542
	chr11 46399656 46399672	chr2 111542648 111542770
	chr17 34953430 34953448	chr2 111886371 111886419
	chr13 52344909 52344921	chr2 113069729 113069770
	chr13 52363484 52363542	chr2 114201755 114201796
	chr13 52365251 52365257	chr2 120862650 120862688
	chr4 24541457 24541477	chr2 120864459 120864492
	chr16 72130847 72130863	chr2 131127948 131127992
	chr16 72130967 72130994	chr2 132480310 132480349
	chr17 41601679 41601685	chr2 135815841 135815899
	chr13 60253269 60253273	chr2 135818769 135818822
	chr14 95556646 95556668	chr2 135820326 135820378
	chr20 61518567 61518569	chr2 135912758 135912799
	chr20 61520055 61520066	chr2 135913342 135913391
	chr20 61536960 61536996	chr2 136334949 136334985
	chr20 61539972 61539981	chr2 136366465 136366508
	chr21 47967108 47967122	chr2 136503125 136503168
	chr21 47976742 47976757	chr2 138724976 138725012
	chr13 73333326 73333334	chr2 144371966 144372009
	chr15 66591082 66591094	chr2 148782688 148782724
	chr2 232995554 232995592	chr2 148782911 148783119
	chr2 233201683 233201687	chr2 149228646 149228683
	chr2 233201906 233201937	chr2 149448054 149448094
	chr6 43420606 43420619	chr2 149449965 149450019
	chrX 33227035 33227037	chr2 149450430 149450464
	chr19 35994197 35994218	chr2 152330385 152330428
	chr14 50098474 50098484	chr2 153575938 153576098
	chr7 157179003 157179023	chr2 155636044 155636074
	chr2 183604365 183604377	chr2 155706526 155706570
	chr1 6707161 6707166	chr2 159534380 159534423
	chr1 15894856 15894872	chr2 159938853 159938885
	chr1 15898201 15898227	chr2 162018119 162018172
	chr5 138754748 138754758	chr2 162061249 162061488
	chr14 74142716 74142728	chr2 162229656 162229697
	chr11 6558331 6558339	chr2 169349757 169349815
	chr10 129142757 129142769	chr2 170490026 170490067
	chr10 129205201 129205204	chr2 170693466 170693505
	chr2 225632646 225632648	chr2 170800947 170801001
	chr2 225758059 225758068	chr2 170806912 170806955
	chr19 11353532 11353558	chr2 171699233 171699268
	chr1 63152947 63152962	chr2 172325655 172325697
	chr21 34950177 34950216	chr2 172407911 172407947
	chr19 2192385 2192393	chr2 173901450 173901496
	chr15 65804301 65804309	chr2 174075276 174075320
	chr1 111668000 111668014	chr2 174091834 174091872
	chr6 116601270 116601290	chr2 182759374 182759420
	chr6 116721101 116721112	chr2 183604313 183604367
	chr6 116756036 116756046	chr2 187532706 187532750
	chr18 65183157 65183159	chr2 189406438 189406472
	chr6 56479379 56479410	chr2 190649836 190650028
	chr6 56489156 56489189	chr2 191303472 191303511
	chr6 56489214 56489216	chr2 191769963 191770002
	chr20 18612815 18612817	chr2 191770354 191770394
	chr2 25781057 25781059	chr2 191771553 191771590
	chr2 25797212 25797216	chr2 191799969 191800013
	chr2 25797526 25797531	chr2 196525590 196525634
	chr7 107217644 107217677	chr2 202070693 202070746
	chr2 44002124 44002135	chr2 202084628 202084808
	chr2 44021949 44021973	chr2 202085377 202085428
	chr2 44022313 44022322	chr2 202086320 202086372
	chr2 44024035 44024044	chr2 202105625 202105666
	chr20 33122598 33122600	chr2 202106712 202106756
	chr13 96282136 96282155	chr2 203589879 203589922
	chr13 96289256 96289267	chr2 203590609 203590663
	chr6 20431972 20431976	chr2 206562583 206562631
	chr6 20485182 20485184	chr2 206644401 206644436
	chr10 11798279 11798289	chr2 208442746 208442784
	chr10 11799897 11799904	chr2 214182088 214182148
	chr13 78472186 78472200	chr2 214182654 214182692
	chr13 78472327 78472336	chr2 219458514 219458557
	chr1 245136256 245136265	chr2 220111076 220111117
	chr1 245251078 245251149	chr2 220331545 220331584
	chr1 245255087 245255114	chr2 223782299 223782339
	chr6 52357211 52357242	chr2 227703992 227704032
	chr6 52357430 52357452	chr2 227795467 227795507
	chr7 55224627 55224643	chr2 228139148 228139198
	chr7 55279254 55279326	chr2 228213852 228213894
	chr14 34418508 34418552	chr2 231103755 231103800
	chr9 140624412 140624430	chr2 231134352 231134391
	chr9 140697645 140697655	chr2 231244504 231244544
	chr1 206764968 206764984	chr2 231253405 231253445
	chr1 206769049 206769057	chr2 231335038 231335235
	chr11 8012738 8012743	chr2 231396260 231396296
	chr22 38267133 38267151	chr2 231587829 231587871
	chr11 32609933 32609936	chr2 231996589 231996633
	chr3 186506205 186506225	chr2 232124774 232124852
	chr22 31835342 31835371	chr2 232143550 232143585
	chr22 31835530 31835540	chr2 232209876 232209911
	chr22 31835637 31835651	chr2 232995531 232995575
	chr1 21501608 21501615	chr2 233201625 233201684
	chr17 7210981 7210983	chr2 233433873 233433918
	chr11 34513142 34513144	chr2 233603330 233603389
	chr6 53158879 53158890	chr2 233675654 233675696
	chr5 60136870 60136872	chr2 234066564 234066600
	chr8 109468560 109468562	chr2 234301004 234301044
	chr17 78392618 78392638	chr2 234343243 234343283
	chr17 78394331 78394336	chr2 238446301 238446360
	chr17 78404135 78404144	chr2 238674520 238674556
	chr18 673859 673923	chr2 239000668 239000704
	chr18 673955 674008	chr2 241997754 241997794
	chr1 150594592 150594640	chr2 242001452 242001502
	chr1 150597494 150597504	chr2 242001742 242001791
	chr1 150599459 150599529	chr2 242106528 242106585
	chr3 40487070 40487072	chr2 242336737 242336777
	chr3 40488033 40488054	chr2 242385697 242385740
	chr8 23286639 23286678	chr2 242386516 242386556
	chr8 23289546 23289559	chr2 242394123 242394170
	chr8 23289861 23289876	chr2 242405400 242405443
	chr8 23291342 23291362	chr2 242651924 242651965
	chr8 23293428 23293443	chr2 242661179 242661217
	chr3 69037971 69037980	chr2 242663384 242663449
	chr9 112002425 112002440	chr2 6988453 6988494
	chr9 112003581 112003602	chr2 6989091 6989135
	chr9 112003695 112003724	chr2 8918644 8918682
	chr9 112060606 112060609	chr2 8933115 8933169
	chr2 120846160 120846203	chr2 9142444 9142482
	chr2 120862683 120862709	chr2 9766114 9766155
	chr2 120864490 120864495	chr2 10715397 10715436
	chr2 120865991 120866013	chr2 10774261 10774305
	chr2 120866038 120866060	chr2 10811553 10811594
	chr2 149450401 149450410	chr2 20164070 20164106
	chr4 75178992 75179015	chr2 20821955 20822009
	chr7 143112915 143112923	chr2 21021751 21021790
	chr7 143193855 143193864	chr2 24004623 24004667
	chr1 16474382 16474384	chr2 24303624 24303681
	chr19 56190382 56190425	chr2 24461808 24461856
	chr19 16511380 16511407	chr2 24462186 24462235
	chr19 16513074 16513105	chr2 27556479 27556515
	chr19 16551489 16551504	chr2 28032570 28032612
	chr5 96111735 96111750	chr2 28112324 28112368
	chr5 96119584 96119596	chr2 28112700 28112759
	chr17 37884821 37884847	chr2 29697605 29697641
	chr17 37884872 37884878	chr2 32141593 32141634
	chr12 1458825 1458828	chr2 32248976 32249013
	chr12 1558793 1558795	chr2 37225837 37225881
	chr19 45916673 45916717	chr2 37233152 37233195
	chr2 128050790 128050813	chr2 37431844 37431875
	chr16 14022484 14022497	chr2 37490689 37490728
	chr16 14029922 14029946	chr2 37514504 37514572
	chr16 14031218 14031234	chr2 38569625 38569662
	chr16 14031593 14031600	chr2 38806251 38806300
	chr8 8888409 8888421	chr2 38806874 38806911
	chr8 8889992 8890012	chr2 38807802 38807842
	chr8 37604064 37604071	chr2 38810178 38810226
	chr1 8071778 8071795	chr2 38812738 38812777
	chr1 8072535 8072553	chr2 39079209 39079265
	chr4 53608702 53608725	chr2 39219423 39219463
	chr4 53609683 53609694	chr2 39278529 39278586
	chr4 53609763 53609765	chr2 39280640 39280681
	chr4 53610282 53610309	chr2 39281487 39281538
	chr4 53611971 53612007	chr2 42577648 42577684
	chr8 27660987 27660992	chr2 43521280 43521329
	chr8 27661746 27661780	chr2 43776211 43776250
	chr8 27664983 27664991	chr2 43779214 43779250
	chr13 47349500 47349510	chr2 46818287 46818328
	chr13 47349536 47349541	chr2 53932914 53932963
	chr13 47351234 47351246	chr2 53992444 53992494
	chr1 6502133 6502149	chr2 54101089 54101124
	chr1 6502354 6502358	chr2 55521309 55521355
	chr6 152132385 152132393	chr2 55800134 55800177
	chr6 152424405 152424407	chr2 55841139 55841179
	chr2 67634377 67634379	chr2 55843295 55843341
	chr21 40192396 40192422	chr2 55897844 55897880
	chr3 185812902 185812915	chr2 60684333 60684378
	chr2 75719442 75719452	chr2 60684833 60684884
	chr2 75719591 75719614	chr2 60685103 60685144
	chr2 75719933 75719940	chr2 60768920 60769019
	chr2 75785605 75785635	chr2 61236984 61237024
	chr4 5815998 5816087	chr2 61444500 61444577
	chr19 7918498 7918502	chr2 61453929 61454072
	chr22 29686669 29686677	chr2 61594722 61594765
	chr9 140260590 140260605	chr2 61616456 61616587
	chr7 132938753 132938758	chr2 61672010 61672064
	chr3 38565911 38565918	chr2 62062651 62062691
	chr3 38566605 38566628	chr2 62115084 62115128
	chr3 38567792 38567800	chr2 64230110 64230149
	chr3 38582911 38582916	chr2 65570335 65570384
	chr8 28560040 28560048	chr2 65571352 65571389
	chr1 28314969 28315009	chr2 68520144 68520177
	chr1 28337296 28337311	chr2 69737174 69737223
	chr5 76012583 76012634	chr2 69869965 69870022
	chr1 94999400 94999435	chr2 70451560 70451606
	chr11 61611522 61611559	chr2 70902225 70902257
	chr11 61631697 61631726	chr2 73957391 73957427
	chr11 61646633 61646646	chr2 74000382 74000423
	chr5 175881577 175881579	chr2 75785609 75785645
	chr16 1878271 1878277	chr2 75928924 75928963
	chr16 1878621 1878657	chr2 77743788 77743819
	chr16 1878908 1878918	chr2 85061530 85061570
	chr9 130732409 130732412	chr2 85785850 85785884
	chrX 55172321 55172333	chr2 85837170 85837220
	chr10 14644513 14644517	chr2 86088194 86088235
	chr4 38916790 38916800	chr2 86385348 86385393
	chr22 45725355 45725368	chr2 86396447 86396502
	chrX 54200220 54200228	chr2 86754176 86754215
	chrX 54200270 54200275	chr2 86774860 86774896
	chr4 89774353 89774355	chr2 86843544 86843603
	chr4 89911152 89911161	chr2 88328842 88328884
	chr4 90031672 90031679	chr2 88922857 88922898
	chr5 79800972 79800978	chr2 96873756 96873819
	chr10 116623657 116623677	chr2 97265393 97265432
	chr10 116624466 116624473	chr2 98192216 98192265
	chr10 15300074 15300076	chr2 98597085 98597133
	chr10 15354712 15354714	chr2 99341738 99341784
	chr14 35519566 35519582	chr2 99342405 99342445
	chr1 43613979 43613981	chr2 99713856 99713910
	chr10 120095237 120095253	chr2 99764732 99764783
	chr7 200675 200690	chr2 100055034 100055081
	chr1 28066350 28066352	chr2 100622596 100622636
	chr8 124221200 124221207	chr2 100754041 100754088
	chr6 54740377 54740384	chr2 101627500 101627539
	chr20 37575515 37575517	chr2 101897894 101897951
	chr8 124804674 124804683	chr2 101998025 101998062
	chr8 124822711 124822720	chr2 105880826 105880950
	chr16 89864755 89864796	chr2 105882180 105882229
	chr14 45636387 45636395	chr2 105883547 105883592
	chr2 242384658 242384660	chr2 106013489 106013526
	chr2 242386553 242386562	chr2 110921914 110921951
	chr2 242405437 242405448	chr2 110935627 110935741
	chr2 242406377 242406381	chr2 112638039 112638093
	chr4 187548929 187548959	chr2 118736115 118736158
	chr5 150886543 150886549	chr2 120122090 120122133
	chr5 150927201 150927207	chr2 122133625 122133671
	chr5 150927261 150927288	chr2 128023575 128023615
	chr22 45959228 45959244	chr2 128050794 128050832
	chr19 9925432 9925442	chr2 128492960 128493052
	chr19 9934540 9934553	chr2 128520694 128520741
	chr5 107714635 107714639	chr2 130924554 130924590
	chr5 107714985 107715003	chr2 135738289 135738333
	chr7 5528807 5528809	chr2 136619722 136619764
	chr13 77578372 77578380	chr2 142745135 142745177
	chr13 77579376 77579397	chr2 144763324 144763368
	chr13 77580032 77580038	chr2 144935455 144935494
	chr13 77581205 77581214	chr2 144964457 144964504
	chr4 15669180 15669190	chr2 152682738 152682773
	chr19 39515036 39515047	chr2 153550907 153550946
	chr11 33765565 33765572	chr2 157182485 157182719
	chr11 33768291 33768309	chr2 160653808 160653856
	chr14 39869839 39869855	chr2 160756735 160756775
	chr2 73494607 73494620	chr2 160758612 160758653
	chr19 46226922 46226937	chr2 160840288 160840326
	chr4 153451434 153451451	chr2 163164329 163164373
	chr14 75201133 75201140	chr2 163625078 163625150
	chr3 14984268 14984307	chr2 165599969 165600013
	chr3 14985663 14985706	chr2 166621591 166621641
	chr3 14985749 14985766	chr2 166626294 166626333
	chr3 14986198 14986200	chr2 166778316 166778352
	chr3 14986526 14986550	chr2 170097295 170097331
	chr3 14987393 14987395	chr2 170542965 170543003
	chr10 123241176 123241196	chr2 174793712 174793752
	chr1 59763485 59763487	chr2 175222906 175222971
	chr1 60126086 60126095	chr2 175346022 175346076
	chr3 60941322 60941324	chr2 175435901 175435949
	chr18 34291572 34291583	chr2 175680333 175680380
	chr18 34298763 34298798	chr2 176808700 176808744
	chr6 110059613 110059632	chr2 178114368 178114408
	chr2 164459125 164459128	chr2 178127343 178127382
	chr2 164461466 164461470	chr2 178919761 178919801
	chr2 164553629 164553631	chr2 179308750 179308795
	chr9 115951605 115951607	chr2 179700492 179700530
	chr19 47261640 47261656	chr2 183032666 183032702
	chr1 154961482 154961506	chr2 188343313 188343353
	chr17 27222284 27222309	chr2 191167849 191167890
	chr14 85998731 85998787	chr2 191840269 191840309
	chrX 147029228 147029230	chr2 191896857 191896925
	chrX 147030052 147030059	chr2 191920714 191920768
	chr9 132657541 132657547	chr2 197034896 197034941
	chr9 132657788 132657790	chr2 197855139 197855189
	chr1 94015192 94015196	chr2 197934632 197934676
	chr11 47748818 47748822	chr2 197964206 197964271
	chr13 49551306 49551315	chr2 198114240 198114283
	chr8 42933060 42933086	chr2 200801739 200801781
	chr14 89792674 89792691	chr2 202246314 202246351
	chr10 13837956 13837960	chr2 202400465 202400497
	chrX 48341310 48341344	chr2 202624182 202624225
	chr19 49199899 49199927	chr2 202640875 202640927
	chr9 71687846 71687854	chr2 204354237 204354281
	chr9 71687934 71687945	chr2 206891816 206891864
	chr9 71687980 71687982	chr2 207981373 207981409
	chr9 71688012 71688020	chr2 208473841 208473882
	chr8 28421191 28421201	chr2 208477473 208477586
	chr8 104337042 104337066	chr2 210905049 210905088
	chr17 78076525 78076536	chr2 210961038 210961084
	chr17 78079999 78080010	chr2 211013733 211013772
	chr15 50645956 50645971	chr2 219333846 219333898
	chr1 151065971 151065983	chr2 219390421 219390466
	chr1 24124815 24124817	chr2 219891273 219891312
	chr11 11328077 11328082	chr2 220406187 220406231
	chr11 11383555 11383573	chr2 220419877 220419992
	chr11 11386574 11386576	chr2 220420486 220420520
	chr19 1397809 1397821	chr2 220426445 220426483
	chr19 1398598 1398623	chr2 222420886 222420922
	chr16 90099694 90099726	chr2 222426113 222426156
	chr10 8115105 8115108	chr2 224764664 224764701
	chr10 104141579 104141581	chr2 225374960 225375009
	chr1 89474524 89474528	chr2 225379926 225379970
	chr1 89474616 89474624	chr2 225421729 225421789
	chr2 163216929 163216941	chr2 227874553 227874612
	chr14 55310548 55310552	chr2 230113914 230113953
	chr6 10523658 10523665	chr2 230114147 230114184
	chr9 74864415 74864427	chr2 230903229 230903273
	chr9 74867133 74867141	chr2 230910384 230910438
	chr5 74040212 74040246	chr2 231041192 231041227
	chr5 74040286 74040327	chr2 232643729 232643773
	chr16 67714613 67714665	chr2 239085938 239085974
	chr16 23477472 23477492	chr2 240927310 240927350
	chr17 34903583 34903617	chr2 240952682 240952720
	chr2 233600752 233600763	chr2 241070248 241070447
	chr9 131280063 131280066	chr2 241461361 241461409
	chr7 42210018 42210020	chr2 242034988 242035050
	chr7 42259365 42259370	chr2 242052734 242052770
	chr7 42261209 42261230	chr2 242053059 242053097
	chr17 662548 662572	chr3 3174380 3174418
	chr17 662675 662692	chr3 3841764 3841820
	chr17 663285 663312	chr3 5023242 5023293
	chr5 95149457 95149482	chr3 5167679 5167724
	chr5 95149539 95149554	chr3 9422441 9422480
	chr5 95149673 95149683	chr3 10110147 10110183
	chr10 131977832 131977834	chr3 10163316 10163361
	chr10 131977863 131977883	chr3 10966897 10966934
	chr16 4871206 4871219	chr3 11325872 11325913
	chr7 79829630 79829641	chr3 12227192 12227228
	chr5 141380228 141380269	chr3 12574774 12574812
	chr5 141381329 141381381	chr3 14222331 14222371
	chr4 44705261 44705272	chr3 14461600 14461631
	chr4 44708187 44708201	chr3 14489559 14489597
	chr4 44709683 44709696	chr3 14722135 14722175
	chr3 37368543 37368545	chr3 14733296 14733428
	chr3 37370026 37370028	chr3 14776620 14776656
	chr14 93264711 93264722	chr3 15070309 15070351
	chr14 93264787 93264805	chr3 15083776 15083822
	chr1 217781517 217781538	chr3 15248462 15248504
	chr14 76667045 76667049	chr3 15683696 15683745
	chr14 76671070 76671091	chr3 16271222 16271253
	chr14 76680701 76680708	chr3 16272813 16272851
	chr1 6312347 6312356	chr3 19397359 19397398
	chr1 168073459 168073472	chr3 19994806 19994843
	chr9 139233457 139233467	chr3 19995970 19996015
	chr19 35501522 35501573	chr3 20122332 20122375
	chr17 37902867 37902870	chr3 23269537 23269592
	chr1 24650158 24650168	chr3 23305797 23305855
	chr1 24669755 24669769	chr3 23961000 23961043
	chr1 24681792 24681813	chr3 23961236 23961272
	chr3 14556326 14556334	chr3 23962214 23962331
	chr3 14558035 14558040	chr3 23988450 23988494
	chr4 2967402 2967414	chr3 23997419 23997462
	chr4 2967642 2967655	chr3 24009669 24009707
	chr4 2968513 2968577	chr3 24013275 24013325
	chr4 2968613 2968620	chr3 29334190 29334226
	chr5 176863627 176863692	chr3 29350201 29350291
	chr17 38072551 38072554	chr3 30704931 30704977
	chr14 96831355 96831368	chr3 31622878 31622921
	chr4 106646462 106646466	chr3 31661707 31661752
	chr1 110204312 110204329	chr3 32445200 32445248
	chr10 106050261 106050263	chr3 32727492 32727556
	chr2 144763317 144763328	chr3 35727326 35727367
	chr11 18370375 18370385	chr3 36496170 36496205
	chr6 158593882 158593896	chr3 37459812 37459852
	chr2 27578707 27578717	chr3 39544475 39544518
	chr22 46705048 46705062	chr3 40502911 40503145
	chr1 9328296 9328298	chr3 42148363 42148415
	chr16 69148918 69148942	chr3 42245643 42245679
	chr16 69151552 69151574	chr3 42251741 42251891
	chr5 139713307 139713310	chr3 42254074 42254112
	chr5 139713518 139713533	chr3 43741196 43741237
	chr7 106836639 106836663	chr3 44401254 44401292
	chr7 106837554 106837567	chr3 44404490 44404529
	chr7 106840768 106840776	chr3 44613601 44613647
	chr1 155253129 155253174	chr3 45750213 45750435
	chr3 13544678 13544714	chr3 47328849 47328946
	chr17 42158963 42158965	chr3 47331486 47331524
	chrX 71787431 71787458	chr3 47857616 47857662
	chr7 18550033 18550037	chr3 48965921 48966091
	chr7 18706148 18706162	chr3 48971371 48971422
	chr7 18708459 18708469	chr3 48971750 48971791
	chr9 116138648 116138650	chr3 48972413 48972458
	chr2 37309227 37309229	chr3 48973087 48973134
	chr14 31642151 31642167	chr3 48975043 48975091
	chr14 31674589 31674607	chr3 49757351 49757388
	chr17 65184308 65184315	chr3 50079522 50079566
	chr4 89577382 89577399	chr3 50652368 50652407
	chr4 89614814 89614827	chr3 51118854 51118899
	chr10 69814123 69814126	chr3 52409006 52409053
	chr10 69829834 69829839	chr3 52449823 52449864
	chr16 56974030 56974069	chr3 52451722 52451769
	chr1 6475293 6475361	chr3 52515861 52515921
	chr1 6475387 6475464	chr3 54913177 54913214
	chr1 6477965 6478043	chr3 56595384 56595436
	chr6 26092400 26092402	chr3 56604970 56605012
	chr6 26094574 26094576	chr3 57294413 57294460
	chr6 126295617 126295624	chr3 57546613 57546663
	chr7 75362390 75362402	chr3 57547619 57547767
	chr7 139267940 139267973	chr3 57552138 57552180
	chr16 30005707 30005730	chr3 57552531 57552572
	chr15 77771921 77771934	chr3 57904172 57904207
	chr18 61627511 61627547	chr3 57909303 57909354
	chr18 61627640 61627661	chr3 68554976 68555019
	chr18 61629065 61629075	chr3 77667288 77667328
	chr2 138724977 138725029	chr3 85009524 85009565
	chr4 83346557 83346559	chr3 85011388 85011425
	chr2 38806242 38806256	chr3 98508123 98508171
	chr19 41768934 41768946	chr3 99585723 99585773
	chr5 78770017 78770022	chr3 99625357 99625397
	chr2 176999327 176999335	chr3 99653170 99653209
	chr2 176999566 176999575	chr3 100003160 100003202
	chr1 21080542 21080570	chr3 100026732 100026771
	chr22 26847445 26847447	chr3 100448633 100448673
	chr22 26848050 26848087	chr3 101563414 101563450
	chr4 84240328 84240358	chr3 101569056 101569101
	chr2 20821935 20821952	chr3 110853389 110853427
	chr2 20839344 20839356	chr3 110853773 110853812
	chr16 83845204 83845222	chr3 110854195 110854229
	chr16 83845257 83845296	chr3 110855127 110855164
	chr16 83846584 83846608	chr3 110855419 110855458
	chr22 29142016 29142028	chr3 111298262 111298303
	chr16 84164566 84164606	chr3 111588639 111588680
	chr10 14888992 14889028	chr3 112072367 112072410
	chr10 14891659 14891683	chr3 112970399 112970437
	chr5 137891508 137891523	chr3 113257401 113257441
	chr11 20389197 20389199	chr3 113342124 113342161
	chr15 78811256 78811258	chr3 113564084 113564130
	chr15 78811347 78811375	chr3 113795817 113795871
	chr21 45646709 45646725	chr3 119023772 119023806
	chr21 45647326 45647370	chr3 119434740 119434779
	chrX 148568661 148568673	chr3 122333925 122333961
	chrX 148568781 148568794	chr3 122414612 122414654
	chr18 44681412 44681420	chr3 122421568 122421619
	chr18 44682398 44682421	chr3 122445798 122445841
	chr1 158985776 158985783	chr3 122553696 122553724
	chr2 163164174 163164178	chr3 122944543 122944595
	chr1 24485341 24485361	chr3 122944805 122944852
	chr1 24487855 24487869	chr3 122978497 122978536
	chr22 37159596 37159605	chr3 126133149 126133186
	chr14 76525593 76525634	chr3 128066074 128066109
	chr9 27020270 27020298	chr3 128985425 128985474
	chr9 27036844 27036852	chr3 130720582 130720840
	chr13 21141977 21141979	chr3 130721960 130721993
	chr13 21215918 21215925	chr3 130730598 130730638
	chr7 23451624 23451626	chr3 130768490 130768533
	chr6 160434876 160434880	chr3 130781276 130781397
	chr6 160460600 160460609	chr3 130811251 130811292
	chr6 160527580 160527589	chr3 132077565 132077609
	chr1 117121906 117121915	chr3 132838029 132838081
	chr1 159909843 159909852	chr3 133144571 133144626
	chr8 42184656 42184661	chr3 134280571 134280609
	chr8 42186824 42186832	chr3 134283830 134283870
	chr8 42187854 42187856	chr3 137964478 137964523
	chr1 206648481 206648483	chr3 137965528 137965723
	chr3 190348041 190348079	chr3 137966748 137966786
	chr3 190354003 190354005	chr3 140955194 140955228
	chr3 190369140 190369142	chr3 141216123 141216179
	chr3 190369300 190369308	chr3 141217256 141217293
	chr2 113891098 113891126	chr3 141305769 141305805
	chr6 137359048 137359058	chr3 148871865 148871921
	chr19 10796428 10796450	chr3 150141200 150141241
	chr11 31466796 31466834	chr3 150282689 150282726
	chr15 75931614 75931643	chr3 150336144 150336183
	chr14 105171093 105171144	chr3 152019989 152020140
	chr2 242651962 242651970	chr3 152020552 152020590
	chr15 41277534 41277553	chr3 156399438 156399489
	chr2 74684056 74684114	chr3 156400712 156400763
	chr2 74684149 74684169	chr3 156642626 156642665
	chr10 134540814 134540857	chr3 156697070 156697152
	chr9 139331764 139331782	chr3 157296638 157296682
	chr8 19677004 19677024	chr3 160969738 160969850
	chr8 19681572 19681583	chr3 160970045 160970084
	chr13 52024346 52024363	chr3 169693663 169693698
	chr1 212125901 212125916	chr3 169782933 169782968
	chr3 48730883 48730888	chr3 171905029 171905078
	chr3 48731199 48731207	chr3 178425827 178425866
	chr1 44416001 44416027	chr3 180326495 180326540
	chr1 44425146 44425155	chr3 180328260 180328301
	chr1 46164407 46164410	chr3 180328721 180328764
	chr1 46182283 46182292	chr3 180632878 180632915
	chr2 237402561 237402573	chr3 180689639 180689685
	chr2 237405637 237405645	chr3 180691741 180691778
	chr7 2647188 2647199	chr3 183390968 183391018
	chr3 197634410 197634424	chr3 183511238 183511275
	chr15 67616946 67616948	chr3 183854721 183854761
	chr15 67666502 67666532	chr3 184533980 184534020
	chr16 19731906 19731912	chr3 184536507 184536544
	chr15 90934186 90934192	chr3 185338980 185339018
	chr1 156535258 156535267	chr3 186727000 186727044
	chr3 13004463 13004484	chr3 188464366 188464404
	chrX 53275875 53275909	chr3 189033450 189033482
	chrX 53295506 53295511	chr3 190348016 190348068
	chr6 79579962 79579966	chr3 190369255 190369299
	chr6 79608295 79608320	chr3 191104749 191104790
	chr6 79609208 79609221	chr3 193381136 193381190
	chr4 185395499 185395521	chr3 196455178 196455217
	chr2 227656867 227656874	chr3 196477447 196477490
	chr12 2928631 2928634	chr3 196537821 196537858
	chr12 2933832 2933876	chr3 196634581 196634823
	chr12 2934083 2934107	chr3 196639543 196639587
	chr17 3624582 3624605	chr3 197584727 197584764
	chr17 3645767 3645770	chr3 3131864 3131928
	chr2 187501387 187501419	chr3 3209114 3209158
	chr1 63952116 63952151	chr3 3213872 3213913
	chr14 93406061 93406120	chr3 9882948 9882990
	chr14 93406189 93406215	chr3 10011260 10011297
	chr6 33662058 33662101	chr3 11857766 11857804
	chr2 24461798 24461805	chr3 13044145 13044246
	chr15 40710040 40710090	chr3 13389983 13390030
	chr4 129785231 129785236	chr3 13455404 13455444
	chr20 10618619 10618661	chr3 14196920 14196957
	chr20 10619011 10619036	chr3 14558039 14558076
	chr20 10619461 10619487	chr3 15455180 15455217
	chr20 10636802 10636827	chr3 15788687 15788719
	chr10 65205650 65205652	chr3 15822946 15822998
	chr10 65214036 65214038	chr3 16495110 16495148
	chr17 74714525 74714539	chr3 16502893 16502930
	chr20 42799382 42799398	chr3 20206558 20206599
	chr20 42805456 42805460	chr3 20210978 20211015
	chrX 73167451 73167459	chr3 20211377 20211412
	chr2 210961037 210961073	chr3 20211981 20212023
	chr3 20116753 20116756	chr3 21478315 21478349
	chr3 20190986 20190988	chr3 25776391 25776435
	chr13 30815046 30815060	chr3 25781422 25781474
	chr16 57780134 57780145	chr3 25792522 25792565
	chr1 15392532 15392600	chr3 25830868 25830947
	chr1 15392702 15392751	chr3 27498764 27498801
	chr1 15393024 15393026	chr3 28373190 28373233
	chr1 15393055 15393057	chr3 31763274 31763310
	chr1 6078973 6078986	chr3 33449016 33449051
	chr1 6146421 6146439	chr3 33643941 33643981
	chr1 110767089 110767097	chr3 33693100 33693147
	chr1 110775829 110775860	chr3 36970485 36970528
	chr1 110776664 110776674	chr3 37162085 37162126
	chr19 48962191 48962193	chr3 37186340 37186538
	chr19 48963990 48964059	chr3 37214293 37214398
	chr19 48964590 48964592	chr3 41923646 41923683
	chr21 39640471 39640473	chr3 41977920 41977983
	chr13 77458667 77458682	chr3 41978639 41978702
	chr19 34302642 34302656	chr3 46066718 46066761
	chr6 36449774 36449810	chr3 47316720 47316757
	chr6 36450721 36450725	chr3 47542935 47542995
	chr1 215781603 215781632	chr3 47633838 47633882
	chr19 5079175 5079184	chr3 48014573 48014611
	chr17 7753761 7753763	chr3 48090739 48090784
	chr1 175145835 175145837	chr3 48730890 48730924
	chr4 6860272 6860295	chr3 48731204 48731246
	chr4 6860826 6860828	chr3 49061768 49061980
	chr16 85112748 85112779	chr3 49146111 49146154
	chr16 85113346 85113365	chr3 49203107 49203157
	chr7 36394798 36394806	chr3 49359944 49359989
	chr4 123192125 123192135	chr3 50492975 50493017
	chr4 123198067 123198072	chr3 51463596 51463635
	chr18 34466256 34466270	chr3 52028880 52028927
	chr18 34805285 34805297	chr3 52643269 52643309
	chr1 33234485 33234500	chr3 52675512 52675555
	chr1 33234853 33234856	chr3 52718836 52718883
	chr2 61315638 61315648	chr3 52854400 52854435
	chr2 61316813 61316836	chr3 52881275 52881312
	chr2 61350774 61350776	chr3 53262136 53262362
	chr9 115391975 115391993	chr3 56716079 56716119
	chr9 115392114 115392139	chr3 57508156 57508195
	chr9 5911554 5911556	chr3 57509195 57509237
	chr6 17950618 17950690	chr3 57572394 57572440
	chr1 200576665 200576676	chr3 57616084 57616121
	chr1 10365418 10365426	chr3 58739436 58739473
	chr1 10368629 10368654	chr3 58846960 58847000
	chr5 61682206 61682215	chr3 58847204 58847245
	chr3 47316714 47316719	chr3 58899229 58899267
	chr1 169941292 169941294	chr3 59866546 59866593
	chr16 57824660 57824688	chr3 64575831 64575869
	chr14 104152549 104152570	chr3 67425147 67425184
	chr13 74505018 74505020	chr3 67425505 67425555
	chr4 38667207 38667231	chr3 67602824 67602865
	chr13 73633339 73633341	chr3 67650656 67650694
	chr3 47328937 47328952	chr3 69096045 69096082
	chr1 173737163 173737167	chr3 72487645 72487685
	chr2 23866945 23866979	chr3 72861948 72861999
	chr2 23920799 23920814	chr3 72863001 72863049
	chr16 84691571 84691585	chr3 81691722 81691772
	chr7 23165617 23165680	chr3 81703939 81703978
	chr7 23196130 23196135	chr3 81808649 81808696
	chr19 51530189 51530195	chr3 97664185 97664223
	chr7 104732050 104732054	chr3 98568233 98568269
	chr15 40676942 40676944	chr3 99566773 99566808
	chr6 117055877 117055880	chr3 100095858 100095908
	chr6 117056136 117056148	chr3 101090702 101090738
	chr7 149419121 149419140	chr3 105480969 105481012
	chr3 42984227 42984243	chr3 108765556 108765597
	chr3 42984273 42984281	chr3 112197442 112197487
[truncated: 3,778 more rows]

## Sheet: FigS1d
Fig S1d.	KC Genes with IPA	Immune Genes	Overlap KC and Immune
[truncated: 3,424 more rows]

[truncated: 63 more sheets: FigS1e,f, FigS1g,h, FigS1i, Fig2a, Fig2b&2c, Fig2e, Fig2g, Fig2h, Fig2i, Fig2k, Fig2l, FigS2a, FigS2b, FigS2c,d, FigS2e, FigS2f, FigS2g, FigS2h, FigS2j, FigS2k …]
